# Supplementary material for: Indium-mediated C-allylation of melibiose
Source: Beilstein J Org Chem. 2019 Oct 16;15:2458–64. doi: 10.3762/bjoc.15.238 (PMC6808214; doi:10.3762/bjoc.15.238)
Supplement: File 3 — Crystallographic information file of compound 2-syn. [file Beilstein_J_Org_Chem-15-2458-s003.cif]

data_chde_mehle_p21
_publ_requested_journal          'Beilstein J.Org.Chem.'
_publ_contact_author_name        'Christian Denner'
_publ_contact_author_address     
;University of Vienna
Faculty of Chemistry
Departement of Organic Chemistry
Waehringerstrasse 38
1090 Vienna
Austria
;
_publ_contact_author_email       christian.denner@univie.ac.at
loop_
_publ_author_name
_publ_author_address
'Denner, Christian'
;University of Vienna
Faculty of Chemistry
Departement of Organic Chemistry
Waehringerstrasse 38
1090 Vienna
Austria
;
'Gintner, Manuel'
;University of Vienna
Faculty of Chemistry
Departement of Organic Chemistry
Waehringerstrasse 38
1090 Vienna
Austria
;
'Kaehlig, Hanspeter'
;University of Vienna
Faculty of Chemistry
Departement of Organic Chemistry
Waehringerstrasse 38
1090 Vienna
Austria
;
'Schmid, Walther'
;University of Vienna
Faculty of Chemistry
Departement of Organic Chemistry
Waehringerstrasse 38
1090 Vienna
Austria
;
_audit_creation_date             2019-06-12
_audit_creation_method           
;
Olex2 1.2
(compiled 2018.05.29 svn.r3508 for OlexSys, GUI svn.r5506)
;
_shelxl_version_number           2013-2
_audit_contact_author_address    ?
_audit_contact_author_email      ?
_audit_contact_author_phone      ?
_publ_contact_author_id_orcid    ?
_publ_section_references         
;
Dolomanov, O.V., Bourhis, L.J., Gildea, R.J, Howard, J.A.K. & Puschmann, H.
 (2009), J. Appl. Cryst. 42, 339-341.

Sheldrick, G.M. (2008). Acta Cryst. A64, 112-122.

Sheldrick, G.M. (2015). Acta Cryst. C71, 3-8.

C. B. Huebschle, G. M. Sheldrick and B. Dittrich
ShelXle: a Qt graphical user interface for SHELXL
J. Appl. Cryst., 44, (2011) 1281-1284.

A.L.Spek, Acta Cryst. 2009, D65, 148-155.
;
_chemical_name_systematic        
;2,3,4,6-Tetra-O-acetyl-\a-D-galactosyl-(1\\rightarrow1)-2,3,4,5,6-penta-O-
acetyl-7,8,9-trideoxy-D-glycero-l-gulo-8,9-nonenitol
;
_chemical_name_common            ?
_chemical_formula_moiety         '1(C33 H46 O20)'
_chemical_formula_sum            'C33 H46 O20'
_chemical_formula_weight         762.70
_space_group_crystal_system      monoclinic
_space_group_IT_number           4
_space_group_name_H-M_alt        'P 21'
_space_group_name_Hall           'P 2yb'
_chemical_absolute_configuration rmad
loop_
_space_group_symop_operation_xyz
'x, y, z'
'-x, y+1/2, -z'
_chemical_melting_point          ?
_exptl_crystal_description       block
_exptl_crystal_colour            'clear colourless'
_diffrn_ambient_temperature      100.0
loop_
_atom_type_symbol
_atom_type_description
_atom_type_scat_dispersion_real
_atom_type_scat_dispersion_imag
_atom_type_scat_source
C C 0.0033 0.0016 'International Tables Vol C Tables 4.2.6.8 and 6.1.1.4'
H H 0.0000 0.0000 'International Tables Vol C Tables 4.2.6.8 and 6.1.1.4'
O O 0.0106 0.0060 'International Tables Vol C Tables 4.2.6.8 and 6.1.1.4'

_shelx_space_group_comment       
;
The symmetry employed for this shelxl refinement is uniquely defined
by the following loop, which should always be used as a source of
symmetry information in preference to the above space-group names.
They are only intended as comments.
;

_cell_length_a                   14.1418(6)
_cell_length_b                   9.0704(3)
_cell_length_c                   29.6461(12)
_cell_angle_alpha                90
_cell_angle_beta                 91.8306(15)
_cell_angle_gamma                90
_cell_volume                     3800.8(3)
_cell_formula_units_Z            4
_cell_measurement_reflns_used    9931
_cell_measurement_temperature    100.0
_cell_measurement_theta_max      29.997
_cell_measurement_theta_min      2.348
_shelx_estimated_absorpt_T_max   0.977
_shelx_estimated_absorpt_T_min   0.962
_exptl_absorpt_coefficient_mu    0.111
_exptl_absorpt_correction_T_max  0.7460
_exptl_absorpt_correction_T_min  0.7191
_exptl_absorpt_correction_type   multi-scan
_exptl_absorpt_process_details   
;   
SADABS-2016/2 (Bruker,2016/2) was used for absorption correction.
wR2(int) was 0.0736 before and 0.0572 after correction.
The Ratio of minimum to maximum transmission is 0.9639.
The \l/2 correction factor is Not present.
;
_exptl_crystal_colour_lustre     clear
_exptl_crystal_colour_primary    colourless
_exptl_crystal_density_diffrn    1.333
_exptl_crystal_density_meas      ?
_exptl_crystal_density_method    ?
_exptl_crystal_F_000             1616
_exptl_crystal_size_max          0.35
_exptl_crystal_size_mid          0.23
_exptl_crystal_size_min          0.211
_exptl_special_details           
;
 ?
;
_exptl_transmission_factor_max   ?
_exptl_transmission_factor_min   ?
_diffrn_reflns_av_R_equivalents  0.0453
_diffrn_reflns_av_unetI/netI     0.0146
_diffrn_reflns_Laue_measured_fraction_full 0.997
_diffrn_reflns_Laue_measured_fraction_max 0.998
_diffrn_reflns_limit_h_max       19
_diffrn_reflns_limit_h_min       -19
_diffrn_reflns_limit_k_max       12
_diffrn_reflns_limit_k_min       -12
_diffrn_reflns_limit_l_max       41
_diffrn_reflns_limit_l_min       -41
_diffrn_reflns_number            489568
_diffrn_reflns_point_group_measured_fraction_full 0.998
_diffrn_reflns_point_group_measured_fraction_max 0.997
_diffrn_reflns_theta_full        25.242
_diffrn_reflns_theta_max         30.062
_diffrn_reflns_theta_min         2.062
_diffrn_detector_area_resol_mean ?
_diffrn_measured_fraction_theta_full 0.997
_diffrn_measured_fraction_theta_max 0.998
_diffrn_measurement_device_type  'Bruker D8 Venture'
_diffrn_measurement_method       '\f and \w scans'
_diffrn_radiation_probe          x-ray
_diffrn_radiation_type           MoK\a
_diffrn_radiation_wavelength     0.71073
_diffrn_source                   'sealed xray tube'
_diffrn_source_type              'Incoatec IuS'
_diffrn_special_details          ?
_diffrn_standards_number         0
_reflns_Friedel_coverage         0.889
_reflns_Friedel_fraction_full    0.999
_reflns_Friedel_fraction_max     0.997
_reflns_number_gt                19783
_reflns_number_total             22249
_reflns_special_details          
;
 Reflections were merged by SHELXL according to the crystal
 class for the calculation of statistics and refinement.
 
 _reflns_Friedel_fraction is defined as the number of unique
 Friedel pairs measured divided by the number that would be
 possible theoretically, ignoring centric projections and
 systematic absences.
;
_reflns_threshold_expression     'I > 2\s(I)'
_computing_cell_refinement       'SAINT V8.38A (?, 2016)'
_computing_data_collection       'Bruker APEX 3'
_computing_data_reduction        'SAINT V8.38A (?, 2016)'
_computing_molecular_graphics    'Olex2 (Dolomanov et al., 2009)'
_computing_publication_material  'Olex2 (Dolomanov et al., 2009)'
_computing_structure_refinement  'ShelXL (Sheldrick, 2015)'
_computing_structure_solution    'olex2.solve (Bourhis et al., 2015)'
_refine_diff_density_max         0.471
_refine_diff_density_min         -0.253
_refine_diff_density_rms         0.040
_refine_ls_abs_structure_details 
;
 Flack x determined using 8749 quotients [(I+)-(I-)]/[(I+)+(I-)]
 (Parsons and Flack (2004), Acta Cryst. A60, s61).
;
_refine_ls_abs_structure_Flack   -0.11(10)
_refine_ls_extinction_coef       .
_refine_ls_extinction_method     none
_refine_ls_goodness_of_fit_ref   1.093
_refine_ls_hydrogen_treatment    constr
_refine_ls_matrix_type           full
_refine_ls_number_parameters     1051
_refine_ls_number_reflns         22249
_refine_ls_number_restraints     5
_refine_ls_R_factor_all          0.0483
_refine_ls_R_factor_gt           0.0384
_refine_ls_restrained_S_all      1.093
_refine_ls_shift/su_max          0.001
_refine_ls_shift/su_mean         0.000
_refine_ls_structure_factor_coef Fsqd
_refine_ls_weighting_details     
;
 w=1/[\s^2^(Fo^2^)+(0.0403P)^2^+1.2026P]
 where P=(Fo^2^+2Fc^2^)/3
;
_refine_ls_weighting_scheme      calc
_refine_ls_wR_factor_gt          0.0925
_refine_ls_wR_factor_ref         0.1031
_refine_special_details          
;
_olex2_refinement_description
1. Fixed Uiso
 At 1.2 times of:
  All C(H) groups, All C(H,H) groups, All C(H,H,H,H) groups
 At 1.5 times of:
  All C(H,H,H) groups
2. Restrained distances
 O9A-C21A \\sim O9Y-C21A
 with sigma of 0.02
 O9Y-C22Y \\sim O9A-C22A
 with sigma of 0.02
 O10A-C22A \\sim O10Y-C22Y
 with sigma of 0.02
 C23Y-C22Y \\sim C22A-C23A
 with sigma of 0.02
3. Uiso/Uaniso restraints and constraints
Uanis(C23Z) = Uanis(C23B)
4. Others
 Sof(H21G)=Sof(H21H)=Sof(O9Y)=Sof(O10Y)=Sof(C22Y)=Sof(C23Y)=Sof(H23J)=
 Sof(H23K)=Sof(H23L)=Sof(H12C)=Sof(H12D)=Sof(H21C)=Sof(H21D)=Sof(O9Z)=Sof(O10Z)=
 Sof(C13Z)=Sof(H13Z)=Sof(C14Z)=Sof(H14C)=Sof(H14D)=Sof(C23Z)=Sof(H23D)=
 Sof(H23E)=Sof(H23F)=1-FVAR(1)
 Sof(H21E)=Sof(H21F)=Sof(O9A)=Sof(O10A)=Sof(C22A)=Sof(C23A)=Sof(H23G)=
 Sof(H23H)=Sof(H23I)=Sof(H12A)=Sof(H12B)=Sof(H21A)=Sof(H21B)=Sof(O9B)=Sof(O10B)=
 Sof(C13B)=Sof(H13B)=Sof(C14B)=Sof(H14A)=Sof(H14B)=Sof(C23B)=Sof(H23A)=
 Sof(H23B)=Sof(H23C)=FVAR(1)
5.a Ternary CH refined with riding coordinates:
 C1A(H1A), C2A(H2A), C3A(H3A), C4A(H4A), C5A(H5A), C7A(H7A), C8A(H8A),
 C9A(H9A), C10A(H10A), C11A(H11A), C1B(H1B), C2B(H2B), C3B(H3B), C4B(H4B),
 C5B(H5B), C7B(H7B), C8B(H8B), C9B(H9B), C10B(H10B), C11B(H11B)
5.b Secondary CH2 refined with riding coordinates:
 C6A(H6AA,H6AB), C12A(H12E,H12F), C21A(H21E,H21F), C21A(H21G,H21H), C6B(H6BA,
 H6BB), C12B(H12A,H12B), C12B(H12C,H12D), C21B(H21A,H21B), C21B(H21C,H21D)
5.c Aromatic/amide H refined with riding coordinates:
 C13A(H13A), C13B(H13B), C13Z(H13Z)
5.d X=CH2 refined with riding coordinates:
 C14A(H14E,H14F), C14B(H14A,H14B), C14Z(H14C,H14D)
5.e Idealised Me refined as rotating group:
 C16A(H16D,H16E,H16F), C18A(H18D,H18E,H18F), C20A(H20D,H20E,H20F), C25A(H25D,
 H25E,H25F), C27A(H27D,H27E,H27F), C29A(H29D,H29E,H29F), C31A(H31D,H31E,H31F),
 C33A(H33D,H33E,H33F), C23A(H23G,H23H,H23I), C23Y(H23J,H23K,H23L), C16B(H16A,
 H16B,H16C), C18B(H18A,H18B,H18C), C20B(H20A,H20B,H20C), C25B(H25A,H25B,H25C),
 C27B(H27A,H27B,H27C), C29B(H29A,H29B,H29C), C31B(H31A,H31B,H31C), C33B(H33A,
 H33B,H33C), C23B(H23A,H23B,H23C), C23Z(H23D,H23E,H23F)
;
_atom_sites_solution_hydrogens   geom
_atom_sites_solution_primary     iterative
_atom_sites_solution_secondary   ?
loop_
_atom_site_label
_atom_site_type_symbol
_atom_site_fract_x
_atom_site_fract_y
_atom_site_fract_z
_atom_site_U_iso_or_equiv
_atom_site_adp_type
_atom_site_occupancy
_atom_site_site_symmetry_order
_atom_site_calc_flag
_atom_site_refinement_flags_posn
_atom_site_refinement_flags_adp
_atom_site_refinement_flags_occupancy
_atom_site_disorder_assembly
_atom_site_disorder_group
O1A O 0.55975(10) 0.35649(15) 0.66261(5) 0.0225(3) Uani 1 1 d . . . . .
O2A O 0.63185(9) 0.57178(15) 0.63646(5) 0.0226(3) Uani 1 1 d . . . . .
O3A O 0.55774(10) 0.52695(16) 0.55082(5) 0.0263(3) Uani 1 1 d . . . . .
O4A O 0.59937(12) 0.31291(19) 0.51881(6) 0.0358(4) Uani 1 1 d . . . . .
O5A O 0.36662(10) 0.53224(16) 0.57108(5) 0.0255(3) Uani 1 1 d . . . . .
O6A O 0.31882(12) 0.75920(18) 0.59041(5) 0.0332(3) Uani 1 1 d . . . . .
O7A O 0.35930(9) 0.32753(15) 0.63757(5) 0.0226(3) Uani 1 1 d . . . . .
O8A O 0.21464(11) 0.4323(2) 0.63987(7) 0.0395(4) Uani 1 1 d . . . . .
O11A O 0.83154(9) 0.69531(16) 0.70650(5) 0.0249(3) Uani 1 1 d . . . . .
O12A O 0.75287(13) 0.7312(3) 0.77017(6) 0.0529(6) Uani 1 1 d . . . . .
O13A O 0.69353(9) 0.86112(16) 0.61551(5) 0.0234(3) Uani 1 1 d . . . . .
O14A O 0.75101(12) 0.7992(2) 0.54808(5) 0.0354(4) Uani 1 1 d . . . . .
O15A O 0.77829(10) 1.04125(17) 0.67825(5) 0.0260(3) Uani 1 1 d . . . . .
O16A O 0.88212(13) 1.0400(2) 0.73776(6) 0.0396(4) Uani 1 1 d . . . . .
O17A O 0.91645(10) 1.16622(16) 0.63160(5) 0.0284(3) Uani 1 1 d . . . . .
O18A O 0.81602(12) 1.3095(2) 0.59043(7) 0.0424(4) Uani 1 1 d . . . . .
O19A O 1.02710(10) 0.93184(16) 0.61696(5) 0.0269(3) Uani 1 1 d . . . . .
O20A O 1.04097(15) 0.6979(2) 0.59284(8) 0.0498(5) Uani 1 1 d . . . . .
C1A C 0.59824(13) 0.4295(2) 0.62535(7) 0.0220(3) Uani 1 1 d . . . . .
H1A H 0.6512 0.3693 0.6135 0.026 Uiso 1 1 calc R . . . .
C2A C 0.52156(13) 0.4480(2) 0.58856(6) 0.0221(3) Uani 1 1 d . . . . .
H2A H 0.4984 0.3489 0.5784 0.026 Uiso 1 1 calc R . . . .
C3A C 0.43977(13) 0.5367(2) 0.60612(6) 0.0217(3) Uani 1 1 d . . . . .
H3A H 0.4599 0.6408 0.6120 0.026 Uiso 1 1 calc R . . . .
C4A C 0.40336(13) 0.4670(2) 0.64914(6) 0.0216(3) Uani 1 1 d . . . . .
H4A H 0.3559 0.5338 0.6628 0.026 Uiso 1 1 calc R . . . .
C5A C 0.48497(13) 0.4395(2) 0.68295(6) 0.0210(3) Uani 1 1 d . . . . .
H5A H 0.5109 0.5367 0.6934 0.025 Uiso 1 1 calc R . . . .
C6A C 0.70977(14) 0.5666(2) 0.66813(7) 0.0256(4) Uani 1 1 d . . . . .
H6AA H 0.7613 0.5069 0.6556 0.031 Uiso 1 1 calc R . . . .
H6AB H 0.6897 0.5184 0.6962 0.031 Uiso 1 1 calc R . . . .
C7A C 0.74643(13) 0.7209(2) 0.67897(6) 0.0216(3) Uani 1 1 d . . . . .
H7A H 0.6990 0.7776 0.6963 0.026 Uiso 1 1 calc R . . . .
C8A C 0.77891(13) 0.8105(2) 0.63851(6) 0.0218(3) Uani 1 1 d . . . . .
H8A H 0.8157 0.7463 0.6180 0.026 Uiso 1 1 calc R . . . .
C9A C 0.83823(13) 0.9447(2) 0.65290(7) 0.0223(3) Uani 1 1 d . . . . .
H9A H 0.8934 0.9122 0.6724 0.027 Uiso 1 1 calc R . . . .
C10A C 0.87299(14) 1.0342(2) 0.61314(7) 0.0250(4) Uani 1 1 d . . . . .
H10A H 0.8180 1.0617 0.5928 0.030 Uiso 1 1 calc R . . . .
C11A C 0.94732(14) 0.9557(2) 0.58600(7) 0.0266(4) Uani 1 1 d . . . . .
H11A H 0.9220 0.8586 0.5751 0.032 Uiso 1 1 calc R . . . .
C12A C 0.97748(16) 1.0477(3) 0.54594(8) 0.0347(5) Uani 1 1 d . . . . .
H12E H 0.9203 1.0772 0.5280 0.042 Uiso 1 1 calc R . . . .
H12F H 1.0085 1.1388 0.5574 0.042 Uiso 1 1 calc R . . . .
C13A C 1.04422(19) 0.9688(3) 0.51546(8) 0.0399(5) Uani 1 1 d . . . . .
H13A H 1.0322 0.8679 0.5088 0.048 Uiso 1 1 calc R . . . .
C14A C 1.11734(19) 1.0305(4) 0.49766(9) 0.0451(6) Uani 1 1 d . . . . .
H14E H 1.1312 1.1312 0.5036 0.054 Uiso 1 1 calc R . . . .
H14F H 1.1568 0.9748 0.4787 0.054 Uiso 1 1 calc R . . . .
C15A C 0.59502(14) 0.4451(3) 0.51768(7) 0.0277(4) Uani 1 1 d . . . . .
C16A C 0.62829(18) 0.5428(3) 0.48080(7) 0.0359(5) Uani 1 1 d . . . . .
H16D H 0.5757 0.6043 0.4695 0.054 Uiso 1 1 calc GR . . . .
H16E H 0.6514 0.4821 0.4561 0.054 Uiso 1 1 calc GR . . . .
H16F H 0.6796 0.6060 0.4926 0.054 Uiso 1 1 calc GR . . . .
C17A C 0.30911(15) 0.6509(2) 0.56730(7) 0.0270(4) Uani 1 1 d . . . . .
C18A C 0.23326(16) 0.6275(3) 0.53158(8) 0.0348(5) Uani 1 1 d . . . . .
H18D H 0.2428 0.5322 0.5169 0.052 Uiso 1 1 calc GR . . . .
H18E H 0.2361 0.7065 0.5091 0.052 Uiso 1 1 calc GR . . . .
H18F H 0.1712 0.6286 0.5454 0.052 Uiso 1 1 calc GR . . . .
C19A C 0.26311(14) 0.3275(2) 0.63239(7) 0.0259(4) Uani 1 1 d . . . . .
C20A C 0.22768(16) 0.1829(3) 0.61513(9) 0.0359(5) Uani 1 1 d . . . . .
H20D H 0.2330 0.1795 0.5823 0.054 Uiso 1 1 calc GR . . . .
H20E H 0.1613 0.1707 0.6228 0.054 Uiso 1 1 calc GR . . . .
H20F H 0.2654 0.1032 0.6289 0.054 Uiso 1 1 calc GR . . . .
C21A C 0.45573(16) 0.3518(2) 0.72386(7) 0.0274(4) Uani 1 1 d D . . . .
H21E H 0.3935 0.3053 0.7171 0.033 Uiso 0.591(3) 1 calc R . P A 1
H21F H 0.5023 0.2719 0.7296 0.033 Uiso 0.591(3) 1 calc R . P A 1
H21G H 0.3920 0.3833 0.7329 0.033 Uiso 0.409(3) 1 calc R . P A 2
H21H H 0.4530 0.2455 0.7163 0.033 Uiso 0.409(3) 1 calc R . P A 2
C24A C 0.82506(15) 0.7072(3) 0.75180(7) 0.0299(4) Uani 1 1 d . . . . .
C25A C 0.92035(17) 0.6866(3) 0.77443(9) 0.0408(6) Uani 1 1 d . . . . .
H25D H 0.9549 0.6091 0.7589 0.061 Uiso 1 1 calc GR . . . .
H25E H 0.9126 0.6582 0.8060 0.061 Uiso 1 1 calc GR . . . .
H25F H 0.9560 0.7792 0.7732 0.061 Uiso 1 1 calc GR . . . .
C26A C 0.68813(15) 0.8474(2) 0.57009(7) 0.0269(4) Uani 1 1 d . . . . .
C27A C 0.59551(17) 0.9048(3) 0.55171(8) 0.0352(5) Uani 1 1 d . . . . .
H27D H 0.5437 0.8485 0.5646 0.053 Uiso 1 1 calc GR . . . .
H27E H 0.5930 0.8945 0.5188 0.053 Uiso 1 1 calc GR . . . .
H27F H 0.5892 1.0091 0.5597 0.053 Uiso 1 1 calc GR . . . .
C28A C 0.81162(16) 1.0872(2) 0.71932(7) 0.0297(4) Uani 1 1 d . . . . .
C29A C 0.7486(2) 1.2044(3) 0.73735(9) 0.0414(5) Uani 1 1 d . . . . .
H29D H 0.7782 1.3011 0.7336 0.062 Uiso 1 1 calc GR . . . .
H29E H 0.7388 1.1865 0.7695 0.062 Uiso 1 1 calc GR . . . .
H29F H 0.6875 1.2023 0.7208 0.062 Uiso 1 1 calc GR . . . .
C30A C 0.88424(15) 1.2973(3) 0.61571(9) 0.0330(5) Uani 1 1 d . . . . .
C31A C 0.94498(18) 1.4205(3) 0.63338(12) 0.0471(7) Uani 1 1 d . . . . .
H31D H 0.9346 1.4341 0.6656 0.071 Uiso 1 1 calc GR . . . .
H31E H 0.9286 1.5115 0.6171 0.071 Uiso 1 1 calc GR . . . .
H31F H 1.0117 1.3967 0.6290 0.071 Uiso 1 1 calc GR . . . .
C32A C 1.06416(16) 0.7955(3) 0.61900(9) 0.0331(5) Uani 1 1 d . . . . .
C33A C 1.13772(18) 0.7843(3) 0.65628(9) 0.0420(6) Uani 1 1 d . . . . .
H33D H 1.1914 0.8481 0.6495 0.063 Uiso 1 1 calc GR . . . .
H33E H 1.1594 0.6820 0.6590 0.063 Uiso 1 1 calc GR . . . .
H33F H 1.1105 0.8156 0.6847 0.063 Uiso 1 1 calc GR . . . .
O9A O 0.44918(17) 0.4419(3) 0.76465(8) 0.0269(6) Uani 0.591(3) 1 d D . P A 1
O10A O 0.6001(2) 0.3970(6) 0.78414(14) 0.0707(15) Uani 0.591(3) 1 d D . P A 1
C22A C 0.5245(6) 0.4531(7) 0.7928(2) 0.0290(13) Uani 0.591(3) 1 d D . P A 1
C23A C 0.5071(3) 0.5460(5) 0.83274(13) 0.0372(9) Uani 0.591(3) 1 d D . P A 1
H23G H 0.5137 0.6502 0.8246 0.056 Uiso 0.591(3) 1 calc GR . P A 1
H23H H 0.5532 0.5214 0.8570 0.056 Uiso 0.591(3) 1 calc GR . P A 1
H23I H 0.4430 0.5280 0.8430 0.056 Uiso 0.591(3) 1 calc GR . P A 1
O9Y O 0.5205(3) 0.3747(4) 0.75916(11) 0.0252(8) Uani 0.409(3) 1 d D . P A 2
O10Y O 0.4365(3) 0.5683(6) 0.78213(17) 0.0461(12) Uani 0.409(3) 1 d D . P A 2
C22Y C 0.5075(10) 0.4911(10) 0.7860(3) 0.031(2) Uani 0.409(3) 1 d D . P A 2
C23Y C 0.5807(5) 0.5059(8) 0.8227(2) 0.0429(16) Uani 0.409(3) 1 d D . P A 2
H23J H 0.6381 0.5490 0.8106 0.064 Uiso 0.409(3) 1 calc GR . P A 2
H23K H 0.5954 0.4085 0.8354 0.064 Uiso 0.409(3) 1 calc GR . P A 2
H23L H 0.5570 0.5701 0.8464 0.064 Uiso 0.409(3) 1 calc GR . P A 2
O1B O 0.45167(10) -0.06190(16) 0.83524(5) 0.0283(3) Uani 1 1 d . . . . .
O2B O 0.37632(10) 0.14645(16) 0.86366(5) 0.0265(3) Uani 1 1 d . . . . .
O3B O 0.44743(12) 0.08884(19) 0.94961(5) 0.0328(3) Uani 1 1 d . . . . .
O4B O 0.39659(15) -0.1283(2) 0.97665(7) 0.0489(5) Uani 1 1 d . . . . .
O5B O 0.64138(11) 0.08999(18) 0.93299(5) 0.0286(3) Uani 1 1 d . . . . .
O6B O 0.69978(15) 0.3094(2) 0.91206(6) 0.0460(5) Uani 1 1 d . . . . .
O7B O 0.64414(9) -0.11500(16) 0.86415(5) 0.0239(3) Uani 1 1 d . . . . .
O8B O 0.79465(12) -0.0353(2) 0.86268(8) 0.0497(5) Uani 1 1 d . . . . .
O11B O 0.16868(9) 0.26118(17) 0.79550(5) 0.0259(3) Uani 1 1 d . . . . .
O12B O 0.25092(11) 0.2068(2) 0.73389(6) 0.0409(4) Uani 1 1 d . . . . .
O13B O 0.30617(10) 0.43056(18) 0.88587(5) 0.0277(3) Uani 1 1 d . . . . .
O14B O 0.24698(14) 0.3565(3) 0.95168(6) 0.0477(5) Uani 1 1 d . . . . .
O15B O 0.23106(10) 0.61640(18) 0.82320(5) 0.0289(3) Uani 1 1 d . . . . .
O16B O 0.15349(15) 0.5839(2) 0.75649(6) 0.0491(5) Uani 1 1 d . . . . .
O17B O 0.07736(11) 0.73136(18) 0.86180(6) 0.0321(3) Uani 1 1 d . . . . .
O18B O 0.17221(14) 0.8931(2) 0.89858(8) 0.0489(5) Uani 1 1 d . . . . .
O19B O -0.02255(10) 0.48077(18) 0.87723(6) 0.0315(3) Uani 1 1 d . . . . .
O20B O -0.02947(16) 0.2539(2) 0.90772(8) 0.0530(5) Uani 1 1 d . . . . .
C1B C 0.41133(14) 0.0037(2) 0.87323(7) 0.0272(4) Uani 1 1 d . . . . .
H1B H 0.3580 -0.0595 0.8832 0.033 Uiso 1 1 calc R . . . .
C2B C 0.48564(14) 0.0140(2) 0.91169(7) 0.0250(4) Uani 1 1 d . . . . .
H2B H 0.5056 -0.0876 0.9210 0.030 Uiso 1 1 calc R . . . .
C3B C 0.57119(14) 0.0993(2) 0.89702(6) 0.0238(4) Uani 1 1 d . . . . .
H3B H 0.5537 0.2047 0.8915 0.029 Uiso 1 1 calc R . . . .
C4B C 0.60934(14) 0.0315(2) 0.85409(6) 0.0231(3) Uani 1 1 d . . . . .
H4B H 0.6616 0.0940 0.8426 0.028 Uiso 1 1 calc R . . . .
C5B C 0.53046(14) 0.0192(2) 0.81861(7) 0.0248(4) Uani 1 1 d . . . . .
H5B H 0.5087 0.1206 0.8101 0.030 Uiso 1 1 calc R . . . .
C6B C 0.29211(15) 0.1364(3) 0.83578(8) 0.0312(4) Uani 1 1 d . . . . .
H6BA H 0.2429 0.0831 0.8523 0.037 Uiso 1 1 calc R . . . .
H6BB H 0.3056 0.0792 0.8083 0.037 Uiso 1 1 calc R . . . .
C7B C 0.25501(13) 0.2877(2) 0.82222(7) 0.0241(4) Uani 1 1 d . . . . .
H7B H 0.3024 0.3419 0.8042 0.029 Uiso 1 1 calc R . . . .
C8B C 0.22215(13) 0.3826(2) 0.86135(7) 0.0240(4) Uani 1 1 d . . . . .
H8B H 0.1823 0.3220 0.8815 0.029 Uiso 1 1 calc R . . . .
C9B C 0.16674(13) 0.5185(2) 0.84534(7) 0.0243(4) Uani 1 1 d . . . . .
H9B H 0.1151 0.4879 0.8235 0.029 Uiso 1 1 calc R . . . .
C10B C 0.12461(14) 0.6077(2) 0.88354(7) 0.0279(4) Uani 1 1 d . . . . .
H10B H 0.1762 0.6438 0.9046 0.033 Uiso 1 1 calc R . . . .
C11B C 0.05007(15) 0.5258(3) 0.90980(7) 0.0312(4) Uani 1 1 d . . . . .
H11B H 0.0791 0.4367 0.9245 0.037 Uiso 1 1 calc R . . . .
C12B C 0.0065(2) 0.6232(3) 0.94536(10) 0.0480(7) Uani 1 1 d . . . . .
H12A H -0.0168 0.7156 0.9311 0.058 Uiso 0.591(3) 1 calc R . P A 1
H12B H 0.0555 0.6494 0.9686 0.058 Uiso 0.591(3) 1 calc R . P A 1
H12C H 0.0569 0.6876 0.9584 0.058 Uiso 0.409(3) 1 calc R . P A 2
H12D H -0.0409 0.6879 0.9301 0.058 Uiso 0.409(3) 1 calc R . P A 2
C15B C 0.40307(19) 0.0029(3) 0.98005(9) 0.0411(6) Uani 1 1 d . . . . .
C16B C 0.3669(3) 0.0959(4) 1.01730(10) 0.0584(9) Uani 1 1 d . . . . .
H16A H 0.4172 0.1624 1.0283 0.088 Uiso 1 1 calc GR . . . .
H16B H 0.3471 0.0324 1.0420 0.088 Uiso 1 1 calc GR . . . .
H16C H 0.3128 0.1541 1.0060 0.088 Uiso 1 1 calc GR . . . .
C17B C 0.70372(18) 0.2035(3) 0.93640(7) 0.0353(5) Uani 1 1 d . . . . .
C18B C 0.77648(18) 0.1769(4) 0.97333(8) 0.0443(6) Uani 1 1 d . . . . .
H18A H 0.7637 0.2409 0.9991 0.066 Uiso 1 1 calc GR . . . .
H18B H 0.8395 0.1988 0.9623 0.066 Uiso 1 1 calc GR . . . .
H18C H 0.7739 0.0735 0.9829 0.066 Uiso 1 1 calc GR . . . .
C19B C 0.73949(14) -0.1326(3) 0.86821(7) 0.0302(4) Uani 1 1 d . . . . .
C20B C 0.76483(18) -0.2860(3) 0.88169(10) 0.0450(6) Uani 1 1 d . . . . .
H20A H 0.7549 -0.2988 0.9140 0.068 Uiso 1 1 calc GR . . . .
H20B H 0.8314 -0.3044 0.8754 0.068 Uiso 1 1 calc GR . . . .
H20C H 0.7248 -0.3557 0.8645 0.068 Uiso 1 1 calc GR . . . .
C21B C 0.56070(18) -0.0599(3) 0.77658(7) 0.0334(5) Uani 1 1 d . . . . .
H21A H 0.6249 -0.0290 0.7681 0.040 Uiso 0.591(3) 1 calc R . P A 1
H21B H 0.5599 -0.1681 0.7808 0.040 Uiso 0.591(3) 1 calc R . P A 1
H21C H 0.6304 -0.0539 0.7747 0.040 Uiso 0.409(3) 1 calc R . P A 2
H21D H 0.5432 -0.1653 0.7787 0.040 Uiso 0.409(3) 1 calc R . P A 2
C22B C 0.48564(16) -0.0941(2) 0.70464(7) 0.0279(4) Uani 1 1 d . . . . .
C24B C 0.17652(15) 0.2291(3) 0.75114(8) 0.0314(4) Uani 1 1 d . . . . .
C25B C 0.08125(17) 0.2287(4) 0.72773(9) 0.0440(6) Uani 1 1 d . . . . .
H25A H 0.0348 0.1848 0.7476 0.066 Uiso 1 1 calc GR . . . .
H25B H 0.0840 0.1708 0.6999 0.066 Uiso 1 1 calc GR . . . .
H25C H 0.0625 0.3301 0.7204 0.066 Uiso 1 1 calc GR . . . .
C26B C 0.30977(17) 0.4089(3) 0.93107(7) 0.0341(5) Uani 1 1 d . . . . .
C27B C 0.40209(19) 0.4648(3) 0.95091(8) 0.0425(6) Uani 1 1 d . . . . .
H27A H 0.4538 0.4019 0.9410 0.064 Uiso 1 1 calc GR . . . .
H27B H 0.4002 0.4628 0.9839 0.064 Uiso 1 1 calc GR . . . .
H27C H 0.4125 0.5662 0.9408 0.064 Uiso 1 1 calc GR . . . .
C28B C 0.21482(16) 0.6426(3) 0.77872(7) 0.0315(4) Uani 1 1 d . . . . .
C29B C 0.2834(2) 0.7535(4) 0.76157(10) 0.0537(8) Uani 1 1 d . . . . .
H29A H 0.2519 0.8492 0.7581 0.081 Uiso 1 1 calc GR . . . .
H29B H 0.3061 0.7211 0.7323 0.081 Uiso 1 1 calc GR . . . .
H29C H 0.3371 0.7627 0.7831 0.081 Uiso 1 1 calc GR . . . .
C30B C 0.10711(16) 0.8685(3) 0.87277(10) 0.0381(5) Uani 1 1 d . . . . .
C31B C 0.04656(19) 0.9805(3) 0.84841(14) 0.0561(9) Uani 1 1 d . . . . .
H31A H 0.0514 0.9669 0.8158 0.084 Uiso 1 1 calc GR . . . .
H31B H 0.0681 1.0798 0.8567 0.084 Uiso 1 1 calc GR . . . .
H31C H -0.0194 0.9680 0.8568 0.084 Uiso 1 1 calc GR . . . .
C32B C -0.05501(17) 0.3401(3) 0.87912(9) 0.0375(5) Uani 1 1 d . . . . .
C33B C -0.12393(19) 0.3086(3) 0.84147(11) 0.0487(7) Uani 1 1 d . . . . .
H33A H -0.1761 0.3795 0.8422 0.073 Uiso 1 1 calc GR . . . .
H33B H -0.1488 0.2084 0.8447 0.073 Uiso 1 1 calc GR . . . .
H33C H -0.0923 0.3170 0.8126 0.073 Uiso 1 1 calc GR . . . .
O9B O 0.4890(4) -0.0132(9) 0.7425(3) 0.0290(12) Uani 0.591(3) 1 d . . P A 1
O10B O 0.5250(7) -0.2083(15) 0.6999(4) 0.0328(14) Uani 0.591(3) 1 d . . P A 1
C13B C -0.0767(3) 0.5436(5) 0.96809(15) 0.0300(8) Uani 0.591(3) 1 d . . P A 1
H13B H -0.1230 0.4938 0.9499 0.036 Uiso 0.591(3) 1 calc R . P A 1
C14B C -0.0839(4) 0.5442(7) 1.01167(16) 0.0488(12) Uani 0.591(3) 1 d . . P A 1
H14A H -0.0379 0.5938 1.0301 0.059 Uiso 0.591(3) 1 calc R . P A 1
H14B H -0.1352 0.4950 1.0251 0.059 Uiso 0.591(3) 1 calc R . P A 1
C23B C 0.4139(6) -0.0290(13) 0.6718(4) 0.0370(16) Uani 0.591(3) 1 d . . P A 1
H23A H 0.4431 0.0512 0.6550 0.056 Uiso 0.591(3) 1 calc GR . P A 1
H23B H 0.3603 0.0095 0.6883 0.056 Uiso 0.591(3) 1 calc GR . P A 1
H23C H 0.3916 -0.1055 0.6506 0.056 Uiso 0.591(3) 1 calc GR . P A 1
O9Z O 0.5180(7) 0.0012(13) 0.7367(4) 0.035(2) Uani 0.409(3) 1 d . . P A 2
O10Z O 0.5068(13) -0.220(2) 0.7072(6) 0.054(4) Uani 0.409(3) 1 d . . P A 2
C13Z C -0.0404(5) 0.5468(10) 0.9835(2) 0.0433(17) Uani 0.409(3) 1 d . . P A 2
H13Z H -0.0140 0.4594 0.9963 0.052 Uiso 0.409(3) 1 calc R . P A 2
C14Z C -0.1202(5) 0.6037(11) 0.9992(3) 0.0477(18) Uani 0.409(3) 1 d . . P A 2
H14C H -0.1461 0.6910 0.9862 0.057 Uiso 0.409(3) 1 calc R . P A 2
H14D H -0.1509 0.5567 1.0233 0.057 Uiso 0.409(3) 1 calc R . P A 2
C23Z C 0.4396(11) -0.011(2) 0.6666(6) 0.0370(16) Uani 0.409(3) 1 d . . P A 2
H23D H 0.4841 0.0619 0.6552 0.056 Uiso 0.409(3) 1 calc GR . P A 2
H23E H 0.3833 0.0397 0.6772 0.056 Uiso 0.409(3) 1 calc GR . P A 2
H23F H 0.4211 -0.0795 0.6423 0.056 Uiso 0.409(3) 1 calc GR . P A 2

loop_
_atom_site_aniso_label
_atom_site_aniso_U_11
_atom_site_aniso_U_22
_atom_site_aniso_U_33
_atom_site_aniso_U_23
_atom_site_aniso_U_13
_atom_site_aniso_U_12
O1A 0.0220(6) 0.0203(6) 0.0253(6) 0.0005(5) 0.0013(5) -0.0005(5)
O2A 0.0192(6) 0.0204(6) 0.0280(7) -0.0018(5) -0.0012(5) -0.0030(5)
O3A 0.0309(7) 0.0247(7) 0.0236(6) -0.0021(5) 0.0054(5) -0.0052(6)
O4A 0.0441(9) 0.0313(8) 0.0325(8) -0.0054(6) 0.0083(7) 0.0019(7)
O5A 0.0247(6) 0.0251(7) 0.0265(7) -0.0018(5) -0.0047(5) 0.0003(5)
O6A 0.0396(8) 0.0294(8) 0.0303(8) -0.0009(6) -0.0032(6) 0.0071(6)
O7A 0.0193(6) 0.0209(6) 0.0275(7) -0.0025(5) -0.0007(5) -0.0025(5)
O8A 0.0226(7) 0.0343(9) 0.0617(11) -0.0045(8) 0.0012(7) 0.0028(6)
O11A 0.0190(6) 0.0275(7) 0.0279(7) 0.0007(5) -0.0033(5) -0.0006(5)
O12A 0.0343(9) 0.0956(18) 0.0288(8) 0.0014(10) 0.0015(7) 0.0091(10)
O13A 0.0198(6) 0.0244(7) 0.0258(7) -0.0006(5) -0.0037(5) -0.0005(5)
O14A 0.0344(8) 0.0441(9) 0.0278(7) -0.0057(7) 0.0005(6) -0.0019(7)
O15A 0.0228(6) 0.0263(7) 0.0289(7) -0.0054(6) 0.0009(5) -0.0024(5)
O16A 0.0470(10) 0.0346(9) 0.0363(9) -0.0033(7) -0.0114(7) -0.0039(7)
O17A 0.0240(7) 0.0217(7) 0.0396(8) 0.0021(6) 0.0005(6) -0.0022(5)
O18A 0.0320(8) 0.0369(9) 0.0585(11) 0.0131(8) 0.0033(8) 0.0084(7)
O19A 0.0236(7) 0.0243(7) 0.0328(7) 0.0001(6) -0.0022(5) 0.0016(5)
O20A 0.0526(11) 0.0278(9) 0.0688(13) -0.0052(9) -0.0029(10) -0.0029(8)
C1A 0.0210(8) 0.0188(8) 0.0263(9) -0.0019(7) 0.0021(7) -0.0027(7)
C2A 0.0236(8) 0.0208(8) 0.0218(8) -0.0020(7) 0.0035(6) -0.0024(7)
C3A 0.0209(8) 0.0210(8) 0.0230(8) -0.0011(7) -0.0016(6) -0.0019(6)
C4A 0.0204(8) 0.0183(8) 0.0260(9) -0.0021(7) 0.0008(7) -0.0013(6)
C5A 0.0216(8) 0.0200(8) 0.0215(8) -0.0031(6) 0.0020(6) -0.0031(6)
C6A 0.0210(8) 0.0230(9) 0.0327(10) -0.0013(7) -0.0031(7) -0.0025(7)
C7A 0.0165(7) 0.0228(8) 0.0254(8) -0.0002(7) -0.0018(6) -0.0007(6)
C8A 0.0175(8) 0.0230(9) 0.0250(8) -0.0007(7) -0.0010(6) -0.0009(6)
C9A 0.0176(8) 0.0225(8) 0.0268(9) -0.0007(7) 0.0016(6) -0.0011(7)
C10A 0.0206(8) 0.0250(9) 0.0295(9) 0.0018(7) 0.0007(7) -0.0017(7)
C11A 0.0207(8) 0.0305(10) 0.0286(9) 0.0023(8) 0.0008(7) -0.0025(7)
C12A 0.0271(10) 0.0429(13) 0.0343(11) 0.0103(10) 0.0041(8) 0.0034(9)
C13A 0.0431(13) 0.0459(14) 0.0311(11) 0.0017(10) 0.0053(10) -0.0023(11)
C14A 0.0424(13) 0.0543(16) 0.0394(13) 0.0052(12) 0.0109(10) 0.0017(12)
C15A 0.0258(9) 0.0325(10) 0.0248(9) -0.0054(8) 0.0022(7) -0.0051(8)
C16A 0.0428(12) 0.0392(12) 0.0261(10) -0.0048(9) 0.0073(9) -0.0135(10)
C17A 0.0281(9) 0.0288(10) 0.0240(9) 0.0024(7) 0.0009(7) 0.0019(8)
C18A 0.0309(10) 0.0425(13) 0.0306(10) 0.0012(9) -0.0058(8) 0.0046(9)
C19A 0.0204(8) 0.0286(10) 0.0284(9) 0.0018(7) -0.0020(7) -0.0014(7)
C20A 0.0267(10) 0.0368(12) 0.0438(13) -0.0083(10) -0.0041(9) -0.0062(9)
C21A 0.0338(10) 0.0254(9) 0.0231(9) -0.0017(7) 0.0009(7) -0.0091(8)
C24A 0.0279(10) 0.0336(11) 0.0279(9) 0.0052(8) -0.0040(8) -0.0036(8)
C25A 0.0333(11) 0.0497(15) 0.0386(12) 0.0088(11) -0.0123(10) -0.0036(10)
C26A 0.0273(9) 0.0259(9) 0.0272(9) -0.0009(8) -0.0035(7) -0.0045(7)
C27A 0.0331(11) 0.0375(12) 0.0343(11) 0.0033(9) -0.0104(9) 0.0008(9)
C28A 0.0359(11) 0.0251(9) 0.0282(10) -0.0012(8) 0.0007(8) -0.0094(8)
C29A 0.0494(14) 0.0366(12) 0.0385(12) -0.0113(10) 0.0052(11) -0.0020(11)
C30A 0.0232(9) 0.0273(10) 0.0491(13) 0.0084(9) 0.0112(9) 0.0036(8)
C31A 0.0290(11) 0.0247(11) 0.088(2) 0.0035(12) 0.0072(12) 0.0003(9)
C32A 0.0278(10) 0.0250(10) 0.0466(13) 0.0081(9) 0.0042(9) -0.0013(8)
C33A 0.0345(12) 0.0439(14) 0.0477(14) 0.0111(11) 0.0042(10) 0.0134(10)
O9A 0.0260(12) 0.0330(13) 0.0217(11) -0.0022(10) 0.0014(9) -0.0006(10)
O10A 0.0297(16) 0.114(4) 0.067(2) -0.046(3) -0.0148(16) 0.0213(19)
C22A 0.035(3) 0.027(3) 0.024(3) 0.002(2) 0.0030(19) -0.012(3)
C23A 0.047(2) 0.038(2) 0.0271(17) -0.0062(15) 0.0055(16) -0.0128(18)
O9Y 0.0290(18) 0.0240(17) 0.0222(16) 0.0018(13) -0.0039(13) -0.0018(13)
O10Y 0.041(2) 0.045(3) 0.052(3) -0.017(2) 0.002(2) 0.008(2)
C22Y 0.055(6) 0.022(4) 0.017(3) 0.005(3) 0.001(3) -0.011(4)
C23Y 0.049(4) 0.050(4) 0.029(3) 0.007(2) -0.010(3) -0.016(3)
O1B 0.0244(7) 0.0227(7) 0.0371(8) -0.0030(6) -0.0070(6) 0.0019(5)
O2B 0.0205(6) 0.0239(7) 0.0349(8) 0.0020(6) -0.0038(5) 0.0045(5)
O3B 0.0363(8) 0.0338(8) 0.0288(7) 0.0071(6) 0.0080(6) 0.0111(7)
O4B 0.0529(11) 0.0444(11) 0.0506(11) 0.0172(9) 0.0186(9) 0.0057(9)
O5B 0.0302(7) 0.0327(8) 0.0224(6) 0.0040(6) -0.0055(6) -0.0054(6)
O6B 0.0680(13) 0.0406(10) 0.0291(8) 0.0021(7) -0.0027(8) -0.0247(9)
O7B 0.0180(6) 0.0243(7) 0.0295(7) 0.0053(5) -0.0005(5) 0.0026(5)
O8B 0.0232(8) 0.0489(11) 0.0768(14) 0.0042(10) -0.0007(8) -0.0075(8)
O11B 0.0175(6) 0.0323(8) 0.0277(7) 0.0015(6) -0.0020(5) 0.0012(5)
O12B 0.0257(7) 0.0617(12) 0.0355(9) -0.0078(8) 0.0034(6) -0.0038(8)
O13B 0.0239(7) 0.0345(8) 0.0243(7) 0.0005(6) -0.0049(5) 0.0046(6)
O14B 0.0475(10) 0.0687(14) 0.0269(8) 0.0108(8) 0.0034(7) 0.0122(10)
O15B 0.0230(7) 0.0369(8) 0.0268(7) 0.0086(6) -0.0008(5) -0.0032(6)
O16B 0.0648(12) 0.0507(11) 0.0311(9) 0.0112(8) -0.0106(8) -0.0218(10)
O17B 0.0251(7) 0.0264(7) 0.0447(9) 0.0034(7) 0.0001(6) 0.0043(6)
O18B 0.0402(10) 0.0433(11) 0.0634(13) -0.0087(9) 0.0050(9) -0.0122(8)
O19B 0.0238(7) 0.0301(8) 0.0408(9) 0.0108(7) 0.0055(6) 0.0041(6)
O20B 0.0589(12) 0.0349(10) 0.0646(13) 0.0200(9) -0.0052(10) 0.0033(9)
C1B 0.0220(9) 0.0243(9) 0.0353(10) 0.0044(8) -0.0019(8) 0.0031(7)
C2B 0.0244(9) 0.0238(9) 0.0269(9) 0.0049(7) 0.0015(7) 0.0046(7)
C3B 0.0268(9) 0.0220(9) 0.0222(8) 0.0022(7) -0.0036(7) -0.0007(7)
C4B 0.0239(8) 0.0214(8) 0.0237(8) 0.0033(7) -0.0021(7) -0.0006(7)
C5B 0.0281(9) 0.0210(9) 0.0248(9) 0.0002(7) -0.0053(7) 0.0031(7)
C6B 0.0210(9) 0.0301(10) 0.0420(12) 0.0023(9) -0.0072(8) 0.0027(8)
C7B 0.0170(8) 0.0286(9) 0.0265(9) 0.0007(7) -0.0018(7) 0.0004(7)
C8B 0.0189(8) 0.0299(10) 0.0232(8) 0.0032(7) -0.0005(7) 0.0041(7)
C9B 0.0188(8) 0.0291(10) 0.0251(9) 0.0057(7) 0.0021(7) 0.0032(7)
C10B 0.0227(9) 0.0306(10) 0.0305(10) 0.0024(8) 0.0012(7) 0.0054(7)
C11B 0.0282(10) 0.0352(11) 0.0305(10) 0.0036(9) 0.0071(8) 0.0069(8)
C12B 0.0505(15) 0.0466(15) 0.0483(15) -0.0015(12) 0.0241(12) 0.0080(12)
C15B 0.0419(13) 0.0473(15) 0.0347(12) 0.0169(10) 0.0103(10) 0.0162(11)
C16B 0.075(2) 0.064(2) 0.0375(13) 0.0202(13) 0.0241(14) 0.0338(17)
C17B 0.0409(12) 0.0424(12) 0.0224(9) -0.0009(9) -0.0001(8) -0.0154(10)
C18B 0.0391(13) 0.0635(18) 0.0297(11) -0.0008(11) -0.0061(10) -0.0193(12)
C19B 0.0211(9) 0.0416(12) 0.0278(10) 0.0040(9) -0.0015(7) 0.0022(8)
C20B 0.0320(11) 0.0523(15) 0.0512(15) 0.0224(13) 0.0076(10) 0.0186(11)
C21B 0.0452(12) 0.0283(10) 0.0261(10) -0.0038(8) -0.0078(9) 0.0138(9)
C22B 0.0323(10) 0.0235(9) 0.0278(10) -0.0051(7) -0.0006(8) -0.0014(8)
C24B 0.0252(9) 0.0383(12) 0.0307(10) -0.0003(9) -0.0015(8) -0.0037(8)
C25B 0.0277(11) 0.0669(18) 0.0370(12) -0.0029(12) -0.0075(9) -0.0039(11)
C26B 0.0387(12) 0.0394(12) 0.0241(9) -0.0004(8) -0.0031(8) 0.0165(10)
C27B 0.0471(14) 0.0479(15) 0.0315(11) -0.0082(10) -0.0139(10) 0.0119(11)
C28B 0.0345(11) 0.0325(11) 0.0275(10) 0.0073(8) -0.0004(8) -0.0002(9)
C29B 0.0535(16) 0.069(2) 0.0384(13) 0.0220(13) -0.0062(12) -0.0266(15)
C30B 0.0248(10) 0.0320(11) 0.0583(15) -0.0003(10) 0.0116(10) -0.0013(8)
C31B 0.0306(12) 0.0265(12) 0.112(3) 0.0079(14) 0.0082(14) 0.0010(9)
C32B 0.0308(11) 0.0298(11) 0.0522(14) 0.0120(10) 0.0087(10) 0.0043(9)
C33B 0.0334(12) 0.0426(14) 0.0698(19) 0.0171(14) -0.0013(12) -0.0063(11)
O9B 0.034(3) 0.027(3) 0.025(2) -0.0067(18) -0.0074(19) 0.011(2)
O10B 0.039(2) 0.030(3) 0.030(2) -0.0084(19) 0.0031(17) 0.0092(19)
C13B 0.0273(19) 0.037(2) 0.0252(19) -0.0024(16) 0.0004(15) 0.0004(16)
C14B 0.046(3) 0.071(4) 0.031(2) -0.013(2) 0.005(2) -0.009(3)
C23B 0.049(5) 0.032(3) 0.029(3) -0.006(2) -0.007(3) 0.001(3)
O9Z 0.063(6) 0.018(2) 0.024(3) -0.003(2) -0.011(4) 0.004(4)
O10Z 0.088(11) 0.019(3) 0.053(8) -0.012(4) -0.012(6) 0.006(6)
C13Z 0.031(3) 0.080(5) 0.019(3) -0.008(3) -0.006(2) 0.007(3)
C14Z 0.037(4) 0.070(5) 0.037(4) -0.006(3) 0.010(3) 0.006(3)
C23Z 0.049(5) 0.032(3) 0.029(3) -0.006(2) -0.007(3) 0.001(3)

_geom_special_details            
;
 All esds (except the esd in the dihedral angle between two l.s. planes)
 are estimated using the full covariance matrix.  The cell esds are taken
 into account individually in the estimation of esds in distances, angles
 and torsion angles; correlations between esds in cell parameters are only
 used when they are defined by crystal symmetry.  An approximate (isotropic)
 treatment of cell esds is used for estimating esds involving l.s. planes.
;
loop_
_geom_bond_atom_site_label_1
_geom_bond_atom_site_label_2
_geom_bond_distance
_geom_bond_site_symmetry_2
_geom_bond_publ_flag
O1A C1A 1.412(2) . ?
O1A C5A 1.445(2) . ?
O2A C1A 1.411(2) . ?
O2A C6A 1.426(2) . ?
O3A C2A 1.436(2) . ?
O3A C15A 1.352(2) . ?
O4A C15A 1.201(3) . ?
O5A C3A 1.443(2) . ?
O5A C17A 1.351(3) . ?
O6A C17A 1.203(3) . ?
O7A C4A 1.447(2) . ?
O7A C19A 1.364(2) . ?
O8A C19A 1.196(3) . ?
O11A C7A 1.451(2) . ?
O11A C24A 1.353(3) . ?
O12A C24A 1.192(3) . ?
O13A C8A 1.442(2) . ?
O13A C26A 1.352(2) . ?
O14A C26A 1.202(3) . ?
O15A C9A 1.446(2) . ?
O15A C28A 1.357(2) . ?
O16A C28A 1.201(3) . ?
O17A C10A 1.445(2) . ?
O17A C30A 1.353(3) . ?
O18A C30A 1.208(3) . ?
O19A C11A 1.448(2) . ?
O19A C32A 1.344(3) . ?
O20A C32A 1.215(3) . ?
C1A C2A 1.523(3) . ?
C2A C3A 1.515(3) . ?
C3A C4A 1.527(3) . ?
C4A C5A 1.525(3) . ?
C5A C21A 1.519(3) . ?
C6A C7A 1.523(3) . ?
C7A C8A 1.532(3) . ?
C8A C9A 1.531(3) . ?
C9A C10A 1.526(3) . ?
C10A C11A 1.521(3) . ?
C11A C12A 1.523(3) . ?
C12A C13A 1.508(3) . ?
C13A C14A 1.302(4) . ?
C15A C16A 1.495(3) . ?
C17A C18A 1.498(3) . ?
C19A C20A 1.490(3) . ?
C21A O9A 1.465(3) . ?
C21A O9Y 1.384(4) . ?
C24A C25A 1.498(3) . ?
C26A C27A 1.496(3) . ?
C28A C29A 1.497(3) . ?
C30A C31A 1.494(4) . ?
C32A C33A 1.497(4) . ?
O9A C22A 1.336(7) . ?
O10A C22A 1.218(9) . ?
C22A C23A 1.480(9) . ?
O9Y C22Y 1.340(11) . ?
O10Y C22Y 1.227(13) . ?
C22Y C23Y 1.483(11) . ?
O1B C1B 1.410(3) . ?
O1B C5B 1.435(3) . ?
O2B C1B 1.412(2) . ?
O2B C6B 1.431(2) . ?
O3B C2B 1.434(3) . ?
O3B C15B 1.361(3) . ?
O4B C15B 1.197(4) . ?
O5B C3B 1.436(2) . ?
O5B C17B 1.357(3) . ?
O6B C17B 1.201(3) . ?
O7B C4B 1.445(2) . ?
O7B C19B 1.359(2) . ?
O8B C19B 1.193(3) . ?
O11B C7B 1.454(2) . ?
O11B C24B 1.355(3) . ?
O12B C24B 1.201(3) . ?
O13B C8B 1.440(2) . ?
O13B C26B 1.354(3) . ?
O14B C26B 1.192(3) . ?
O15B C9B 1.444(2) . ?
O15B C28B 1.352(3) . ?
O16B C28B 1.197(3) . ?
O17B C10B 1.446(3) . ?
O17B C30B 1.350(3) . ?
O18B C30B 1.199(3) . ?
O19B C11B 1.446(3) . ?
O19B C32B 1.358(3) . ?
O20B C32B 1.200(3) . ?
C1B C2B 1.529(3) . ?
C2B C3B 1.512(3) . ?
C3B C4B 1.527(3) . ?
C4B C5B 1.513(3) . ?
C5B C21B 1.511(3) . ?
C6B C7B 1.519(3) . ?
C7B C8B 1.529(3) . ?
C8B C9B 1.528(3) . ?
C9B C10B 1.528(3) . ?
C10B C11B 1.524(3) . ?
C11B C12B 1.521(3) . ?
C12B C13B 1.553(5) . ?
C12B C13Z 1.500(8) . ?
C15B C16B 1.493(4) . ?
C17B C18B 1.498(3) . ?
C19B C20B 1.488(4) . ?
C21B O9B 1.470(9) . ?
C21B O9Z 1.421(13) . ?
C22B O9B 1.342(9) . ?
C22B O10B 1.186(13) . ?
C22B C23B 1.504(13) . ?
C22B O9Z 1.355(13) . ?
C22B O10Z 1.183(19) . ?
C22B C23Z 1.49(2) . ?
C24B C25B 1.496(3) . ?
C26B C27B 1.503(4) . ?
C28B C29B 1.497(3) . ?
C30B C31B 1.499(4) . ?
C32B C33B 1.486(4) . ?
C13B C14B 1.299(6) . ?
C13Z C14Z 1.336(10) . ?

loop_
_geom_angle_atom_site_label_1
_geom_angle_atom_site_label_2
_geom_angle_atom_site_label_3
_geom_angle
_geom_angle_site_symmetry_1
_geom_angle_site_symmetry_3
_geom_angle_publ_flag
C1A O1A C5A 112.80(14) . . ?
C1A O2A C6A 111.77(15) . . ?
C15A O3A C2A 116.72(16) . . ?
C17A O5A C3A 116.95(16) . . ?
C19A O7A C4A 116.55(15) . . ?
C24A O11A C7A 117.66(15) . . ?
C26A O13A C8A 117.47(16) . . ?
C28A O15A C9A 117.36(16) . . ?
C30A O17A C10A 117.51(17) . . ?
C32A O19A C11A 117.45(18) . . ?
O1A C1A C2A 109.19(15) . . ?
O2A C1A O1A 112.46(15) . . ?
O2A C1A C2A 107.04(15) . . ?
O3A C2A C1A 110.48(15) . . ?
O3A C2A C3A 107.35(16) . . ?
C3A C2A C1A 110.28(15) . . ?
O5A C3A C2A 106.00(15) . . ?
O5A C3A C4A 109.67(15) . . ?
C2A C3A C4A 110.43(16) . . ?
O7A C4A C3A 108.53(15) . . ?
O7A C4A C5A 108.90(15) . . ?
C5A C4A C3A 110.38(15) . . ?
O1A C5A C4A 111.08(15) . . ?
O1A C5A C21A 106.36(16) . . ?
C21A C5A C4A 113.02(16) . . ?
O2A C6A C7A 111.05(16) . . ?
O11A C7A C6A 104.03(15) . . ?
O11A C7A C8A 105.15(14) . . ?
C6A C7A C8A 115.53(16) . . ?
O13A C8A C7A 105.76(14) . . ?
O13A C8A C9A 108.78(15) . . ?
C9A C8A C7A 112.27(16) . . ?
O15A C9A C8A 107.52(14) . . ?
O15A C9A C10A 106.71(16) . . ?
C10A C9A C8A 113.27(16) . . ?
O17A C10A C9A 106.98(16) . . ?
O17A C10A C11A 107.19(16) . . ?
C11A C10A C9A 113.86(17) . . ?
O19A C11A C10A 105.82(16) . . ?
O19A C11A C12A 110.12(16) . . ?
C10A C11A C12A 111.79(18) . . ?
C13A C12A C11A 113.8(2) . . ?
C14A C13A C12A 124.0(3) . . ?
O3A C15A C16A 110.23(19) . . ?
O4A C15A O3A 123.3(2) . . ?
O4A C15A C16A 126.5(2) . . ?
O5A C17A C18A 111.19(19) . . ?
O6A C17A O5A 123.07(19) . . ?
O6A C17A C18A 125.7(2) . . ?
O7A C19A C20A 111.22(18) . . ?
O8A C19A O7A 123.7(2) . . ?
O8A C19A C20A 125.09(19) . . ?
O9A C21A C5A 113.13(18) . . ?
O9Y C21A C5A 109.5(2) . . ?
O11A C24A C25A 110.25(19) . . ?
O12A C24A O11A 123.6(2) . . ?
O12A C24A C25A 126.1(2) . . ?
O13A C26A C27A 110.58(18) . . ?
O14A C26A O13A 123.69(19) . . ?
O14A C26A C27A 125.7(2) . . ?
O15A C28A C29A 110.2(2) . . ?
O16A C28A O15A 124.0(2) . . ?
O16A C28A C29A 125.9(2) . . ?
O17A C30A C31A 110.6(2) . . ?
O18A C30A O17A 123.4(2) . . ?
O18A C30A C31A 126.0(2) . . ?
O19A C32A C33A 110.9(2) . . ?
O20A C32A O19A 123.0(2) . . ?
O20A C32A C33A 126.1(2) . . ?
C22A O9A C21A 119.2(4) . . ?
O9A C22A C23A 113.2(6) . . ?
O10A C22A O9A 121.5(6) . . ?
O10A C22A C23A 125.2(6) . . ?
C22Y O9Y C21A 117.9(5) . . ?
O9Y C22Y C23Y 113.7(8) . . ?
O10Y C22Y O9Y 121.4(9) . . ?
O10Y C22Y C23Y 124.6(9) . . ?
C1B O1B C5B 113.36(15) . . ?
C1B O2B C6B 109.75(16) . . ?
C15B O3B C2B 116.22(19) . . ?
C17B O5B C3B 116.26(17) . . ?
C19B O7B C4B 117.17(16) . . ?
C24B O11B C7B 118.10(15) . . ?
C26B O13B C8B 117.40(18) . . ?
C28B O15B C9B 117.47(17) . . ?
C30B O17B C10B 118.12(19) . . ?
C32B O19B C11B 118.14(18) . . ?
O1B C1B O2B 112.02(17) . . ?
O1B C1B C2B 109.58(16) . . ?
O2B C1B C2B 108.80(17) . . ?
O3B C2B C1B 110.26(16) . . ?
O3B C2B C3B 107.95(17) . . ?
C3B C2B C1B 110.74(16) . . ?
O5B C3B C2B 107.26(15) . . ?
O5B C3B C4B 109.94(16) . . ?
C2B C3B C4B 109.92(16) . . ?
O7B C4B C3B 109.00(15) . . ?
O7B C4B C5B 108.29(16) . . ?
C5B C4B C3B 109.70(16) . . ?
O1B C5B C4B 111.24(16) . . ?
O1B C5B C21B 106.47(17) . . ?
C21B C5B C4B 112.76(17) . . ?
O2B C6B C7B 111.69(17) . . ?
O11B C7B C6B 105.75(16) . . ?
O11B C7B C8B 103.66(15) . . ?
C6B C7B C8B 114.76(17) . . ?
O13B C8B C7B 106.69(15) . . ?
O13B C8B C9B 108.65(17) . . ?
C9B C8B C7B 112.57(16) . . ?
O15B C9B C8B 108.25(15) . . ?
O15B C9B C10B 106.09(17) . . ?
C8B C9B C10B 113.90(16) . . ?
O17B C10B C9B 105.42(17) . . ?
O17B C10B C11B 106.78(16) . . ?
C11B C10B C9B 114.37(18) . . ?
O19B C11B C10B 106.54(17) . . ?
O19B C11B C12B 109.4(2) . . ?
C12B C11B C10B 111.9(2) . . ?
C11B C12B C13B 111.1(3) . . ?
C13Z C12B C11B 116.9(4) . . ?
O3B C15B C16B 110.0(2) . . ?
O4B C15B O3B 123.3(2) . . ?
O4B C15B C16B 126.7(3) . . ?
O5B C17B C18B 111.2(2) . . ?
O6B C17B O5B 123.0(2) . . ?
O6B C17B C18B 125.8(2) . . ?
O7B C19B C20B 111.3(2) . . ?
O8B C19B O7B 123.5(2) . . ?
O8B C19B C20B 125.2(2) . . ?
O9B C21B C5B 102.8(3) . . ?
O9Z C21B C5B 112.1(5) . . ?
O9B C22B C23B 109.4(6) . . ?
O10B C22B O9B 125.0(7) . . ?
O10B C22B C23B 125.1(8) . . ?
O9Z C22B C23Z 109.8(9) . . ?
O10Z C22B O9Z 119.5(12) . . ?
O10Z C22B C23Z 129.9(12) . . ?
O11B C24B C25B 110.52(19) . . ?
O12B C24B O11B 123.3(2) . . ?
O12B C24B C25B 126.2(2) . . ?
O13B C26B C27B 110.1(2) . . ?
O14B C26B O13B 124.1(2) . . ?
O14B C26B C27B 125.9(2) . . ?
O15B C28B C29B 110.9(2) . . ?
O16B C28B O15B 123.8(2) . . ?
O16B C28B C29B 125.3(2) . . ?
O17B C30B C31B 109.9(2) . . ?
O18B C30B O17B 123.5(2) . . ?
O18B C30B C31B 126.6(3) . . ?
O19B C32B C33B 111.4(2) . . ?
O20B C32B O19B 123.1(3) . . ?
O20B C32B C33B 125.5(3) . . ?
C22B O9B C21B 115.0(6) . . ?
C14B C13B C12B 121.0(4) . . ?
C22B O9Z C21B 117.4(9) . . ?
C14Z C13Z C12B 118.8(8) . . ?

loop_
_refln_index_h
_refln_index_k
_refln_index_l
_refln_F_squared_meas
_refln_F_squared_sigma
0 1 0 0.08 0.06
0 1 0 0.03 0.06
0 1 0 0.04 0.06
0 1 0 0.02 0.06
0 1 0 0 0.06
0 1 0 0.01 0.06
0 -1 0 0.01 0.04
0 -1 0 0.04 0.04
0 -1 0 0.14 0.09
0 -1 0 0.04 0.05
0 -1 0 0.19 0.09
0 -1 0 0.03 0.04
0 -1 0 0.02 0.05
0 -1 0 0.18 0.09
0 -1 0 -0.02 0.04
0 2 0 439.04 6.14
0 2 0 439.4 6.07
0 2 0 425.84 6.13
0 2 0 435.58 6.11
0 2 0 442.18 6.14
0 2 0 410.63 6.13
0 2 0 443.05 6.08
0 2 0 435.41 6.15
0 2 0 432.38 6.15
0 2 0 434.06 6.06
0 2 0 430.81 6.16
0 2 0 414.44 6.13
0 2 0 409.75 6.08
0 -2 0 430.85 5.76
0 -2 0 443.69 6.23
0 -2 0 433.93 5.8
0 -2 0 444.44 6.01
0 -2 0 445.82 5.8
0 -2 0 431.68 6.14
0 -2 0 427.36 6.22
0 -2 0 451.01 6.21
0 -2 0 429.95 6.24
0 -2 0 424.98 6.22
0 -2 0 439.3 6.21
0 -2 0 429.09 6.19
0 -2 0 439.05 5.77
0 -2 0 437.48 6.21
0 -2 0 442.01 6.16
0 -2 0 424.34 6.18
0 -2 0 442.92 6.21
0 -2 0 435.97 6.25
0 -2 0 450.12 6.01
0 -2 0 447.3 6.23
0 -2 0 428.8 6.2
0 -2 0 437.99 5.99
0 -2 0 437.78 6.23
0 -2 0 438.83 5.8
0 -2 0 439.06 5.77
0 -2 0 430.85 6.2
0 -2 0 439.25 6.15
0 3 0 0.2 0.14
0 3 0 0.16 0.12
0 3 0 0.36 0.18
0 3 0 0.4 0.18
0 3 0 0.22 0.14
0 3 0 0.1 0.12
0 3 0 0.23 0.17
0 3 0 0.3 0.14
0 3 0 0.51 0.18
0 3 0 0.02 0.12
0 3 0 0.22 0.13
0 3 0 0 0.1
0 -3 0 0.27 0.14
0 -3 0 0.58 0.2
0 -3 0 0.27 0.14
0 -3 0 0.32 0.15
0 -3 0 0.44 0.1
0 -3 0 0.53 0.16
0 -3 0 0.34 0.1
0 -3 0 0.33 0.14
0 -3 0 0.13 0.14
0 -3 0 0.27 0.15
0 -3 0 0.52 0.17
0 -3 0 0.42 0.19
0 -3 0 0.09 0.13
0 -3 0 0.3 0.17
0 -3 0 0.34 0.17
0 -3 0 0.29 0.17
0 -3 0 0.19 0.16
0 -3 0 0.21 0.12
0 -3 0 0.39 0.15
0 -3 0 0.36 0.15
0 -3 0 0.2 0.16
0 -3 0 0.55 0.15
0 -3 0 0.47 0.16
0 -3 0 0.39 0.1
0 -3 0 0.44 0.1
0 -3 0 0.35 0.14
0 -3 0 0.25 0.09
0 -3 0 0.42 0.11
0 -3 0 0.27 0.13
0 -3 0 0.35 0.15
0 4 0 45.03 1.35
0 4 0 43.95 1.43
0 4 0 44.36 1.35
0 4 0 44.71 1.35
0 4 0 42.98 1.4
0 4 0 46.47 1.46
0 4 0 45.18 1.4
0 4 0 47.28 1.43
0 4 0 47.94 1.48
0 -4 0 45.59 1.34
0 -4 0 43.86 1.43
0 -4 0 46.29 1.4
0 -4 0 44.91 1.34
0 -4 0 46.33 1.38
0 -4 0 42.87 1.37
0 -4 0 44.65 1.39
0 -4 0 47.3 1.41
0 -4 0 45.65 1.19
0 -4 0 46.36 1.36
0 -4 0 44.97 1.44
0 -4 0 44.33 1.18
0 -4 0 45.41 1.41
0 -4 0 44.45 1.41
0 -4 0 45.65 0.93
0 -4 0 44.17 0.93
0 -4 0 45.71 1.42
0 -4 0 45.71 1.36
0 -4 0 44.33 1.42
0 -4 0 45.13 1.4
0 -4 0 45.96 0.93
0 -4 0 45.61 0.94
0 -4 0 44.82 1.4
0 -4 0 43.78 1.34
0 -4 0 45.13 1.19
0 -4 0 47.02 1.44
0 -4 0 45.42 0.94
0 -4 0 42.85 1.41
0 -4 0 46.95 0.93
0 -4 0 44.02 1.4
0 5 0 0.19 0.19
0 5 0 0.17 0.19
0 5 0 0.26 0.2
0 5 0 -0.03 0.15
0 5 0 0.08 0.17
0 5 0 0.23 0.18
0 5 0 0.44 0.22
0 5 0 0.21 0.17
0 5 0 0.15 0.16
0 -5 0 0.13 0.16
0 -5 0 0.22 0.2
0 -5 0 0.15 0.2
0 -5 0 0.28 0.12
0 -5 0 -0.02 0.15
0 -5 0 0.11 0.18
0 -5 0 0.11 0.16
0 -5 0 0.2 0.22
0 -5 0 0.23 0.19
0 -5 0 0.26 0.19
0 -5 0 0.2 0.12
0 -5 0 0.24 0.11
0 -5 0 0.26 0.17
0 -5 0 0.21 0.17
0 -5 0 0.18 0.16
0 -5 0 -0.1 0.17
0 -5 0 -0.04 0.16
0 -5 0 0.3 0.12
0 -5 0 0.39 0.13
0 -5 0 0.05 0.15
0 -5 0 0.11 0.16
0 -5 0 0.09 0.17
0 -5 0 0.35 0.2
0 -5 0 0.19 0.17
0 -5 0 0.07 0.15
0 -5 0 0.38 0.13
0 -5 0 0.28 0.17
0 6 0 9.14 0.74
0 6 0 9.73 0.76
0 6 0 9.76 0.78
0 6 0 9.44 0.75
0 6 0 8.46 0.76
0 6 0 8.7 0.98
0 6 0 8.9 0.98
0 6 0 8.63 0.76
0 6 0 9.02 0.96
0 -6 0 9.32 0.62
0 -6 0 7.93 0.74
0 -6 0 9.31 0.75
0 -6 0 9.21 0.78
0 -6 0 9.18 0.62
0 -6 0 8.46 0.75
0 -6 0 9.3 0.42
0 -6 0 8.66 0.75
0 -6 0 8.21 0.72
0 -6 0 8.59 0.7
0 -6 0 8.51 0.72
0 -6 0 9.64 0.78
0 -6 0 7.83 0.67
0 -6 0 9.31 0.74
0 -6 0 8.81 0.74
0 -6 0 9.07 0.75
0 -6 0 9.2 0.62
0 -6 0 8.57 0.76
0 -6 0 9.41 0.74
0 -6 0 8.38 0.72
0 -6 0 8.41 0.73
0 -6 0 8.59 0.71
0 -6 0 7.78 0.73
0 -6 0 8.6 0.73
0 -6 0 9.35 0.43
0 -6 0 9.3 0.44
0 -6 0 8.32 0.72
0 -6 0 9.53 0.44
0 -6 0 9.61 0.44
0 -6 0 9.58 0.43
0 7 0 0.68 0.31
0 7 0 0.78 0.3
0 7 0 1.06 0.36
0 7 0 0.93 0.32
0 7 0 1 0.34
0 7 0 1.12 0.37
0 7 0 0.76 0.32
0 7 0 0.63 0.31
0 7 0 0.86 0.32
0 -7 0 0.57 0.19
0 -7 0 0.63 0.25
0 -7 0 0.69 0.34
0 -7 0 0.75 0.19
0 -7 0 0.42 0.21
0 -7 0 0.25 0.18
0 -7 0 0.43 0.28
0 -7 0 0.73 0.34
0 -7 0 0.65 0.25
0 -7 0 0.39 0.28
0 -7 0 0.45 0.26
0 -7 0 0.73 0.33
0 -7 0 0.37 0.25
0 -7 0 0.85 0.35
0 -7 0 0.25 0.26
0 -7 0 0.93 0.29
0 -7 0 0.36 0.22
0 -7 0 0.73 0.16
0 -7 0 0.18 0.26
0 -7 0 0.12 0.15
0 -7 0 0.77 0.2
0 -7 0 0.5 0.24
0 -7 0 0.82 0.34
0 -7 0 0.41 0.29
0 -7 0 0.76 0.17
0 -7 0 0.47 0.25
0 8 0 23.25 1.48
0 8 0 24.08 1.35
0 8 0 23.57 1.48
0 8 0 26.45 1.52
0 8 0 24.1 1.45
0 8 0 22.23 1.32
0 8 0 23.57 1.4
0 8 0 24.58 1.47
0 8 0 23.56 1.35
0 -8 0 20.48 1.33
0 -8 0 24.4 1.15
0 -8 0 23.18 1.39
0 -8 0 21.31 1.8
0 -8 0 20.84 1.36
0 -8 0 22.86 1.32
0 -8 0 18.99 1.78
0 -8 0 22.75 1.31
0 -8 0 21.88 1.36
0 -8 0 20.19 1.39
0 -8 0 22.32 1.29
0 -8 0 19.77 1.77
0 -8 0 23.23 1.28
0 -8 0 25.2 1.37
0 -8 0 22.3 1.35
0 -8 0 20.94 1.39
0 -8 0 24.31 1.14
0 -8 0 21.7 1.34
0 -8 0 24.34 1.15
0 -8 0 24.25 1.38
0 -8 0 21.65 1.34
0 -8 0 22.34 1.42
0 -8 0 20.54 1.37
0 -8 0 21.45 1.28
0 9 0 0.04 0.32
0 9 0 -0.27 0.29
0 9 0 -0.16 0.28
0 9 0 -0.06 0.27
0 9 0 0.13 0.31
0 9 0 -0.09 0.25
0 -9 0 0.11 0.32
0 -9 0 0.13 0.31
0 -9 0 -0.24 0.22
0 -9 0 0.11 0.29
0 -9 0 0.47 0.37
0 -9 0 -0.04 0.24
0 -9 0 0.59 0.35
0 -9 0 0.53 0.34
0 -9 0 -0.03 0.31
0 -9 0 -0.07 0.34
0 -9 0 -0.08 0.23
0 -9 0 0.21 0.31
0 -9 0 -0.16 0.22
0 -9 0 0.06 0.31
0 -9 0 0.2 0.29
0 10 0 9.52 1.05
0 10 0 11.49 1.13
0 10 0 9.86 1.11
0 10 0 11.46 1.11
0 10 0 11.26 1.15
0 10 0 11.02 1.15
0 -10 0 11.22 1.04
0 -10 0 8.83 0.77
0 -10 0 9.11 0.78
0 -10 0 9.65 0.83
0 -10 0 9.18 0.99
0 -10 0 9.21 0.78
0 -10 0 8.69 0.81
0 -10 0 10.31 1.05
0 -10 0 9.5 0.84
0 -10 0 7.66 0.89
0 -10 0 7.34 1.02
0 -10 0 11.4 1.02
0 11 0 0.17 0.33
0 11 0 -0.33 0.28
0 11 0 -0.29 0.25
0 -11 0 0.11 0.35
0 -11 0 0.33 0.44
0 -11 0 -1.1 0.38
0 -11 0 0.12 0.28
0 -11 0 0.22 0.39
0 -11 0 0 0.26
0 -11 0 -0.57 0.39
0 -11 0 -0.24 0.26
0 -11 0 -0.02 0.39
0 -11 0 -0.32 0.26
0 -11 0 0.19 0.29
0 -11 0 0.48 0.42
0 -11 0 -0.14 0.24
0 -11 0 0.78 0.41
0 -11 0 0.38 0.33
0 12 0 14.57 1.28
0 12 0 10.6 1.18
0 12 0 14.08 1.32
0 -12 0 11.68 1.26
0 -12 0 12.73 1.02
0 -12 0 12.51 1.28
0 -12 0 11.25 1.52
0 -12 0 10.12 0.94
0 -12 0 11.98 0.98
0 -12 0 11.11 0.97
0 -12 0 8.47 1.2
0 -12 0 11.39 1
0 -12 0 11.45 0.96
-1 -12 0 2.43 0.69
-1 -12 0 2.79 0.55
-1 -12 0 3.01 0.61
-1 -12 0 1.95 0.61
-1 -12 0 2.3 0.55
-1 -12 0 3.67 0.62
-1 -12 0 2.8 0.68
-1 -12 0 2.32 0.51
-1 -12 0 3.25 0.62
-1 -11 0 2.48 0.54
-1 -11 0 3.26 0.69
-1 -11 0 3.33 0.61
-1 -11 0 2.69 0.55
-1 -11 0 3.55 0.72
-1 -11 0 2.25 0.55
-1 -11 0 4.1 0.8
-1 -11 0 3.8 0.68
-1 -11 0 3.33 0.58
1 11 0 2.95 0.92
1 11 0 1.94 0.76
1 11 0 2.58 0.93
-1 -10 0 1.8 0.47
-1 -10 0 2.1 0.54
-1 -10 0 1.31 0.54
-1 -10 0 1.49 0.44
-1 -10 0 1.11 0.46
-1 -10 0 2.17 0.56
-1 -10 0 1.24 0.48
-1 -10 0 1.22 0.41
-1 -10 0 0.83 0.45
-1 -10 0 1.54 0.52
-1 -10 0 1.01 0.44
-1 -10 0 1.67 0.53
-1 -10 0 0.86 0.42
-1 -10 0 1.63 0.58
-1 -10 0 1.51 0.45
1 10 0 0.9 0.44
1 10 0 1.73 0.52
1 10 0 1.16 0.46
1 10 0 2.09 0.56
1 10 0 1.64 0.49
1 10 0 0.99 0.46
-1 -9 0 5.45 0.86
-1 -9 0 1.79 1.01
-1 -9 0 4.76 0.69
-1 -9 0 4.41 0.6
-1 -9 0 3.27 1.12
-1 -9 0 3.76 0.74
-1 -9 0 4.42 0.63
-1 -9 0 3.89 0.73
-1 -9 0 4.17 0.76
-1 -9 0 4.81 0.8
-1 -9 0 3.53 0.68
-1 -9 0 3.91 0.71
-1 -9 0 4.91 0.69
-1 -9 0 2.5 0.57
-1 -9 0 5.05 0.8
-1 -9 0 2.2 1.07
-1 -9 0 4.44 0.75
-1 -9 0 4.41 0.73
-1 -9 0 4.54 0.77
-1 -9 0 3.76 0.72
-1 -9 0 4.06 0.61
-1 -9 0 4.16 0.69
-1 -9 0 3.26 0.57
-1 -9 0 4.21 0.7
1 9 0 4.16 0.82
1 9 0 3.67 0.68
1 9 0 3.2 0.63
1 9 0 3.36 0.67
1 9 0 4.17 0.84
1 9 0 4.15 0.76
-1 -8 0 0.6 0.28
-1 -8 0 0.81 0.33
-1 -8 0 0.85 0.41
-1 -8 0 0.49 0.39
-1 -8 0 0.61 0.4
-1 -8 0 1.28 0.35
-1 -8 0 0.81 0.4
-1 -8 0 1.16 0.44
-1 -8 0 0.25 0.42
-1 -8 0 1.36 0.49
-1 -8 0 1.5 0.41
-1 -8 0 1.19 0.39
-1 -8 0 0.54 0.32
-1 -8 0 1.02 0.39
-1 -8 0 1.25 0.41
-1 -8 0 1.85 0.52
-1 -8 0 1.11 0.38
-1 -8 0 0.5 0.31
-1 -8 0 1.1 0.35
-1 -8 0 1.01 0.42
-1 -8 0 1.58 0.53
-1 -8 0 1.47 0.44
-1 -8 0 1.61 0.49
-1 -8 0 0.58 0.33
-1 -8 0 1.15 0.33
-1 -8 0 0.59 0.43
1 8 0 1.21 0.38
1 8 0 0.81 0.35
1 8 0 0.63 0.38
1 8 0 1.25 0.4
1 8 0 1.12 0.38
1 8 0 0.45 0.38
-1 -7 0 9.27 0.82
-1 -7 0 7.99 0.81
-1 -7 0 8.79 0.78
-1 -7 0 8.74 0.82
-1 -7 0 8.56 0.76
-1 -7 0 9.45 0.8
-1 -7 0 9.83 0.74
-1 -7 0 8.33 0.81
-1 -7 0 8.86 0.83
-1 -7 0 7.94 0.68
-1 -7 0 7.46 0.75
-1 -7 0 7.77 0.8
-1 -7 0 9.63 0.82
-1 -7 0 7.85 0.8
-1 -7 0 8.85 0.81
-1 -7 0 5.77 0.88
-1 -7 0 6.91 0.97
-1 -7 0 10.21 0.82
-1 -7 0 9.42 0.86
-1 -7 0 8.5 0.8
-1 -7 0 7.47 0.73
-1 -7 0 8.86 1.42
-1 -7 0 9.61 0.82
-1 -7 0 9.75 0.74
1 7 0 9.32 0.85
1 7 0 9.95 0.89
1 7 0 8.78 0.82
1 7 0 8.59 0.87
1 7 0 7.64 0.81
1 7 0 7.46 0.79
-1 -6 0 0.7 0.3
-1 -6 0 0.73 0.28
-1 -6 0 0.6 0.27
-1 -6 0 0.45 0.24
-1 -6 0 0.95 0.35
-1 -6 0 1.03 0.33
-1 -6 0 0.83 0.29
-1 -6 0 0.59 0.31
-1 -6 0 0.92 0.36
-1 -6 0 0.94 0.36
-1 -6 0 0.79 0.28
-1 -6 0 0.88 0.34
-1 -6 0 1.32 0.34
-1 -6 0 0.87 0.28
-1 -6 0 0.94 0.34
-1 -6 0 0.42 0.25
-1 -6 0 0.23 0.22
-1 -6 0 0.91 0.32
-1 -6 0 1.02 0.3
-1 -6 0 0.84 0.33
-1 -6 0 0.61 0.23
1 6 0 1.33 0.37
1 6 0 1.36 0.38
1 6 0 1.26 0.43
1 6 0 1.4 0.41
1 6 0 1 0.34
1 6 0 1.03 0.33
1 6 0 1.19 0.36
1 6 0 1.03 0.37
1 6 0 0.78 0.36
-1 -5 0 60.11 1.99
-1 -5 0 62.26 2.01
-1 -5 0 60.44 1.66
-1 -5 0 63.85 2.36
-1 -5 0 59.69 1.89
-1 -5 0 60.11 1.8
-1 -5 0 51.14 2.41
-1 -5 0 59.63 1.88
-1 -5 0 59.12 1.8
-1 -5 0 60.83 1.88
-1 -5 0 61.33 1.87
-1 -5 0 60.49 1.82
-1 -5 0 61.77 2.35
-1 -5 0 59.48 1.86
-1 -5 0 60.74 1.79
-1 -5 0 59.33 1.78
-1 -5 0 62.91 2.04
-1 -5 0 59.75 1.66
-1 -5 0 59.8 1.79
-1 -5 0 62.4 1.68
-1 -5 0 57.84 1.75
1 5 0 59.14 1.88
1 5 0 59.4 1.77
1 5 0 58.46 1.85
1 5 0 61.05 1.8
1 5 0 61.69 1.8
1 5 0 58.7 1.76
1 5 0 59.17 1.78
1 5 0 58.1 1.81
1 5 0 61.08 1.84
1 5 0 64.9 1.94
1 5 0 58.72 1.82
1 5 0 61.02 1.85
-1 -4 0 92.02 2.24
-1 -4 0 87.03 2.12
-1 -4 0 87.87 2.08
-1 -4 0 88.09 2.15
-1 -4 0 85.86 2.05
-1 -4 0 88.75 1.98
-1 -4 0 86.38 2.07
-1 -4 0 89.82 2.11
-1 -4 0 86.7 2.06
-1 -4 0 87.82 2.11
-1 -4 0 87.32 2.05
-1 -4 0 86.69 2.09
-1 -4 0 88.07 2.17
-1 -4 0 91.54 1.99
-1 -4 0 91.01 2.1
-1 -4 0 88.42 2.13
-1 -4 0 85.04 2.16
-1 -4 0 85.35 2.1
-1 -4 0 87.3 2.08
-1 -4 0 93.05 1.99
-1 -4 0 85.01 2.09
1 4 0 90.43 2.11
1 4 0 86.25 2.05
1 4 0 90.13 2.09
1 4 0 87.43 2.06
1 4 0 89.49 2.12
1 4 0 90.69 2.22
1 4 0 88.94 2.19
1 4 0 86.37 2.17
1 4 0 86.56 2.03
1 4 0 87.45 2.06
1 4 0 86.79 2.11
1 4 0 88.11 2.14
1 4 0 88.64 2.15
1 4 0 88.42 2.1
1 4 0 85.81 2.13
-1 -3 0 8.56 0.56
-1 -3 0 8.7 0.54
-1 -3 0 9.08 0.52
-1 -3 0 9.13 0.56
-1 -3 0 8.55 0.56
-1 -3 0 8.74 0.52
-1 -3 0 8.87 0.5
-1 -3 0 8.69 0.52
-1 -3 0 9.16 0.53
-1 -3 0 9.05 0.53
-1 -3 0 8.65 0.5
-1 -3 0 8.57 0.57
-1 -3 0 7.6 0.49
-1 -3 0 8.52 0.51
-1 -3 0 8.47 0.49
-1 -3 0 8.64 0.53
-1 -3 0 9.28 0.53
-1 -3 0 8.46 0.51
-1 -3 0 9.04 0.52
-1 -3 0 9.01 0.55
-1 -3 0 9.33 0.53
1 3 0 8.59 0.56
1 3 0 8.23 0.52
1 3 0 10.5 0.6
1 3 0 8.97 0.55
1 3 0 8.95 0.53
1 3 0 8.53 0.5
1 3 0 8.72 0.53
1 3 0 8.47 0.51
1 3 0 8.83 0.61
1 3 0 9.39 0.62
1 3 0 8.86 0.6
1 3 0 9.6 0.56
1 3 0 8.68 0.52
1 3 0 8.94 0.52
1 3 0 9.02 0.53
1 3 0 9.95 0.58
1 3 0 9.03 0.57
1 3 0 9.24 0.56
-1 -1 0 386.36 5.45
-1 -1 0 389.38 5.14
-1 -1 0 389.17 5.13
-1 -1 0 390.78 5.13
-1 -1 0 388.15 5.45
-1 -1 0 383.48 5.46
-1 -1 0 391.19 5.13
-1 -1 0 388.89 5.13
-1 -1 0 387.05 5.13
1 1 0 369.83 5.26
1 1 0 373.58 5.28
1 1 0 375.9 5.27
-1 1 0 390.37 5.31
-1 1 0 389.69 5.32
-1 1 0 387.86 5.31
1 -1 0 382.24 4.99
1 -1 0 391.07 5.24
1 -1 0 379.12 5.28
1 -1 0 384.03 4.99
1 -1 0 380.54 5.22
1 -1 0 380.39 4.99
1 -1 0 372.08 5.27
1 -1 0 380.59 5.25
1 -1 0 386.63 5.23
-1 3 0 8.69 0.55
-1 3 0 8.54 0.37
-1 3 0 9.25 0.51
-1 3 0 7.54 0.5
-1 3 0 8.6 0.37
-1 3 0 8.45 0.49
-1 3 0 7.97 0.52
-1 3 0 7.76 0.53
-1 3 0 7.97 0.48
-1 3 0 7.74 0.52
-1 3 0 8.62 0.56
-1 3 0 8.43 0.37
1 -3 0 7.9 0.35
1 -3 0 8.68 0.55
1 -3 0 8.17 0.41
1 -3 0 7.44 0.51
1 -3 0 8.62 0.46
1 -3 0 7.42 0.5
1 -3 0 8.89 0.55
1 -3 0 8.27 0.51
1 -3 0 8.29 0.48
1 -3 0 9.14 0.49
1 -3 0 8.31 0.36
1 -3 0 7.66 0.4
1 -3 0 8.43 0.53
1 -3 0 7.89 0.51
1 -3 0 8.3 0.52
1 -3 0 8.21 0.5
1 -3 0 7.99 0.4
1 -3 0 7.7 0.34
1 -3 0 7.98 0.41
1 -3 0 7.9 0.51
1 -3 0 8.08 0.41
1 -3 0 8.16 0.53
1 -3 0 8.14 0.41
1 -3 0 8.73 0.51
1 -3 0 8.24 0.46
1 -3 0 8.07 0.47
1 -3 0 8.85 0.49
-1 4 0 84.19 1.51
-1 4 0 89.92 2.03
-1 4 0 88.11 2.01
-1 4 0 85.98 2.14
-1 4 0 84.91 2.12
-1 4 0 86.1 1.51
-1 4 0 83.85 1.52
-1 4 0 85.8 2.11
-1 4 0 87.88 1.52
-1 4 0 87.12 2.01
-1 4 0 86.87 2.18
-1 4 0 88.89 2.12
-1 4 0 85.78 1.53
-1 4 0 86.5 1.53
-1 4 0 88.35 2.2
1 -4 0 87.4 2.18
1 -4 0 86.78 2
1 -4 0 82.62 2.05
1 -4 0 87.77 1.71
1 -4 0 89.35 2.05
1 -4 0 90.75 1.98
1 -4 0 87.4 2.12
1 -4 0 89.43 2.06
1 -4 0 90.3 1.72
1 -4 0 87.11 2.11
1 -4 0 86 2.13
1 -4 0 89.25 1.95
1 -4 0 86.55 2.16
1 -4 0 88.38 1.71
1 -4 0 83.91 2.06
1 -4 0 89.68 1.72
1 -4 0 89 1.67
1 -4 0 90.03 1.68
1 -4 0 86.55 2.1
1 -4 0 86.88 1.99
1 -4 0 87.29 1.7
1 -4 0 87.72 2.11
1 -4 0 86.31 1.94
1 -4 0 87.57 2.01
1 -4 0 85.71 2.11
1 -4 0 85.2 2.16
1 -4 0 86.55 1.69
1 -4 0 89.47 1.68
1 -4 0 88.39 2.08
1 -4 0 84.5 2.05
-1 5 0 55.87 1.85
-1 5 0 59.44 1.91
-1 5 0 59.27 1.73
-1 5 0 58.62 1.85
-1 5 0 59.83 1.72
-1 5 0 57.52 1.85
-1 5 0 58.36 1.83
-1 5 0 59.49 1.82
-1 5 0 60.32 1.73
1 -5 0 60.18 1.78
1 -5 0 59.63 1.87
1 -5 0 62.13 1.92
1 -5 0 59.98 1.84
1 -5 0 58.44 1.79
1 -5 0 59.89 1.76
1 -5 0 60.32 1.89
1 -5 0 57.92 1.65
1 -5 0 59.36 1.79
1 -5 0 59.46 1.68
1 -5 0 61.71 1.87
1 -5 0 57.13 1.7
1 -5 0 61.6 1.42
1 -5 0 59.92 1.39
1 -5 0 61.95 1.42
1 -5 0 61.66 1.75
1 -5 0 68.92 2.03
1 -5 0 58.27 1.8
1 -5 0 60.61 1.4
1 -5 0 59.62 1.83
1 -5 0 59.89 1.39
1 -5 0 60.5 1.74
1 -5 0 58.84 1.89
1 -5 0 61.15 1.42
1 -5 0 57.68 1.67
1 -5 0 60.3 1.84
1 -5 0 58.55 1.79
1 -5 0 58.75 1.83
-1 6 0 0.66 0.26
-1 6 0 1.55 0.64
-1 6 0 0.51 0.27
-1 6 0 0.42 0.24
-1 6 0 1.1 0.32
-1 6 0 1.93 0.72
-1 6 0 2.19 0.7
-1 6 0 0.54 0.24
-1 6 0 0.98 0.33
1 -6 0 0.52 0.26
1 -6 0 0.88 0.3
1 -6 0 0.72 0.3
1 -6 0 1.03 0.34
1 -6 0 0.7 0.26
1 -6 0 1.03 0.37
1 -6 0 1.02 0.24
1 -6 0 1.1 0.29
1 -6 0 0.76 0.3
1 -6 0 1.13 0.32
1 -6 0 1.15 0.24
1 -6 0 1.28 0.27
1 -6 0 1.02 0.25
1 -6 0 0.54 0.29
1 -6 0 0.97 0.32
1 -6 0 0.69 0.2
1 -6 0 1.06 0.27
1 -6 0 0.8 0.31
1 -6 0 1.07 0.33
1 -6 0 0.84 0.27
1 -6 0 0.73 0.29
1 -6 0 0.64 0.21
1 -6 0 0.64 0.22
1 -6 0 0.7 0.24
1 -6 0 0.17 0.22
1 -6 0 0.9 0.23
1 -6 0 1 0.33
1 -6 0 0.77 0.26
1 -6 0 1.43 0.34
1 -6 0 0.37 0.22
-1 7 0 8.9 0.86
-1 7 0 9.21 0.79
-1 7 0 9.12 0.84
-1 7 0 9.06 0.89
-1 7 0 8.8 0.85
-1 7 0 9.05 0.78
-1 7 0 10.31 0.82
-1 7 0 8.85 0.84
-1 7 0 8.74 0.88
1 -7 0 9.34 0.85
1 -7 0 8.31 0.52
1 -7 0 8.21 0.88
1 -7 0 9.26 0.62
1 -7 0 9.32 0.96
1 -7 0 7.76 0.71
1 -7 0 6.44 0.92
1 -7 0 7.86 0.58
1 -7 0 9.59 0.78
1 -7 0 5.8 0.85
1 -7 0 8.83 0.75
1 -7 0 7.85 0.87
1 -7 0 8.71 0.53
1 -7 0 8.73 0.6
1 -7 0 8.84 0.53
1 -7 0 6.96 0.99
1 -7 0 8.76 0.52
1 -7 0 4.57 0.91
1 -7 0 8.88 0.53
1 -7 0 9.9 0.86
1 -7 0 8.98 0.53
1 -7 0 6.17 0.94
1 -7 0 8.3 0.93
1 -7 0 9.58 0.84
-1 8 0 0.68 0.39
-1 8 0 0.73 0.36
-1 8 0 1.54 0.48
-1 8 0 1.21 0.46
-1 8 0 0.71 0.38
-1 8 0 1.04 0.43
-1 8 0 1.17 0.42
-1 8 0 1.06 0.4
-1 8 0 1.2 0.43
1 -8 0 0.85 0.26
1 -8 0 0.61 0.36
1 -8 0 0.47 0.38
1 -8 0 1.57 0.46
1 -8 0 1.03 0.3
1 -8 0 -0.27 0.26
1 -8 0 0.95 0.25
1 -8 0 1.26 0.29
1 -8 0 0.63 0.41
1 -8 0 0.74 0.44
1 -8 0 0.83 0.27
1 -8 0 0.49 0.26
1 -8 0 0.85 0.27
1 -8 0 0.51 0.28
1 -8 0 0.74 0.36
1 -8 0 1.18 0.44
1 -8 0 1.36 0.29
1 -8 0 1.21 0.3
1 -8 0 0.84 0.39
1 -8 0 0.8 0.24
1 -8 0 0.91 0.45
1 -8 0 0.61 0.29
1 -8 0 0.56 0.35
1 -8 0 0.82 0.31
1 -8 0 0.62 0.31
1 -8 0 1.25 0.45
1 -8 0 0.69 0.3
-1 9 0 4.87 0.76
-1 9 0 4.05 0.7
-1 9 0 3.46 0.61
-1 9 0 5.57 0.98
-1 9 0 5.31 0.96
-1 9 0 4.03 0.71
-1 9 0 5.42 0.82
-1 9 0 3.99 0.87
-1 9 0 4.47 0.72
1 -9 0 4.87 0.69
1 -9 0 3.89 0.4
1 -9 0 4.25 0.41
1 -9 0 4.22 0.54
1 -9 0 4.46 0.74
1 -9 0 4.29 0.4
1 -9 0 4.86 0.55
1 -9 0 4.06 0.39
1 -9 0 5.08 0.73
1 -9 0 4.81 0.84
1 -9 0 3.85 0.68
1 -9 0 4.22 0.41
1 -9 0 4.05 0.75
1 -9 0 4.28 0.67
1 -9 0 3.8 0.74
1 -9 0 3 0.63
1 -9 0 4.39 0.56
1 -9 0 4.55 0.41
1 -9 0 3.7 0.78
1 -9 0 4.89 0.91
1 -9 0 4.64 0.77
-1 10 0 1.46 0.49
-1 10 0 1.51 0.49
-1 10 0 1.22 0.51
-1 10 0 1.09 0.43
-1 10 0 1.11 0.54
-1 10 0 1.37 0.53
1 -10 0 1.54 0.57
1 -10 0 1.01 0.45
1 -10 0 1.38 0.36
1 -10 0 1.35 0.35
1 -10 0 1.19 0.34
1 -10 0 1.4 0.47
1 -10 0 2.55 0.55
1 -10 0 1.7 0.56
1 -10 0 0.29 0.37
1 -10 0 0.98 0.41
1 -10 0 0.57 0.43
1 -10 0 0.68 0.41
-1 11 0 2.45 0.74
-1 11 0 3.46 0.84
-1 11 0 2.35 0.72
1 -11 0 3.74 0.53
1 -11 0 2.96 0.64
1 -11 0 2.08 0.75
1 -11 0 3.03 0.78
1 -11 0 2.37 0.46
1 -11 0 2.72 0.56
1 -11 0 2.36 0.6
1 -11 0 3.91 0.78
1 -11 0 3.07 0.51
1 -11 0 2.59 0.51
1 -11 0 2.38 0.59
1 -11 0 3.22 0.84
1 -11 0 2.53 0.56
1 -11 0 2.63 0.66
1 -11 0 3.06 0.72
-1 12 0 3.27 0.93
-1 12 0 3.59 0.95
-1 12 0 2.71 0.77
1 -12 0 3.66 0.48
1 -12 0 2.22 0.66
1 -12 0 2.05 0.61
1 -12 0 1.27 0.59
1 -12 0 1.73 0.55
1 -12 0 2.88 0.66
1 -12 0 3.05 0.42
1 -12 0 1.87 0.56
-2 -12 0 4.87 0.78
-2 -12 0 7.57 1.11
-2 -12 0 6.12 0.85
-2 -12 0 5.9 0.76
-2 -12 0 6.45 0.75
-2 -12 0 6.43 1.02
-2 -12 0 5.36 0.72
-2 -12 0 5.47 0.84
-2 -12 0 5.32 0.94
-2 -11 0 0.19 0.37
-2 -11 0 0.61 0.36
-2 -11 0 0.87 0.42
-2 -11 0 0.31 0.33
-2 -11 0 0.71 0.41
-2 -11 0 0.58 0.37
-2 -11 0 -0.03 0.35
-2 -11 0 1.2 0.41
-2 -11 0 0.82 0.41
-2 -10 0 2.09 0.59
-2 -10 0 2.36 0.55
-2 -10 0 1.5 0.53
-2 -10 0 1.01 0.34
-2 -10 0 1.68 0.49
-2 -10 0 1.67 0.45
-2 -10 0 1.71 0.38
-2 -10 0 2.12 0.58
-2 -10 0 0.87 0.43
-2 -10 0 2.33 0.59
-2 -10 0 1.13 0.47
-2 -10 0 1.11 0.45
-2 -10 0 1.86 0.5
-2 -10 0 1.59 0.4
-2 -10 0 1.72 0.47
2 10 0 1.5 0.48
2 10 0 1.06 0.47
2 10 0 1.46 0.54
2 10 0 1.72 0.54
2 10 0 1.2 0.47
2 10 0 1.47 0.48
-2 -9 0 2.49 0.47
-2 -9 0 1.43 0.51
-2 -9 0 0.89 0.4
-2 -9 0 1.91 0.49
-2 -9 0 2.13 0.57
-2 -9 0 1.1 0.45
-2 -9 0 2.28 0.59
-2 -9 0 0.81 0.4
-2 -9 0 2.46 0.48
-2 -9 0 0.5 0.36
-2 -9 0 2.52 0.62
-2 -9 0 1.75 0.42
-2 -9 0 2.49 0.53
-2 -9 0 1.43 0.49
-2 -9 0 3.34 0.61
-2 -9 0 1.64 0.49
-2 -9 0 1.99 0.54
-2 -9 0 1.08 0.45
-2 -9 0 1.77 0.51
-2 -9 0 1.66 0.5
-2 -9 0 1.53 0.59
-2 -9 0 1.7 0.4
-2 -9 0 2.09 0.61
-2 -9 0 2.28 0.46
2 9 0 2.05 0.56
2 9 0 2.58 0.62
2 9 0 1.84 0.5
2 9 0 1.77 0.52
2 9 0 1.54 0.51
2 9 0 1.79 0.5
-2 -8 0 1.59 0.42
-2 -8 0 0.56 0.25
-2 -8 0 0.91 0.3
-2 -8 0 0.99 0.38
-2 -8 0 0.97 0.42
-2 -8 0 0.83 0.38
-2 -8 0 0.83 0.35
-2 -8 0 0.17 0.3
-2 -8 0 0.85 0.38
-2 -8 0 0.99 0.43
-2 -8 0 0.05 0.2
-2 -8 0 0.79 0.33
-2 -8 0 1.06 0.31
-2 -8 0 0.82 0.33
-2 -8 0 1.03 0.41
-2 -8 0 0.88 0.41
-2 -8 0 0.42 0.37
-2 -8 0 0.93 0.39
-2 -8 0 0.82 0.39
-2 -8 0 0.87 0.28
-2 -8 0 0.88 0.42
-2 -8 0 0.32 0.35
-2 -8 0 1.19 0.33
-2 -8 0 0.24 0.31
2 8 0 1.35 0.47
2 8 0 0.73 0.37
2 8 0 0.68 0.35
2 8 0 0.58 0.36
2 8 0 0.61 0.35
2 8 0 1.38 0.43
-2 -7 0 0.84 0.3
-2 -7 0 1.42 0.36
-2 -7 0 1.79 0.39
-2 -7 0 1.69 0.44
-2 -7 0 1.63 0.4
-2 -7 0 1.98 0.49
-2 -7 0 2.03 0.44
-2 -7 0 1.76 0.37
-2 -7 0 2.26 0.54
-2 -7 0 1.73 0.43
-2 -7 0 1.47 0.42
-2 -7 0 2.17 0.41
-2 -7 0 1.13 0.35
-2 -7 0 1.89 0.49
-2 -7 0 1.27 0.36
-2 -7 0 1.36 0.39
-2 -7 0 1.66 0.39
-2 -7 0 2.51 0.58
-2 -7 0 1.97 0.48
-2 -7 0 2 0.52
-2 -7 0 1.78 0.44
-2 -7 0 2.08 0.53
-2 -7 0 2.86 0.45
-2 -7 0 2.06 0.46
-2 -7 0 2.19 0.52
-2 -7 0 1.96 0.43
-2 -7 0 2.37 0.51
2 7 0 2.04 0.53
2 7 0 1.65 0.48
2 7 0 1.85 0.48
2 7 0 2.33 0.57
2 7 0 1.48 0.45
2 7 0 1.39 0.47
2 7 0 1.44 0.47
2 7 0 1.38 0.49
2 7 0 1.69 0.48
-2 -6 0 12.04 0.88
-2 -6 0 12.52 0.84
-2 -6 0 11.11 0.81
-2 -6 0 11.11 0.81
-2 -6 0 12.33 0.85
-2 -6 0 12.17 0.84
-2 -6 0 12.43 0.69
-2 -6 0 12.17 0.85
-2 -6 0 10.76 0.84
-2 -6 0 11.06 0.81
-2 -6 0 11.13 0.84
-2 -6 0 10.86 0.84
-2 -6 0 11.78 0.65
-2 -6 0 11.39 0.84
-2 -6 0 10.98 0.9
-2 -6 0 10.02 0.79
-2 -6 0 11.99 0.94
-2 -6 0 11.51 0.84
-2 -6 0 10.76 0.79
-2 -6 0 9.69 0.8
-2 -6 0 9.93 0.8
-2 -6 0 10.84 0.89
-2 -6 0 11.57 0.65
-2 -6 0 10.25 0.82
2 6 0 11.57 0.84
2 6 0 12.55 0.9
2 6 0 10.01 0.82
2 6 0 11.14 0.86
2 6 0 11.32 0.83
2 6 0 11.65 0.87
2 6 0 11.48 0.86
2 6 0 11.5 0.88
2 6 0 10.91 0.86
-2 -5 0 34.08 1.34
-2 -5 0 34.85 1.09
-2 -5 0 33.15 1.34
-2 -5 0 32.87 1.28
-2 -5 0 34.74 1.31
-2 -5 0 34.25 1.06
-2 -5 0 34.02 1.45
-2 -5 0 34.54 1.33
-2 -5 0 34.94 1.31
-2 -5 0 32.75 1.36
-2 -5 0 33.24 1.42
-2 -5 0 33.65 1.33
-2 -5 0 34.02 1.36
-2 -5 0 34.33 1.34
-2 -5 0 34.74 1.38
-2 -5 0 34.08 1.35
-2 -5 0 35.52 1.08
-2 -5 0 34.8 1.47
-2 -5 0 34.82 1.34
-2 -5 0 33.02 1.28
-2 -5 0 35.44 1.33
-2 -5 0 34.52 1.29
-2 -5 0 34.02 1.35
-2 -5 0 33.12 1.29
2 5 0 35.08 1.33
2 5 0 37.12 1.44
2 5 0 35.27 1.47
2 5 0 36.08 1.49
2 5 0 35.02 1.35
2 5 0 33.64 1.26
2 5 0 34.52 1.45
2 5 0 35.42 1.33
2 5 0 34.79 1.41
2 5 0 35.63 1.36
2 5 0 36.88 1.45
2 5 0 33.92 1.3
-2 -4 0 135.18 2.37
-2 -4 0 130.77 2.35
-2 -4 0 130.3 2.7
-2 -4 0 126.75 2.72
-2 -4 0 129.2 2.69
-2 -4 0 128.12 2.68
-2 -4 0 129.25 2.77
-2 -4 0 126 2.67
-2 -4 0 125.94 2.76
-2 -4 0 132.27 2.38
-2 -4 0 131.39 2.68
-2 -4 0 126.03 2.62
-2 -4 0 126.91 2.9
-2 -4 0 126.23 2.6
-2 -4 0 133.71 2.73
-2 -4 0 129.06 2.9
-2 -4 0 126.53 2.71
-2 -4 0 127.29 2.68
-2 -4 0 127.26 2.67
-2 -4 0 129.87 2.75
-2 -4 0 126.92 2.92
-2 -4 0 127.71 2.68
-2 -4 0 132.01 2.71
-2 -4 0 124.74 2.73
2 4 0 128.6 2.68
2 4 0 131.96 2.89
2 4 0 131.73 2.88
2 4 0 133.94 2.83
2 4 0 125.53 2.63
2 4 0 128.96 2.88
2 4 0 130.27 2.78
2 4 0 127.79 2.69
2 4 0 128.16 2.64
2 4 0 126.61 2.77
2 4 0 128.04 2.63
2 4 0 128.78 2.59
-2 -3 0 282.22 4.48
-2 -3 0 282.02 4.64
-2 -3 0 289.51 4.52
-2 -3 0 277.78 4.78
-2 -3 0 285.43 3.95
-2 -3 0 288.74 4.22
-2 -3 0 283.52 3.96
-2 -3 0 279.64 4.5
-2 -3 0 289.08 4.64
-2 -3 0 292.56 4.53
-2 -3 0 281.04 4.5
-2 -3 0 279.83 3.95
-2 -3 0 285.61 3.94
-2 -3 0 280.34 3.96
-2 -3 0 287.64 4.65
-2 -3 0 286.4 4.22
-2 -3 0 284.91 3.94
-2 -3 0 279.27 4.6
-2 -3 0 282.07 4.84
-2 -3 0 278.96 4.59
-2 -3 0 281.67 4.44
-2 -3 0 282.93 4.43
-2 -3 0 275.75 4.5
-2 -3 0 290.16 4.51
-2 -3 0 289.57 4.21
-2 -3 0 283.06 4.63
-2 -3 0 275.11 4.8
2 3 0 284.64 4.39
2 3 0 283.98 4.44
2 3 0 287.77 4.88
2 3 0 279.11 4.85
2 3 0 285.47 4.72
2 3 0 287.63 4.91
2 3 0 280.75 4.43
2 3 0 282.87 4.7
2 3 0 278.44 4.58
2 3 0 284.73 4.48
2 3 0 284.15 4.49
2 3 0 282.41 4.58
2 3 0 284.03 4.43
2 3 0 278.8 4.71
2 3 0 278.17 4.58
-2 -1 0 164.68 2.47
-2 -1 0 162.03 2.47
-2 -1 0 161.69 2.26
-2 -1 0 154.43 2.36
-2 -1 0 156.95 2.5
-2 -1 0 161.51 2.69
-2 -1 0 159.67 2.47
-2 -1 0 161.45 2.48
-2 -1 0 160.8 2.48
-2 -1 0 151.17 2.49
-2 -1 0 157.34 2.37
-2 -1 0 154.6 2.37
-2 -1 0 158.53 2.66
-2 -1 0 153.17 2.49
-2 -1 0 161.28 2.47
-2 -1 0 163.13 2.69
-2 -1 0 160.26 2.27
-2 -1 0 157.99 2.27
2 1 0 158.65 2.38
2 1 0 155.62 2.52
2 1 0 160.41 2.28
2 1 0 160.44 2.46
2 1 0 155.33 2.69
2 1 0 163.97 2.48
2 1 0 165.67 2.47
2 1 0 159.71 2.38
2 1 0 162.15 2.27
2 1 0 161.1 2.47
2 1 0 157.5 2.68
2 1 0 157.73 2.68
2 1 0 161.34 2.47
2 1 0 155.68 2.38
2 1 0 162.84 2.28
2 1 0 157.94 2.45
-2 0 0 0.35 0.12
-2 0 0 0.41 0.09
-2 0 0 0.22 0.08
-2 0 0 0.18 0.08
-2 0 0 0.22 0.09
-2 0 0 0.22 0.1
-2 0 0 0.32 0.09
-2 0 0 0.4 0.16
-2 0 0 0.29 0.09
-2 0 0 0.23 0.09
-2 0 0 0.22 0.08
-2 0 0 0.29 0.08
-2 0 0 0.44 0.12
-2 0 0 0.4 0.09
-2 0 0 0.17 0.07
2 0 0 0.39 0.1
2 0 0 0.24 0.1
2 0 0 0.24 0.08
2 0 0 0.26 0.09
2 0 0 0.21 0.1
2 0 0 0.29 0.09
2 0 0 0.19 0.1
2 0 0 0.37 0.18
2 0 0 0.37 0.08
2 0 0 0.19 0.09
2 0 0 0.33 0.12
2 0 0 0.17 0.06
2 0 0 0.25 0.07
2 0 0 0.32 0.09
2 0 0 0.21 0.08
-2 1 0 153.77 2.49
-2 1 0 158.32 2.56
-2 1 0 156.72 2.47
-2 1 0 155.47 2.36
-2 1 0 153.85 2.47
-2 1 0 155.35 2.49
-2 1 0 161.63 2.59
-2 1 0 152.45 2.55
-2 1 0 154.95 2.38
-2 1 0 156.83 2.39
-2 1 0 156.99 2.57
-2 1 0 154.5 2.49
-2 1 0 153.51 2.5
-2 1 0 154.12 2.56
-2 1 0 150.2 2.54
2 -1 0 155.73 2.48
2 -1 0 151.79 2.58
2 -1 0 157.84 2.49
2 -1 0 160.32 2.59
2 -1 0 155.76 2.49
2 -1 0 156.97 2.4
2 -1 0 158.84 2.61
2 -1 0 154.78 2.5
2 -1 0 157.63 2.38
2 -1 0 155.94 2.58
2 -1 0 158.66 2.41
2 -1 0 154.41 2.47
2 -1 0 156.73 2.5
2 -1 0 153.13 2.58
2 -1 0 156.42 2.6
-2 3 0 283.39 4.28
-2 3 0 276.72 4.28
-2 3 0 281.19 4.29
-2 3 0 277.87 4.42
-2 3 0 284.56 4.69
-2 3 0 276.05 4.5
-2 3 0 274.59 4.28
-2 3 0 271.44 4.55
-2 3 0 282.74 4.45
-2 3 0 281.87 4.61
-2 3 0 282.28 4.53
-2 3 0 277.99 4.67
-2 3 0 277.63 4.55
-2 3 0 280.08 4.53
-2 3 0 275.65 4.58
-2 3 0 285.6 4.3
-2 3 0 279.44 4.42
-2 3 0 288.05 4.32
2 -3 0 284.4 4.46
2 -3 0 286.26 3.85
2 -3 0 277.64 4.68
2 -3 0 274.47 4.6
2 -3 0 284.18 4.44
2 -3 0 283.57 4.42
2 -3 0 275.1 4.66
2 -3 0 288.6 4.45
2 -3 0 284.27 4.43
2 -3 0 276.67 4.63
2 -3 0 284.57 4.57
2 -3 0 292.04 4.43
2 -3 0 289.11 4.16
2 -3 0 275.17 4.56
2 -3 0 284.64 4.46
2 -3 0 286.21 4.43
2 -3 0 286.14 4.47
2 -3 0 274.32 4.59
2 -3 0 288.83 4.15
2 -3 0 282.46 4.55
2 -3 0 291.16 4.16
2 -3 0 285.67 4.6
-2 4 0 126.33 2.7
-2 4 0 125.47 2.59
-2 4 0 126.03 2.58
-2 4 0 126.35 2.3
-2 4 0 120.47 2.78
-2 4 0 130.82 2.69
-2 4 0 122.91 2.28
-2 4 0 126.66 2.58
-2 4 0 125.64 2.76
-2 4 0 125.24 2.82
-2 4 0 124.42 2.29
-2 4 0 130.28 2.68
2 -4 0 131.07 2.7
2 -4 0 129.66 2.86
2 -4 0 126.07 2.72
2 -4 0 127.88 2.8
2 -4 0 125.07 2.37
2 -4 0 127.61 2.36
2 -4 0 129.27 2.04
2 -4 0 128.41 2.6
2 -4 0 128.92 2.6
2 -4 0 126.53 2.72
2 -4 0 133.17 2.73
2 -4 0 127.04 2.47
2 -4 0 124.83 2.43
2 -4 0 128.14 2.48
2 -4 0 124.19 2.75
2 -4 0 128.46 2.47
2 -4 0 127.03 2.76
2 -4 0 128.71 2.03
2 -4 0 127.99 2.6
2 -4 0 128.8 2.38
2 -4 0 127.87 2.46
2 -4 0 128.31 2.46
-2 5 0 35.08 0.97
-2 5 0 33.81 0.96
-2 5 0 33.95 0.96
-2 5 0 33.41 1.43
-2 5 0 32.88 1.42
-2 5 0 32.68 0.98
-2 5 0 34.39 1.28
-2 5 0 31.53 1.34
-2 5 0 34.32 1.39
-2 5 0 35.81 1.29
-2 5 0 33.16 1.37
-2 5 0 32.78 0.98
-2 5 0 33.37 0.99
-2 5 0 33.33 1.26
-2 5 0 32.11 1.32
2 -5 0 37.07 1.4
2 -5 0 34.88 1.32
2 -5 0 33.15 1.11
2 -5 0 35.64 1.13
2 -5 0 33.79 1.27
2 -5 0 33.89 1.12
2 -5 0 35.44 1.34
2 -5 0 35.66 1.28
2 -5 0 33.53 1.35
2 -5 0 35.09 1.13
2 -5 0 34.14 0.87
2 -5 0 36.51 1.47
2 -5 0 32.87 1.36
2 -5 0 32.56 1.39
2 -5 0 34.34 1.32
2 -5 0 32.71 1.34
2 -5 0 33.23 1.24
2 -5 0 33.67 1.36
2 -5 0 32.4 1.11
2 -5 0 31.67 1.09
2 -5 0 35.08 1.33
2 -5 0 32.32 1.37
2 -5 0 30.94 1.08
2 -5 0 34.19 0.88
2 -5 0 34.25 0.88
2 -5 0 31.37 1.1
2 -5 0 34.19 1.37
2 -5 0 34.01 1.32
2 -5 0 34.51 1.11
2 -5 0 34.14 1.39
-2 6 0 9.97 0.86
-2 6 0 10.98 0.48
-2 6 0 11.1 0.48
-2 6 0 12.59 0.91
-2 6 0 11.25 0.8
-2 6 0 11.63 0.91
-2 6 0 10.32 0.47
-2 6 0 11.29 0.88
-2 6 0 11.95 0.82
-2 6 0 11.68 0.8
-2 6 0 9.55 0.83
-2 6 0 10.94 0.47
-2 6 0 10.85 0.49
-2 6 0 11.86 0.92
-2 6 0 11.39 0.48
2 -6 0 10.64 0.53
2 -6 0 10.36 0.87
2 -6 0 11.68 0.69
2 -6 0 11.74 0.88
2 -6 0 10.57 0.84
2 -6 0 10.55 0.64
2 -6 0 11.63 0.86
2 -6 0 9.6 0.83
2 -6 0 10.24 0.65
2 -6 0 10.88 0.88
2 -6 0 11.98 0.87
2 -6 0 10.86 0.81
2 -6 0 11.34 0.77
2 -6 0 11.16 0.77
2 -6 0 11.39 0.86
2 -6 0 9.85 0.73
2 -6 0 11.53 0.54
2 -6 0 10.5 0.68
2 -6 0 11.1 0.83
2 -6 0 10.24 0.65
2 -6 0 9.69 0.82
2 -6 0 11.51 0.7
2 -6 0 10.11 0.85
2 -6 0 11 0.64
2 -6 0 10.29 0.8
2 -6 0 10.61 0.84
2 -6 0 11.81 0.86
2 -6 0 11.05 0.65
2 -6 0 12.12 0.55
2 -6 0 11.94 0.69
-2 7 0 2.06 0.47
-2 7 0 1.85 0.43
-2 7 0 2.09 0.46
-2 7 0 1.13 0.35
-2 7 0 1.04 0.35
-2 7 0 1.7 0.45
-2 7 0 1.34 0.39
-2 7 0 1.97 0.46
-2 7 0 1.76 0.45
2 -7 0 1.66 0.41
2 -7 0 2.08 0.4
2 -7 0 0.99 0.32
2 -7 0 2.29 0.48
2 -7 0 1.98 0.52
2 -7 0 1.77 0.39
2 -7 0 1.9 0.33
2 -7 0 1.76 0.37
2 -7 0 1.02 0.35
2 -7 0 2.14 0.33
2 -7 0 1.03 0.32
2 -7 0 1.6 0.29
2 -7 0 1.75 0.47
2 -7 0 2.14 0.49
2 -7 0 1.02 0.42
2 -7 0 1.75 0.3
2 -7 0 2.25 0.42
2 -7 0 1.85 0.47
2 -7 0 2.02 0.39
2 -7 0 1.66 0.32
2 -7 0 2.05 0.53
2 -7 0 1.9 0.37
2 -7 0 2.1 0.5
2 -7 0 1.61 0.38
2 -7 0 1.26 0.34
2 -7 0 2.02 0.49
2 -7 0 1.9 0.34
-2 8 0 0.96 0.37
-2 8 0 1.1 0.41
-2 8 0 0.42 0.36
-2 8 0 1.14 0.39
-2 8 0 1.41 0.5
-2 8 0 1.16 0.5
-2 8 0 1.42 0.51
-2 8 0 0.91 0.36
-2 8 0 0.72 0.44
2 -8 0 0.4 0.29
2 -8 0 0.99 0.26
2 -8 0 0.42 0.21
2 -8 0 0.61 0.37
2 -8 0 0.88 0.26
2 -8 0 0.87 0.39
2 -8 0 0.8 0.36
2 -8 0 1.01 0.26
2 -8 0 0.76 0.35
2 -8 0 0.63 0.36
2 -8 0 0.49 0.27
2 -8 0 0.82 0.3
2 -8 0 0.75 0.3
2 -8 0 0.52 0.28
2 -8 0 1.02 0.45
2 -8 0 0.38 0.35
2 -8 0 1.28 0.47
2 -8 0 0.44 0.36
2 -8 0 0.96 0.32
2 -8 0 1.07 0.37
2 -8 0 0.73 0.35
2 -8 0 0.71 0.24
2 -8 0 1.07 0.32
2 -8 0 1.14 0.29
-2 9 0 2.86 0.69
-2 9 0 2.5 0.62
-2 9 0 1.62 0.54
-2 9 0 2.11 0.59
-2 9 0 2.42 0.58
-2 9 0 1.56 0.52
-2 9 0 0.93 0.48
-2 9 0 1.44 0.51
-2 9 0 2.12 0.57
2 -9 0 1.76 0.59
2 -9 0 2.17 0.65
2 -9 0 1.61 0.38
2 -9 0 2.18 0.53
2 -9 0 1.81 0.58
2 -9 0 2.46 0.45
2 -9 0 1.99 0.5
2 -9 0 1.58 0.44
2 -9 0 1.64 0.35
2 -9 0 2.33 0.42
2 -9 0 2.37 0.55
2 -9 0 1.92 0.36
2 -9 0 2.69 0.41
2 -9 0 2.08 0.49
2 -9 0 2.4 0.5
2 -9 0 1.97 0.37
2 -9 0 2.07 0.37
2 -9 0 2.09 0.45
2 -9 0 2.06 0.37
2 -9 0 1.43 0.42
2 -9 0 2.54 0.49
-2 10 0 2.11 0.65
-2 10 0 1 0.46
-2 10 0 1.86 0.52
-2 10 0 1.93 0.58
-2 10 0 1.85 0.51
-2 10 0 1.07 0.46
-2 10 0 1.85 0.52
-2 10 0 1.89 0.65
-2 10 0 1.2 0.51
2 -10 0 1.89 0.34
2 -10 0 2.43 0.55
2 -10 0 0.98 0.42
2 -10 0 2.15 0.56
2 -10 0 1.89 0.48
2 -10 0 1.14 0.48
2 -10 0 0.56 0.39
2 -10 0 1.79 0.33
2 -10 0 1.57 0.28
2 -10 0 0.52 0.35
2 -10 0 1.13 0.42
2 -10 0 1.88 0.34
2 -10 0 1.62 0.5
2 -10 0 1.07 0.43
2 -10 0 1.71 0.31
2 -10 0 1.17 0.29
2 -10 0 1.65 0.32
2 -10 0 1.88 0.53
2 -10 0 1.43 0.49
2 -10 0 1.62 0.33
-2 11 0 0.06 0.37
-2 11 0 0.38 0.49
-2 11 0 0.74 0.52
2 -11 0 0.91 0.5
2 -11 0 -0.45 0.33
2 -11 0 0.31 0.36
2 -11 0 0.33 0.39
2 -11 0 0 0.31
2 -11 0 0.48 0.44
2 -11 0 0.31 0.46
2 -11 0 -0.23 0.32
2 -11 0 -0.3 0.33
-2 12 0 5.26 1.08
-2 12 0 6.5 1.26
-2 12 0 8 1.4
2 -12 0 4.29 0.85
2 -12 0 5.27 0.99
2 -12 0 4.66 0.87
2 -12 0 4.89 0.73
2 -12 0 6.49 0.82
2 -12 0 6.94 0.78
-3 -12 0 5.69 0.65
-3 -12 0 5.2 0.92
-3 -12 0 6.18 0.69
-3 -12 0 6.97 0.96
-3 -12 0 5.84 0.87
-3 -12 0 6.79 0.97
-3 -12 0 4.25 0.85
-3 -12 0 4.97 0.9
-3 -12 0 5.88 0.68
-3 -11 0 0.5 0.33
-3 -11 0 -0.14 0.26
-3 -11 0 0.72 0.48
-3 -11 0 0.44 0.41
-3 -11 0 1.17 0.51
-3 -11 0 0.31 0.33
-3 -11 0 0.34 0.43
-3 -11 0 1.01 0.45
-3 -11 0 0.75 0.44
-3 -10 0 4.58 0.79
-3 -10 0 4.87 0.78
-3 -10 0 5.03 0.83
-3 -10 0 4.23 0.68
-3 -10 0 5.48 0.93
-3 -10 0 4.95 0.67
-3 -10 0 4.4 0.62
-3 -10 0 4.45 0.69
-3 -10 0 4.75 0.79
-3 -10 0 4.63 0.81
-3 -10 0 4.8 0.72
-3 -10 0 4.29 0.63
3 10 0 4.99 0.9
3 10 0 5.61 0.91
3 10 0 5.36 0.91
-3 -9 0 0.31 0.32
-3 -9 0 0.43 0.33
-3 -9 0 0.23 0.34
-3 -9 0 0.69 0.42
-3 -9 0 0.5 0.34
-3 -9 0 0.42 0.33
-3 -9 0 0.53 0.24
-3 -9 0 0.58 0.25
-3 -9 0 -0.25 0.29
-3 -9 0 0.4 0.33
-3 -9 0 0.5 0.34
-3 -9 0 0.78 0.27
-3 -9 0 0.85 0.4
-3 -9 0 -0.26 0.25
-3 -9 0 0.34 0.38
-3 -9 0 -0.04 0.29
-3 -9 0 0.65 0.39
-3 -9 0 0.11 0.3
-3 -9 0 0.43 0.37
-3 -9 0 1.05 0.39
-3 -9 0 -0.09 0.26
3 9 0 0.55 0.42
3 9 0 0.71 0.4
3 9 0 0.39 0.38
-3 -8 0 2.41 0.54
-3 -8 0 2.2 0.63
-3 -8 0 2.26 0.66
-3 -8 0 2.64 0.58
-3 -8 0 2.16 0.59
-3 -8 0 3.16 0.61
-3 -8 0 1.97 0.54
-3 -8 0 2.76 0.63
-3 -8 0 2.61 0.57
-3 -8 0 2.3 0.65
-3 -8 0 1.59 0.43
-3 -8 0 1.63 0.53
-3 -8 0 3.03 0.6
-3 -8 0 1.24 0.43
-3 -8 0 2.39 0.7
-3 -8 0 2.55 0.73
-3 -8 0 3.45 0.66
-3 -8 0 2.66 0.45
-3 -8 0 2.46 0.53
-3 -8 0 2.84 0.6
-3 -8 0 1.7 0.47
-3 -8 0 2.48 0.66
-3 -8 0 3.61 0.74
-3 -8 0 2.46 0.58
-3 -8 0 3.05 0.7
-3 -8 0 3.14 0.5
-3 -8 0 2.58 0.45
3 8 0 1.65 0.45
3 8 0 2.41 0.56
3 8 0 3.15 0.6
3 8 0 2.81 0.65
3 8 0 1.69 0.47
3 8 0 2.49 0.52
3 8 0 3.06 0.7
3 8 0 3.54 0.62
3 8 0 3.44 0.73
-3 -7 0 12.08 0.94
-3 -7 0 12.53 0.95
-3 -7 0 11.31 0.92
-3 -7 0 11.97 0.71
-3 -7 0 12.05 0.72
-3 -7 0 10.53 0.89
-3 -7 0 12.19 0.94
-3 -7 0 10.31 0.87
-3 -7 0 10.82 0.99
-3 -7 0 11.26 1.03
-3 -7 0 10.76 1.11
-3 -7 0 11.37 0.89
-3 -7 0 11.91 0.9
-3 -7 0 9.35 0.86
-3 -7 0 11.12 0.89
-3 -7 0 9.86 1.07
-3 -7 0 11.75 0.92
-3 -7 0 10.8 0.89
-3 -7 0 10.18 0.86
-3 -7 0 10.03 0.85
-3 -7 0 10.83 0.7
-3 -7 0 10.06 1.04
-3 -7 0 10.73 1.01
-3 -7 0 12.14 0.94
3 7 0 13.66 1.09
3 7 0 12.8 0.91
3 7 0 11.7 0.91
3 7 0 11.4 0.89
3 7 0 13.15 0.98
3 7 0 13.33 1.08
3 7 0 11.24 1
3 7 0 13.29 0.99
3 7 0 11.41 0.9
-3 -6 0 1.8 0.43
-3 -6 0 1.98 0.33
-3 -6 0 1.89 0.48
-3 -6 0 2.19 0.53
-3 -6 0 1.63 0.36
-3 -6 0 1.47 0.37
-3 -6 0 1.47 0.36
-3 -6 0 1.43 0.33
-3 -6 0 1.8 0.38
-3 -6 0 1.82 0.41
-3 -6 0 1.88 0.43
-3 -6 0 1.73 0.39
-3 -6 0 1.66 0.39
-3 -6 0 1.45 0.35
-3 -6 0 1.9 0.32
-3 -6 0 1.58 0.38
-3 -6 0 1.78 0.31
-3 -6 0 1.43 0.42
-3 -6 0 1.97 0.43
-3 -6 0 2.06 0.44
-3 -6 0 1.82 0.43
3 6 0 1.97 0.35
3 6 0 2.01 0.42
3 6 0 1.84 0.36
3 6 0 1.58 0.34
3 6 0 1.61 0.38
3 6 0 1.79 0.42
3 6 0 2.28 0.47
3 6 0 2.08 0.44
3 6 0 2.02 0.36
3 6 0 2.71 0.5
3 6 0 1.51 0.33
3 6 0 2.3 0.4
-3 -5 0 8.23 0.65
-3 -5 0 8.56 0.72
-3 -5 0 8.42 0.53
-3 -5 0 7.92 0.52
-3 -5 0 6.79 0.59
-3 -5 0 8.07 0.38
-3 -5 0 8.08 0.69
-3 -5 0 8.17 0.64
-3 -5 0 8.99 0.71
-3 -5 0 8.34 0.53
-3 -5 0 7.85 0.64
-3 -5 0 8.64 0.79
-3 -5 0 6.87 0.63
-3 -5 0 7.8 0.62
-3 -5 0 7.6 0.63
-3 -5 0 8.88 0.39
-3 -5 0 9.13 0.71
-3 -5 0 7.18 0.71
-3 -5 0 8.5 0.69
-3 -5 0 8.85 0.66
-3 -5 0 8 0.68
-3 -5 0 8.66 0.7
-3 -5 0 8.07 0.7
-3 -5 0 8.32 0.77
-3 -5 0 8.4 0.36
-3 -5 0 8.27 0.65
-3 -5 0 9.11 0.37
-3 -5 0 8.44 0.63
3 5 0 9.56 0.68
3 5 0 8.3 0.66
3 5 0 8.71 0.73
3 5 0 9.1 0.79
3 5 0 7.88 0.74
3 5 0 8.98 0.64
3 5 0 8.81 0.66
3 5 0 9.24 0.79
3 5 0 8.31 0.72
3 5 0 7.29 0.62
3 5 0 9.09 0.66
3 5 0 8.04 0.71
-3 -4 0 39.99 1.07
-3 -4 0 39.37 0.93
-3 -4 0 37.68 1.35
-3 -4 0 36.5 1.32
-3 -4 0 40.97 1.09
-3 -4 0 37.72 1.47
-3 -4 0 36.91 1.23
-3 -4 0 40.13 1.53
-3 -4 0 36.1 1.24
-3 -4 0 39.74 0.94
-3 -4 0 37.7 1.36
-3 -4 0 37.87 1.25
-3 -4 0 39.2 1.38
-3 -4 0 38.71 0.93
-3 -4 0 39.37 1.27
-3 -4 0 36.67 1.24
-3 -4 0 37.56 1.21
-3 -4 0 37.94 1.51
-3 -4 0 37.25 0.9
-3 -4 0 39.23 1.08
-3 -4 0 37.97 1.25
-3 -4 0 38.85 1.28
-3 -4 0 37.81 1.35
-3 -4 0 37.19 1.2
-3 -4 0 39.03 1.38
-3 -4 0 37.64 1.35
-3 -4 0 39.5 0.91
-3 -4 0 38.71 1.38
-3 -4 0 37.83 0.89
-3 -4 0 39.9 1.38
3 4 0 36.17 1.22
3 4 0 40.5 1.25
3 4 0 38.11 1.44
3 4 0 37.47 1.42
3 4 0 37.98 1.36
3 4 0 36.87 1.2
3 4 0 39.5 1.2
3 4 0 39.11 1.36
3 4 0 37.7 1.21
3 4 0 38.07 1.36
3 4 0 38.5 1.44
3 4 0 38.33 1.25
-3 -3 0 54.46 1.69
-3 -3 0 53.7 1.21
-3 -3 0 54.8 1.35
-3 -3 0 54.08 1.53
-3 -3 0 55.01 1.53
-3 -3 0 53.24 1.64
-3 -3 0 55.72 1.24
-3 -3 0 54.54 1.17
-3 -3 0 52.99 1.51
-3 -3 0 55.78 1.36
-3 -3 0 54.6 1.17
-3 -3 0 52.89 1.49
-3 -3 0 55.4 1.68
-3 -3 0 51.85 1.33
-3 -3 0 54.93 1.32
-3 -3 0 53.1 1.31
-3 -3 0 54.29 1.21
-3 -3 0 52.24 1.37
-3 -3 0 53.76 1.39
-3 -3 0 54.98 1.51
-3 -3 0 55.56 1.53
-3 -3 0 55.54 1.36
-3 -3 0 51.68 1.37
-3 -3 0 54.51 1.17
3 3 0 54.98 1.25
3 3 0 54.68 1.05
3 3 0 53.5 1.35
3 3 0 56.44 1.59
3 3 0 55.93 1.07
3 3 0 54.72 1.32
3 3 0 55.74 1.49
3 3 0 54.3 1.35
3 3 0 54.78 1.48
3 3 0 56.05 1.28
3 3 0 58.32 1.79
3 3 0 55.72 1.6
3 3 0 55.69 1.26
3 3 0 52.35 1.05
3 3 0 54.35 1.72
3 3 0 54.99 1.07
3 3 0 56.16 1.59
3 3 0 57.11 1.75
3 3 0 54.96 1.07
3 3 0 54.91 1.06
-3 -2 0 10.11 0.43
-3 -2 0 10.77 0.63
-3 -2 0 10.66 0.55
-3 -2 0 10.83 0.45
-3 -2 0 9.87 0.53
-3 -2 0 10.18 0.43
-3 -2 0 10.58 0.42
-3 -2 0 10.6 0.45
-3 -2 0 11.21 0.46
-3 -2 0 9.63 0.53
-3 -2 0 11.33 0.49
-3 -2 0 10.47 0.48
-3 -2 0 9.95 0.46
-3 -2 0 11.17 0.45
-3 -2 0 10.65 0.44
-3 -2 0 10.94 0.49
-3 -2 0 10.23 0.64
-3 -2 0 10.69 0.45
-3 -2 0 9.61 0.61
-3 -2 0 10.87 0.49
-3 -2 0 10.44 0.48
3 2 0 10.49 0.43
3 2 0 10.4 0.43
3 2 0 10.12 0.57
3 2 0 10.06 0.45
3 2 0 10.56 0.52
3 2 0 10.14 0.45
3 2 0 10.09 0.44
3 2 0 10.4 0.45
3 2 0 10.67 0.67
3 2 0 10.31 0.42
3 2 0 10.82 0.66
3 2 0 11.23 0.6
3 2 0 10.29 0.44
3 2 0 10.45 0.57
3 2 0 11.08 0.53
3 2 0 10.45 0.45
3 2 0 10.09 0.45
3 2 0 10.66 0.47
3 2 0 10.36 0.46
3 2 0 10.58 0.52
-3 0 0 72.4 1.46
-3 0 0 74.95 1.43
-3 0 0 74.18 1.61
-3 0 0 73.97 1.6
-3 0 0 73.33 1.41
-3 0 0 74.5 1.4
-3 0 0 73.15 1.6
-3 0 0 75.5 1.44
-3 0 0 73.37 1.59
-3 0 0 74.72 1.39
-3 0 0 72.7 1.45
-3 0 0 73.43 1.6
-3 0 0 71.34 1.43
-3 0 0 72.92 1.38
3 0 0 75.92 1.08
3 0 0 75.76 1.07
3 0 0 73.54 1.38
3 0 0 73.02 1.44
3 0 0 74.22 1.6
3 0 0 75.64 1.45
3 0 0 74.36 1.4
3 0 0 75.11 1.08
3 0 0 75.16 1.45
3 0 0 75.84 1.63
3 0 0 71.92 1.44
3 0 0 73.86 1.44
3 0 0 73.44 1.62
3 0 0 74.42 1.38
3 0 0 71.84 1.59
3 0 0 75.99 1.47
3 0 0 72.13 1.59
3 0 0 73.93 1.6
-3 2 0 9.88 0.5
-3 2 0 10.06 0.51
-3 2 0 9.72 0.56
-3 2 0 9.84 0.58
-3 2 0 9.76 0.53
-3 2 0 10.02 0.54
-3 2 0 10.97 0.59
-3 2 0 10.16 0.5
-3 2 0 10.48 0.59
-3 2 0 9.94 0.57
-3 2 0 10.47 0.58
-3 2 0 9.92 0.56
-3 2 0 10 0.56
-3 2 0 10.12 0.55
3 -2 0 10.5 0.6
3 -2 0 10.6 0.6
3 -2 0 9.91 0.58
3 -2 0 10.58 0.55
3 -2 0 11.31 0.61
3 -2 0 10.02 0.59
3 -2 0 10.78 0.56
3 -2 0 10.3 0.56
3 -2 0 11.02 0.56
3 -2 0 9.93 0.53
3 -2 0 10.74 0.6
3 -2 0 10.9 0.56
3 -2 0 10.72 0.51
3 -2 0 9.98 0.51
3 -2 0 9.86 0.5
-3 3 0 55.42 1.58
-3 3 0 51.34 1.41
-3 3 0 53.74 1.41
-3 3 0 54.37 1.52
-3 3 0 53.79 1.47
-3 3 0 54.88 1.43
-3 3 0 56.28 1.51
-3 3 0 52.98 1.42
-3 3 0 53.89 1.5
-3 3 0 53.61 1.48
-3 3 0 54.31 1.48
-3 3 0 52.04 1.43
-3 3 0 54.2 1.44
-3 3 0 52.35 1.55
-3 3 0 55.39 1.43
-3 3 0 53.94 1.44
-3 3 0 55.74 1.46
-3 3 0 52.97 1.4
3 -3 0 54.75 1.47
3 -3 0 53.25 1.47
3 -3 0 53.1 1.47
3 -3 0 55.24 1.47
3 -3 0 55.64 1.52
3 -3 0 53.85 1.49
3 -3 0 54.35 1.49
3 -3 0 54.96 0.98
3 -3 0 56.87 1.52
3 -3 0 55.83 1.51
3 -3 0 53.18 1.43
3 -3 0 54.14 0.98
3 -3 0 56.24 1.51
3 -3 0 55.12 1.46
3 -3 0 57.08 1.51
3 -3 0 57.76 1.51
3 -3 0 55.33 1.52
-3 4 0 39.18 1.34
-3 4 0 39.37 1.18
-3 4 0 38.43 1.38
-3 4 0 38.23 1.26
-3 4 0 37.86 1.26
-3 4 0 36.92 1.34
-3 4 0 37 1.25
-3 4 0 38.49 1.19
-3 4 0 36.67 1.3
-3 4 0 39.53 1.34
-3 4 0 35.89 1.39
-3 4 0 36.68 1.17
-3 4 0 38.49 1.35
-3 4 0 36.07 1.16
-3 4 0 38.15 1.18
-3 4 0 38.34 1.43
-3 4 0 35.8 1.16
-3 4 0 37.85 1.35
3 -4 0 36.74 1.3
3 -4 0 39.26 1.28
3 -4 0 40.53 1.37
3 -4 0 40.77 1.36
3 -4 0 39.01 1.27
3 -4 0 35.52 1.23
3 -4 0 38.55 1.36
3 -4 0 37.66 0.94
3 -4 0 37.53 0.94
3 -4 0 38.22 1.25
3 -4 0 38.37 1.27
3 -4 0 39.22 1.36
3 -4 0 36.07 0.93
3 -4 0 40.07 1.3
3 -4 0 37.47 1.36
-3 5 0 7.94 0.52
-3 5 0 7.79 0.7
-3 5 0 7.3 0.65
-3 5 0 7.87 0.73
-3 5 0 7.15 0.53
-3 5 0 6.86 0.65
-3 5 0 7.77 0.63
-3 5 0 8.3 0.67
-3 5 0 7.09 0.49
-3 5 0 8.42 0.65
-3 5 0 7.29 0.71
-3 5 0 8.31 0.66
-3 5 0 7.5 0.51
-3 5 0 7.39 0.53
-3 5 0 7.1 0.67
-3 5 0 8.07 0.67
-3 5 0 8.52 0.58
-3 5 0 7.35 0.61
3 -5 0 7.49 0.47
3 -5 0 8.28 0.69
3 -5 0 7.79 0.69
3 -5 0 7.97 0.67
3 -5 0 8.04 0.62
3 -5 0 8.17 0.69
3 -5 0 6.65 0.56
3 -5 0 7.82 0.62
3 -5 0 7.18 0.65
3 -5 0 7.44 0.58
3 -5 0 7.5 0.69
3 -5 0 8.08 0.5
3 -5 0 7.16 0.57
3 -5 0 6.93 0.58
3 -5 0 7.8 0.48
-3 6 0 1.76 0.44
-3 6 0 1.85 0.39
-3 6 0 2.06 0.48
-3 6 0 1.89 0.38
-3 6 0 1.72 0.4
-3 6 0 1.7 0.37
-3 6 0 1.54 0.38
-3 6 0 1.57 0.37
-3 6 0 1.81 0.43
3 -6 0 1.98 0.37
3 -6 0 1.76 0.35
3 -6 0 1.42 0.36
3 -6 0 0.76 0.3
3 -6 0 2.13 0.37
3 -6 0 2.02 0.38
3 -6 0 1.74 0.39
3 -6 0 2.16 0.33
3 -6 0 2.06 0.33
3 -6 0 2.68 0.48
3 -6 0 1.49 0.37
3 -6 0 1.92 0.36
3 -6 0 1.84 0.42
3 -6 0 1.83 0.43
3 -6 0 2.1 0.44
3 -6 0 1.62 0.38
3 -6 0 1.52 0.37
3 -6 0 1.5 0.29
3 -6 0 1.59 0.39
3 -6 0 2.07 0.38
3 -6 0 1.09 0.35
-3 7 0 11.29 0.58
-3 7 0 11.57 1.03
-3 7 0 11.65 0.58
-3 7 0 12.16 0.59
-3 7 0 11.09 0.89
-3 7 0 11.35 0.9
-3 7 0 11.66 0.57
-3 7 0 11.99 0.58
-3 7 0 13.32 1.13
-3 7 0 11.51 0.57
-3 7 0 10.3 0.94
-3 7 0 11.99 0.91
-3 7 0 10.46 1.04
-3 7 0 11.34 0.99
3 -7 0 11.25 0.71
3 -7 0 11.22 0.92
3 -7 0 11.19 0.95
3 -7 0 11.61 0.75
3 -7 0 12.03 0.76
3 -7 0 11.49 0.8
3 -7 0 10.95 0.98
3 -7 0 12.52 0.83
3 -7 0 11.41 0.96
3 -7 0 11.33 0.88
3 -7 0 11.57 0.71
3 -7 0 11.85 0.73
3 -7 0 10.42 0.92
3 -7 0 9.45 0.93
3 -7 0 11.43 0.89
3 -7 0 10.69 0.93
3 -7 0 10.36 0.93
3 -7 0 13.22 0.8
3 -7 0 11.52 0.9
3 -7 0 12.39 0.97
3 -7 0 11.66 0.81
-3 8 0 2.5 0.67
-3 8 0 2.15 0.59
-3 8 0 3.03 0.67
-3 8 0 2.36 0.64
-3 8 0 2.86 0.73
-3 8 0 2.3 0.6
-3 8 0 3.02 0.58
-3 8 0 2.8 0.55
-3 8 0 2.92 0.57
3 -8 0 3.13 0.53
3 -8 0 2.87 0.59
3 -8 0 2.48 0.44
3 -8 0 2.77 0.44
3 -8 0 2.83 0.49
3 -8 0 3.11 0.53
3 -8 0 1.79 0.5
3 -8 0 1.78 0.47
3 -8 0 3.1 0.54
3 -8 0 3.13 0.51
3 -8 0 2.29 0.55
3 -8 0 2.19 0.52
3 -8 0 1.87 0.38
3 -8 0 2.2 0.41
3 -8 0 1.68 0.48
3 -8 0 1.97 0.46
3 -8 0 1.41 0.42
3 -8 0 3 0.6
-3 9 0 0.42 0.32
-3 9 0 0.36 0.33
-3 9 0 0.22 0.33
-3 9 0 -0.05 0.29
-3 9 0 0.73 0.41
-3 9 0 0.7 0.42
-3 9 0 0.44 0.37
-3 9 0 0.65 0.33
-3 9 0 0.27 0.3
3 -9 0 0.55 0.38
3 -9 0 0.41 0.34
3 -9 0 0.34 0.32
3 -9 0 0.86 0.41
3 -9 0 0.82 0.41
3 -9 0 0.59 0.37
3 -9 0 0.79 0.34
3 -9 0 0.88 0.39
3 -9 0 0.61 0.32
3 -9 0 0.15 0.22
3 -9 0 0.25 0.24
3 -9 0 0.57 0.35
3 -9 0 -0.19 0.3
3 -9 0 0.56 0.28
3 -9 0 0.95 0.41
-3 10 0 4.07 0.93
-3 10 0 4.97 0.92
-3 10 0 4.15 0.74
-3 10 0 3.53 0.77
-3 10 0 4.13 0.72
-3 10 0 4.36 0.73
-3 10 0 4.23 0.97
-3 10 0 4.69 0.9
-3 10 0 5.07 0.91
3 -10 0 4.82 0.51
3 -10 0 4.52 0.89
3 -10 0 4.8 0.59
3 -10 0 5.14 0.59
3 -10 0 5.1 0.65
3 -10 0 4.53 0.66
3 -10 0 4.6 0.91
3 -10 0 4.68 0.59
3 -10 0 5.58 0.6
3 -10 0 4.93 0.66
3 -10 0 4.63 0.67
3 -10 0 5.15 0.93
-3 11 0 -0.61 0.31
-3 11 0 0.5 0.38
-3 11 0 0.67 0.5
-3 11 0 0.54 0.46
-3 11 0 0.67 0.43
-3 11 0 0.87 0.47
3 -11 0 1.02 0.3
3 -11 0 0.78 0.35
3 -11 0 1.03 0.37
3 -11 0 0.88 0.27
3 -11 0 1.03 0.31
3 -11 0 0.12 0.21
3 -11 0 0.33 0.24
3 -11 0 1.04 0.31
3 -11 0 0 0.3
3 -11 0 0.1 0.34
3 -11 0 0.88 0.28
3 -11 0 0.59 0.41
3 -11 0 -0.21 0.3
3 -11 0 0.36 0.38
3 -11 0 0.9 0.3
-3 12 0 8.11 1.33
-3 12 0 6.61 1.25
-3 12 0 7.54 1.34
3 -12 0 4.69 0.67
3 -12 0 5.16 0.73
3 -12 0 6.06 1.1
3 -12 0 4.4 0.7
3 -12 0 4.15 0.88
3 -12 0 4.67 0.96
-4 -12 0 -0.12 0.43
-4 -12 0 0.91 0.49
-4 -12 0 0.71 0.48
-4 -12 0 1.04 0.35
-4 -12 0 0.39 0.28
-4 -12 0 -0.35 0.36
-4 -12 0 -0.08 0.37
-4 -12 0 0.51 0.43
-4 -12 0 0.51 0.29
-4 -11 0 0.69 0.49
-4 -11 0 0.96 0.36
-4 -11 0 0.31 0.37
-4 -11 0 0.64 0.48
-4 -11 0 1.09 0.37
-4 -11 0 0.24 0.28
-4 -11 0 0.72 0.38
-4 -11 0 1.03 0.43
-4 -11 0 0.2 0.47
-4 -10 0 0.55 0.34
-4 -10 0 1.82 0.53
-4 -10 0 0.42 0.29
-4 -10 0 1.09 0.37
-4 -10 0 0.03 0.34
-4 -10 0 1.35 0.46
-4 -10 0 0.38 0.29
-4 -10 0 0.66 0.34
-4 -10 0 0.42 0.37
-4 -9 0 1.05 0.46
-4 -9 0 0.99 0.47
-4 -9 0 0.86 0.39
-4 -9 0 1.12 0.45
-4 -9 0 1.28 0.48
-4 -9 0 1.19 0.52
-4 -9 0 0.9 0.48
-4 -9 0 0.51 0.41
-4 -9 0 0.81 0.29
-4 -9 0 0.73 0.25
-4 -9 0 1 0.3
-4 -9 0 0.79 0.41
-4 -9 0 1.29 0.47
-4 -9 0 0.6 0.3
-4 -9 0 0.55 0.36
-4 -9 0 0.71 0.29
-4 -9 0 1.05 0.46
-4 -9 0 1.08 0.47
-4 -9 0 0.82 0.43
-4 -9 0 0.27 0.38
-4 -9 0 1.16 0.42
4 9 0 0.82 0.37
4 9 0 0.79 0.38
4 9 0 0.37 0.32
4 9 0 0.75 0.35
4 9 0 0.65 0.35
4 9 0 0.48 0.31
-4 -8 0 4.84 0.77
-4 -8 0 2.49 0.5
-4 -8 0 3.49 0.78
-4 -8 0 2.87 0.47
-4 -8 0 1.43 0.34
-4 -8 0 2.45 0.54
-4 -8 0 2.84 0.66
-4 -8 0 2.59 0.55
-4 -8 0 3.65 0.67
-4 -8 0 3 0.62
-4 -8 0 3.55 0.78
-4 -8 0 3.81 0.53
-4 -8 0 2.91 0.61
-4 -8 0 3.06 0.6
-4 -8 0 1.85 0.42
-4 -8 0 2.46 0.56
-4 -8 0 1.85 0.42
-4 -8 0 3.13 0.62
-4 -8 0 2.74 0.61
-4 -8 0 2.4 0.54
-4 -8 0 4.47 0.76
-4 -8 0 2.91 0.61
-4 -8 0 3.96 0.55
-4 -8 0 2.94 0.57
4 8 0 3.9 0.66
4 8 0 4.37 0.82
4 8 0 3.31 0.64
4 8 0 4.18 0.78
4 8 0 4.22 0.71
4 8 0 3.36 0.75
-4 -7 0 6.36 0.7
-4 -7 0 5.35 0.79
-4 -7 0 6.08 0.68
-4 -7 0 5.37 0.73
-4 -7 0 5.38 0.75
-4 -7 0 3.83 0.59
-4 -7 0 7.45 0.76
-4 -7 0 6.72 0.7
-4 -7 0 5.16 0.73
-4 -7 0 6.9 0.77
-4 -7 0 6.96 0.75
-4 -7 0 4.73 0.67
-4 -7 0 5.81 1.28
-4 -7 0 6.3 0.84
-4 -7 0 4.14 0.61
-4 -7 0 6.97 0.58
-4 -7 0 5.76 0.68
-4 -7 0 7.25 1.48
-4 -7 0 3.86 0.6
-4 -7 0 7.5 0.61
-4 -7 0 7.19 0.75
-4 -7 0 5.11 0.76
-4 -7 0 6.92 0.58
4 7 0 7.1 0.99
4 7 0 8.21 0.91
4 7 0 6.24 0.72
4 7 0 6.46 0.9
4 7 0 7.19 0.99
4 7 0 6.63 0.71
4 7 0 7.28 0.99
4 7 0 5.66 0.86
4 7 0 6.32 0.72
-4 -6 0 11.11 0.49
-4 -6 0 9.9 0.9
-4 -6 0 9.92 0.76
-4 -6 0 9.63 0.88
-4 -6 0 10.82 0.65
-4 -6 0 9.68 0.76
-4 -6 0 10.57 0.85
-4 -6 0 10.19 0.47
-4 -6 0 10.23 0.77
-4 -6 0 10.27 0.85
-4 -6 0 10.5 0.64
-4 -6 0 10.69 0.79
-4 -6 0 9.74 0.46
-4 -6 0 9.66 0.82
-4 -6 0 10.73 0.46
-4 -6 0 9.28 0.73
-4 -6 0 9.64 0.93
-4 -6 0 9.63 0.75
-4 -6 0 9.79 0.87
-4 -6 0 8.65 0.88
-4 -6 0 11.77 0.93
-4 -6 0 10.43 0.78
-4 -6 0 10.16 0.84
-4 -6 0 9.46 0.81
-4 -6 0 10.65 0.77
-4 -6 0 9.52 0.81
-4 -6 0 9.81 0.45
-4 -6 0 10.33 0.75
-4 -6 0 10.84 0.46
-4 -6 0 10.03 0.62
4 6 0 11.1 0.91
4 6 0 10.87 0.91
4 6 0 10.27 0.94
4 6 0 9.29 0.86
4 6 0 10.08 0.93
4 6 0 9 0.88
4 6 0 9.51 0.74
4 6 0 10.72 0.8
4 6 0 9.46 0.76
-4 -5 0 59.31 1.76
-4 -5 0 61.78 1.83
-4 -5 0 56.63 2.09
-4 -5 0 60.86 1.37
-4 -5 0 59.56 1.73
-4 -5 0 60.93 1.94
-4 -5 0 58.14 1.91
-4 -5 0 60.63 1.54
-4 -5 0 62.04 1.36
-4 -5 0 58.46 1.97
-4 -5 0 61.6 1.53
-4 -5 0 60.86 1.98
-4 -5 0 61.79 1.82
-4 -5 0 61.03 1.82
-4 -5 0 60.25 1.52
-4 -5 0 60.71 1.79
-4 -5 0 59.24 1.74
-4 -5 0 59.16 2.11
-4 -5 0 61.03 2
-4 -5 0 61.58 1.97
-4 -5 0 60.03 1.79
-4 -5 0 60.36 1.37
-4 -5 0 59.81 1.98
-4 -5 0 60.48 1.34
-4 -5 0 61.51 1.36
-4 -5 0 60.24 2.15
-4 -5 0 60.65 1.37
-4 -5 0 63.05 1.99
-4 -5 0 59.51 1.8
-4 -5 0 61.05 1.97
4 5 0 58.26 2.05
4 5 0 62.96 2.11
4 5 0 61.12 2.1
4 5 0 62.91 1.99
4 5 0 62.22 1.8
4 5 0 62.58 1.81
4 5 0 62.4 1.99
4 5 0 62.14 1.99
4 5 0 59.72 1.73
-4 -4 0 130.73 3.28
-4 -4 0 136.98 2.48
-4 -4 0 130.45 2.97
-4 -4 0 134.73 2.42
-4 -4 0 135.52 3.35
-4 -4 0 133.85 2.42
-4 -4 0 131.23 2.7
-4 -4 0 133.37 2.49
-4 -4 0 136.27 2.7
-4 -4 0 137.35 3.45
-4 -4 0 131.73 2.5
-4 -4 0 134.26 2.46
-4 -4 0 134.52 2.46
-4 -4 0 133.54 2.7
-4 -4 0 135.2 3.02
-4 -4 0 135.88 3.04
-4 -4 0 133.24 2.48
-4 -4 0 132.81 2.66
-4 -4 0 146.13 3.55
-4 -4 0 128.67 2.68
-4 -4 0 131.54 2.63
-4 -4 0 131.47 2.98
-4 -4 0 135.57 3.44
-4 -4 0 134.01 3.3
-4 -4 0 136.38 2.44
-4 -4 0 132.65 3.04
4 4 0 136.3 2.13
4 4 0 130.9 2.67
4 4 0 136.34 2.96
4 4 0 138.97 3.12
4 4 0 133.92 2.13
4 4 0 130.31 3.06
4 4 0 134.04 2.14
4 4 0 134.57 2.14
4 4 0 134.35 2.12
4 4 0 133.6 2.13
4 4 0 133.61 3.11
4 4 0 134.77 2.93
4 4 0 132.72 2.63
4 4 0 132.38 2.92
4 4 0 135.9 2.69
-4 -3 0 442.37 7.25
-4 -3 0 450.95 6.52
-4 -3 0 458.33 6.6
-4 -3 0 440.67 6.9
-4 -3 0 461.98 6.57
-4 -3 0 456.53 6.58
-4 -3 0 443.02 6.92
-4 -3 0 449.13 6.53
-4 -3 0 443.82 6.48
-4 -3 0 453.13 6.59
-4 -3 0 442.61 7.31
-4 -3 0 448.41 6.59
-4 -3 0 440.85 6.49
-4 -3 0 435.66 7.27
-4 -3 0 453.1 6.53
-4 -3 0 447.36 6.54
-4 -3 0 451.87 6.49
-4 -3 0 446.89 6.93
-4 -3 0 462.18 6.57
-4 -3 0 440.93 6.48
-4 -3 0 448.29 6.57
4 3 0 454.56 6.45
4 3 0 441.32 7.06
4 3 0 446.44 6.55
4 3 0 453.06 6.48
4 3 0 447.04 6.86
4 3 0 442.46 7.37
4 3 0 451.3 6.53
4 3 0 447.71 6.54
4 3 0 449.38 6.89
4 3 0 442.35 6.51
4 3 0 451.6 7.07
4 3 0 446.33 6.53
4 3 0 450.87 6.45
4 3 0 452.56 6.49
4 3 0 451.1 6.88
4 3 0 459.95 7.43
4 3 0 448.47 7.44
4 3 0 452.52 7.08
-4 -2 0 142.56 2.65
-4 -2 0 143.35 2.45
-4 -2 0 142.3 2.41
-4 -2 0 143.38 2.64
-4 -2 0 146.03 2.63
-4 -2 0 143.47 2.48
-4 -2 0 137.35 2.9
-4 -2 0 144.55 2.7
-4 -2 0 141.83 2.42
-4 -2 0 142.5 2.63
-4 -2 0 145.28 2.26
-4 -2 0 143.51 2.64
-4 -2 0 145.75 2.65
-4 -2 0 137.52 2.91
-4 -2 0 140.95 2.47
-4 -2 0 142.49 2.28
-4 -2 0 138.61 2.94
-4 -2 0 146.16 2.7
-4 -2 0 145.19 2.28
-4 -2 0 139.79 2.48
-4 -2 0 138.63 2.66
4 2 0 141.53 3.01
4 2 0 141.97 2.6
4 2 0 142.98 2.27
4 2 0 144.17 2.77
4 2 0 145.33 2.6
4 2 0 142.5 2.24
4 2 0 143.85 3.02
4 2 0 141.56 2.75
4 2 0 141.81 2.46
4 2 0 138.26 2.56
4 2 0 143.38 2.6
4 2 0 140.42 2.57
4 2 0 142.74 2.26
4 2 0 142.79 2.47
4 2 0 141.25 2.48
4 2 0 140.89 2.59
4 2 0 141.8 2.99
4 2 0 140.23 2.73
-4 -1 0 74.83 1.45
-4 -1 0 72.9 1.71
-4 -1 0 72.96 1.7
-4 -1 0 69.81 1.69
-4 -1 0 70.78 1.51
-4 -1 0 72.74 1.7
-4 -1 0 70.18 1.51
-4 -1 0 73.37 1.71
-4 -1 0 70.28 1.52
-4 -1 0 72.94 1.47
-4 -1 0 72.73 1.73
-4 -1 0 75.69 1.47
-4 -1 0 71.08 1.73
-4 -1 0 71.97 1.68
-4 -1 0 73.9 1.72
4 1 0 75.07 1.72
4 1 0 73.77 1.59
4 1 0 71.1 1.67
4 1 0 71.09 1.45
4 1 0 74.28 1.44
4 1 0 73.25 1.77
4 1 0 75.15 1.52
4 1 0 72.71 1.69
4 1 0 71.54 1.67
4 1 0 74.11 1.59
4 1 0 71.7 1.57
4 1 0 72.67 1.76
4 1 0 70.8 1.5
4 1 0 72.78 1.52
4 1 0 73.14 1.71
4 1 0 73.3 1.68
4 1 0 72.5 1.45
4 1 0 72.8 1.78
-4 0 0 87.94 1.95
-4 0 0 84.23 1.9
-4 0 0 84.72 1.92
-4 0 0 87.85 1.96
-4 0 0 84.3 1.7
-4 0 0 84.69 1.94
-4 0 0 82.57 1.66
-4 0 0 82.01 1.63
-4 0 0 81.63 1.72
-4 0 0 82.89 1.64
-4 0 0 81.3 1.67
-4 0 0 80.44 1.72
-4 0 0 83.64 1.92
-4 0 0 82.86 1.72
-4 0 0 84.12 1.68
4 0 0 81.69 1.88
4 0 0 82.21 1.91
4 0 0 82.08 1.69
4 0 0 84.08 1.65
4 0 0 81.76 1.89
4 0 0 84.62 1.92
4 0 0 83.18 1.62
4 0 0 84.59 1.72
4 0 0 79.85 1.68
4 0 0 84.89 1.93
4 0 0 79.76 1.67
4 0 0 81.61 1.68
4 0 0 84.52 1.71
4 0 0 83.07 1.91
4 0 0 83 1.62
-4 1 0 71.78 1.79
-4 1 0 73.28 1.29
-4 1 0 71.64 1.78
-4 1 0 73.19 1.66
-4 1 0 74.48 1.82
-4 1 0 71.97 1.78
-4 1 0 72.22 1.59
-4 1 0 73.36 1.35
-4 1 0 71.51 1.65
-4 1 0 71.58 1.29
-4 1 0 73.77 1.35
-4 1 0 73.87 1.82
-4 1 0 71.63 1.66
-4 1 0 71.01 1.58
-4 1 0 74.35 1.33
-4 1 0 73.07 1.28
-4 1 0 72.47 1.62
-4 1 0 69.37 1.77
4 -1 0 72.94 1.82
4 -1 0 71.6 1.34
4 -1 0 69.12 1.59
4 -1 0 73.25 1.37
4 -1 0 74.42 1.38
4 -1 0 71.7 1.81
4 -1 0 73.03 1.61
4 -1 0 72.42 1.81
4 -1 0 74.21 1.59
4 -1 0 74.29 1.83
4 -1 0 74.24 1.81
4 -1 0 73.21 1.58
4 -1 0 71.53 1.79
-4 2 0 139.13 2.46
-4 2 0 137.75 2.65
-4 2 0 140.31 2.8
-4 2 0 138.73 2.81
-4 2 0 135.69 2.8
-4 2 0 137.45 2.68
-4 2 0 141 2.67
-4 2 0 135.24 2.78
-4 2 0 140.47 2.81
-4 2 0 138.89 2.81
-4 2 0 135.11 2.48
-4 2 0 137.22 2.48
4 -2 0 137.75 2.64
4 -2 0 136.99 2.47
4 -2 0 138.59 2.84
4 -2 0 137.31 2.65
4 -2 0 139.2 2.52
4 -2 0 136.08 2.8
4 -2 0 137.22 2.68
4 -2 0 137.59 2.5
4 -2 0 136.72 2.65
4 -2 0 135.45 2.67
4 -2 0 142.53 2.88
4 -2 0 140.42 2.66
4 -2 0 146.35 2.91
4 -2 0 139.29 2.86
4 -2 0 137.48 2.83
-4 3 0 440.92 6.91
-4 3 0 439.66 6.9
-4 3 0 439.51 6.86
-4 3 0 437.13 6.84
-4 3 0 447.26 6.9
-4 3 0 450.87 6.94
-4 3 0 452.29 6.91
-4 3 0 431.3 6.85
-4 3 0 451.38 6.99
-4 3 0 452.7 7
-4 3 0 433.87 6.87
-4 3 0 439.63 6.76
-4 3 0 436.95 6.73
-4 3 0 434.57 6.68
-4 3 0 436.69 6.84
4 -3 0 434 6.62
4 -3 0 429.14 6.79
4 -3 0 438.46 6.75
4 -3 0 435.41 6.88
4 -3 0 427.46 6.72
4 -3 0 443.99 6.72
4 -3 0 438.46 6.9
4 -3 0 438.69 6.86
4 -3 0 436.64 6.91
4 -3 0 428.62 6.87
4 -3 0 437.12 6.89
4 -3 0 435.95 6.68
4 -3 0 427 6.69
4 -3 0 438.82 6.77
4 -3 0 427.34 6.67
-4 4 0 126.72 2.77
-4 4 0 128.73 2.77
-4 4 0 130.67 2.77
-4 4 0 129.22 2.76
-4 4 0 131.3 3.03
-4 4 0 132.8 2.8
-4 4 0 132.6 2.76
-4 4 0 129.45 2.77
-4 4 0 129.81 3.01
-4 4 0 131.37 2.87
-4 4 0 131.28 2.79
-4 4 0 127.17 2.92
-4 4 0 131.28 2.86
-4 4 0 128.42 2.79
-4 4 0 129.86 2.76
4 -4 0 128.91 2.87
4 -4 0 131.34 2.9
4 -4 0 128.35 2.87
4 -4 0 130.69 2.89
4 -4 0 129.76 2.86
4 -4 0 131.49 2.93
4 -4 0 128.13 2.79
4 -4 0 133.76 2.92
4 -4 0 132.5 2.81
4 -4 0 132.44 2.9
4 -4 0 130.37 1.99
4 -4 0 131.25 2.9
4 -4 0 133.47 2.85
4 -4 0 133.91 2.91
4 -4 0 131.93 2.84
4 -4 0 131.43 2.87
-4 5 0 58.95 1.92
-4 5 0 57.76 1.91
-4 5 0 62.41 1.83
-4 5 0 60.03 1.72
-4 5 0 59.38 1.9
-4 5 0 60.34 1.82
-4 5 0 59.55 1.92
-4 5 0 60.12 1.91
-4 5 0 59.83 1.71
-4 5 0 60.89 1.81
-4 5 0 57.67 1.86
-4 5 0 57.19 1.68
4 -5 0 63.13 1.94
4 -5 0 60.83 1.91
4 -5 0 56.87 1.91
4 -5 0 59.1 1.25
4 -5 0 61.15 1.84
4 -5 0 56.73 1.78
4 -5 0 58.92 1.84
4 -5 0 61.73 1.97
4 -5 0 58.04 1.8
4 -5 0 57.36 1.93
4 -5 0 62.88 1.95
4 -5 0 61.27 1.27
4 -5 0 58.58 1.25
4 -5 0 58.52 1.83
4 -5 0 59.49 1.83
4 -5 0 62.99 1.88
4 -5 0 63.31 1.85
4 -5 0 59.27 1.84
-4 6 0 11.01 0.73
-4 6 0 10.14 0.84
-4 6 0 10.33 0.92
-4 6 0 10.54 0.92
-4 6 0 9.57 0.63
-4 6 0 8.84 0.74
-4 6 0 8.8 0.79
-4 6 0 9.44 0.63
-4 6 0 9.46 0.83
-4 6 0 9.77 0.63
-4 6 0 10.42 0.85
-4 6 0 9.85 0.77
-4 6 0 9.86 0.82
-4 6 0 9.69 0.77
-4 6 0 9.23 0.68
-4 6 0 9.57 0.68
-4 6 0 8.96 0.83
-4 6 0 9.36 0.84
4 -6 0 9.77 0.53
4 -6 0 10.55 1.04
4 -6 0 8.41 0.82
4 -6 0 10.4 0.79
4 -6 0 9.92 0.76
4 -6 0 9.53 0.75
4 -6 0 9.49 0.83
4 -6 0 9 0.74
4 -6 0 10.08 0.54
4 -6 0 10.62 1.04
4 -6 0 9.91 0.53
4 -6 0 10.33 0.77
4 -6 0 9.64 1
4 -6 0 9.87 0.76
4 -6 0 9.47 0.77
4 -6 0 9.83 0.86
4 -6 0 10.52 0.8
4 -6 0 9.96 0.75
-4 7 0 7.05 0.74
-4 7 0 7.24 0.8
-4 7 0 6.87 0.99
-4 7 0 5.25 0.89
-4 7 0 6.34 0.72
-4 7 0 6.87 0.53
-4 7 0 6.24 0.52
-4 7 0 7.25 0.98
-4 7 0 6.5 0.92
-4 7 0 6.29 0.52
-4 7 0 6.13 0.8
-4 7 0 6.63 0.94
4 -7 0 6.45 0.63
4 -7 0 5.18 0.72
4 -7 0 7.24 0.71
4 -7 0 6.93 0.78
4 -7 0 6.5 0.88
4 -7 0 6.67 0.51
4 -7 0 6.26 0.62
4 -7 0 7.56 0.75
4 -7 0 5.28 0.85
4 -7 0 4.98 0.75
4 -7 0 7.25 0.71
4 -7 0 6.46 0.67
4 -7 0 5.51 0.48
4 -7 0 6.34 0.72
4 -7 0 7.14 0.92
4 -7 0 6.01 0.67
4 -7 0 5.87 0.48
4 -7 0 5.2 0.74
4 -7 0 6.78 0.72
4 -7 0 5.38 0.85
4 -7 0 5.93 0.65
4 -7 0 8.24 0.69
4 -7 0 7.07 0.71
4 -7 0 5.96 0.92
-4 8 0 3.38 0.71
-4 8 0 3.97 0.77
-4 8 0 3.95 0.67
-4 8 0 3.38 0.37
-4 8 0 3.3 0.39
-4 8 0 2.91 0.65
-4 8 0 3.99 0.41
-4 8 0 3.46 0.37
-4 8 0 3.3 0.73
-4 8 0 3.94 0.76
-4 8 0 3.92 0.41
-4 8 0 4.22 0.71
-4 8 0 3.4 0.37
-4 8 0 3.12 0.62
-4 8 0 3.32 0.71
4 -8 0 2.67 0.43
4 -8 0 3.36 0.59
4 -8 0 3.52 0.65
4 -8 0 3.49 0.6
4 -8 0 3.17 0.55
4 -8 0 4.1 0.63
4 -8 0 3.42 0.57
4 -8 0 2.93 0.63
4 -8 0 3.45 0.49
4 -8 0 2.81 0.59
4 -8 0 2.61 0.58
4 -8 0 3.59 0.7
4 -8 0 2.64 0.56
4 -8 0 2.53 0.52
4 -8 0 3.03 0.54
4 -8 0 3.71 0.66
4 -8 0 4.19 0.69
4 -8 0 3.07 0.6
4 -8 0 3 0.57
4 -8 0 3.04 0.56
4 -8 0 3.46 0.46
-4 9 0 0.9 0.46
-4 9 0 0.77 0.35
-4 9 0 0.59 0.35
-4 9 0 1.26 0.43
-4 9 0 0.69 0.42
-4 9 0 0.67 0.35
-4 9 0 1 0.36
-4 9 0 0.71 0.36
-4 9 0 0.77 0.4
4 -9 0 0.89 0.3
4 -9 0 1.43 0.44
4 -9 0 0.77 0.41
4 -9 0 0.71 0.42
4 -9 0 0.96 0.31
4 -9 0 0.8 0.29
4 -9 0 0.97 0.37
4 -9 0 2.1 0.53
4 -9 0 1.01 0.43
4 -9 0 0.47 0.33
4 -9 0 1.01 0.29
4 -9 0 1.16 0.32
4 -9 0 0.73 0.41
4 -9 0 1.31 0.38
4 -9 0 0.8 0.38
4 -9 0 0.79 0.28
4 -9 0 0.51 0.37
4 -9 0 0.66 0.4
-4 10 0 0.97 0.49
-4 10 0 0.65 0.38
-4 10 0 0.7 0.39
-4 10 0 1.15 0.46
-4 10 0 1.1 0.59
-4 10 0 0.74 0.41
-4 10 0 1.11 0.44
-4 10 0 0.48 0.38
-4 10 0 1.57 0.64
4 -10 0 0.82 0.3
4 -10 0 0.57 0.38
4 -10 0 -0.02 0.25
4 -10 0 0.62 0.38
4 -10 0 0.27 0.33
4 -10 0 1.45 0.37
4 -10 0 0.4 0.29
4 -10 0 0.6 0.27
4 -10 0 0.47 0.3
4 -10 0 0.71 0.32
4 -10 0 0.62 0.37
4 -10 0 0.61 0.42
4 -10 0 0.95 0.41
4 -10 0 0.51 0.27
4 -10 0 0.23 0.23
-4 11 0 0.45 0.42
-4 11 0 1.29 0.52
-4 11 0 0.99 0.5
-4 11 0 0.42 0.42
-4 11 0 0.91 0.46
-4 11 0 0.69 0.45
4 -11 0 0.34 0.28
4 -11 0 0.27 0.31
4 -11 0 0.63 0.32
4 -11 0 0.48 0.32
4 -11 0 1.06 0.33
4 -11 0 0.99 0.48
4 -11 0 1.09 0.31
4 -11 0 0.81 0.33
4 -11 0 0.91 0.32
4 -11 0 0.82 0.4
4 -11 0 0.97 0.3
4 -11 0 0.87 0.33
-4 12 0 1.02 0.62
-4 12 0 0.45 0.57
-4 12 0 0.33 0.57
4 -12 0 -0.18 0.25
4 -12 0 0.53 0.42
4 -12 0 0.37 0.3
4 -12 0 1.03 0.32
4 -12 0 1.14 0.53
4 -12 0 0.57 0.51
4 -12 0 0.5 0.28
4 -12 0 -0.06 0.27
4 -12 0 0.48 0.29
4 -12 0 -0.43 0.3
4 -12 0 -0.65 0.3
4 -12 0 0.34 0.33
-5 -12 0 -0.07 0.4
-5 -12 0 0.66 0.31
-5 -12 0 -0.12 0.41
-5 -12 0 0.16 0.46
-5 -12 0 0.18 0.29
-5 -12 0 -0.1 0.27
-5 -12 0 -0.05 0.48
-5 -12 0 0.44 0.49
-5 -12 0 0.46 0.46
-5 -11 0 2.4 0.64
-5 -11 0 2 0.66
-5 -11 0 2.56 0.66
-5 -11 0 1.1 0.41
-5 -11 0 2.52 0.51
-5 -11 0 1.28 0.52
-5 -11 0 2.18 0.64
-5 -11 0 1.84 0.44
-5 -11 0 1.77 0.61
-5 -10 0 0.76 0.32
-5 -10 0 0.56 0.28
-5 -10 0 0.13 0.31
-5 -10 0 0.28 0.33
-5 -10 0 0.84 0.41
-5 -10 0 0.29 0.3
-5 -10 0 0.4 0.34
-5 -10 0 0.74 0.29
-5 -10 0 0.35 0.34
5 10 0 1.09 0.57
5 10 0 0.95 0.55
5 10 0 0.57 0.43
-5 -9 0 1.78 0.54
-5 -9 0 2.77 0.6
-5 -9 0 2.74 0.58
-5 -9 0 3.08 0.69
-5 -9 0 3.17 0.54
-5 -9 0 2.85 0.7
-5 -9 0 2.82 0.5
-5 -9 0 1.62 0.52
-5 -9 0 1.61 0.5
-5 -9 0 2.95 0.7
-5 -9 0 3.08 0.68
-5 -9 0 2.84 0.68
-5 -9 0 2.27 0.63
-5 -9 0 3.49 0.56
-5 -9 0 2.02 0.57
5 9 0 3.06 0.78
5 9 0 3.02 0.64
5 9 0 3.94 0.85
5 9 0 3.14 0.69
5 9 0 2.75 0.65
5 9 0 3.1 0.74
-5 -8 0 3.23 0.59
-5 -8 0 3.59 0.61
-5 -8 0 4.92 0.9
-5 -8 0 3.35 0.58
-5 -8 0 5.43 0.8
-5 -8 0 5.82 0.57
-5 -8 0 3.51 0.58
-5 -8 0 3.61 0.67
-5 -8 0 4.89 0.81
-5 -8 0 4.32 0.74
-5 -8 0 3.77 0.62
-5 -8 0 5.02 0.63
-5 -8 0 3.4 0.66
-5 -8 0 4.05 0.65
-5 -8 0 5 0.62
-5 -8 0 4.55 0.76
-5 -8 0 3.3 0.57
-5 -8 0 5.16 0.89
-5 -8 0 4.62 0.77
-5 -8 0 4.25 0.7
-5 -8 0 5.27 0.92
-5 -8 0 3.34 0.63
-5 -8 0 3.98 0.69
-5 -8 0 4.96 0.8
5 8 0 4.92 0.95
5 8 0 5.45 0.75
5 8 0 4.03 0.74
5 8 0 3.1 0.64
5 8 0 5.12 0.75
5 8 0 4.24 0.73
5 8 0 4.62 0.7
5 8 0 4.35 0.88
5 8 0 6.1 1.05
-5 -7 0 0.65 0.23
-5 -7 0 0.29 0.25
-5 -7 0 1.06 0.42
-5 -7 0 0.52 0.31
-5 -7 0 0.7 0.36
-5 -7 0 0.54 0.27
-5 -7 0 0.52 0.36
-5 -7 0 0.67 0.34
-5 -7 0 0.85 0.37
-5 -7 0 0.69 0.23
-5 -7 0 0.28 0.36
-5 -7 0 0.64 0.15
-5 -7 0 0.44 0.17
-5 -7 0 0.53 0.2
-5 -7 0 0.11 0.32
-5 -7 0 0.47 0.33
-5 -7 0 0.33 0.23
-5 -7 0 0.74 0.28
-5 -7 0 0.11 0.21
-5 -7 0 0.71 0.19
-5 -7 0 0.25 0.29
-5 -7 0 0.29 0.36
-5 -7 0 0.1 0.21
-5 -7 0 0.52 0.15
-5 -7 0 0.46 0.26
-5 -7 0 0.14 0.26
-5 -7 0 0.44 0.39
-5 -7 0 0.99 0.35
5 7 0 0.46 0.25
5 7 0 0.3 0.37
5 7 0 0.81 0.46
5 7 0 0.28 0.39
5 7 0 1.04 0.47
5 7 0 0.71 0.4
5 7 0 0.48 0.26
5 7 0 0.38 0.27
5 7 0 -0.07 0.29
-5 -6 0 3.33 0.34
-5 -6 0 3.89 0.44
-5 -6 0 4.13 0.56
-5 -6 0 3.57 0.65
-5 -6 0 4.32 0.72
-5 -6 0 3.54 0.35
-5 -6 0 3.82 0.43
-5 -6 0 4.6 0.64
-5 -6 0 3.82 0.38
-5 -6 0 4.21 0.36
-5 -6 0 4.69 0.52
-5 -6 0 4.51 0.39
-5 -6 0 4.72 0.64
-5 -6 0 4.35 0.49
-5 -6 0 4.49 0.52
-5 -6 0 4.5 0.69
-5 -6 0 4.06 0.44
-5 -6 0 4.86 0.75
-5 -6 0 4.16 0.38
-5 -6 0 4.25 0.67
-5 -6 0 4.66 0.73
-5 -6 0 4.56 0.67
-5 -6 0 6.12 0.84
-5 -6 0 4.96 0.77
5 6 0 3.6 0.57
5 6 0 5.13 0.85
5 6 0 4.23 0.59
5 6 0 4.57 0.82
5 6 0 3.33 0.56
5 6 0 3.82 0.54
5 6 0 4 0.59
5 6 0 3.12 0.67
5 6 0 4.07 0.64
-5 -5 0 6.08 0.54
-5 -5 0 6.49 0.64
-5 -5 0 7.57 0.49
-5 -5 0 6.53 0.46
-5 -5 0 6.46 0.5
-5 -5 0 7.6 0.75
-5 -5 0 7.17 0.52
-5 -5 0 6.43 0.57
-5 -5 0 7 0.5
-5 -5 0 6 0.54
-5 -5 0 6.1 0.71
-5 -5 0 6.27 0.71
-5 -5 0 6.82 0.51
-5 -5 0 6.66 0.72
-5 -5 0 5.79 0.53
-5 -5 0 6.14 0.48
-5 -5 0 6.05 0.82
-5 -5 0 7.02 0.72
-5 -5 0 6.45 0.51
-5 -5 0 6.58 0.65
-5 -5 0 5.92 0.62
-5 -5 0 6.16 0.62
-5 -5 0 6.86 0.47
-5 -5 0 6.68 0.67
-5 -5 0 4.91 0.51
-5 -5 0 6.43 0.65
-5 -5 0 6.95 0.6
5 5 0 6.72 0.55
5 5 0 6.18 0.93
5 5 0 5.71 0.77
5 5 0 5.8 0.54
5 5 0 5.21 0.74
5 5 0 6.45 0.97
5 5 0 6.69 0.57
5 5 0 6.48 0.96
-5 -4 0 14.83 0.73
-5 -4 0 14.22 0.85
-5 -4 0 14.36 1.01
-5 -4 0 15.19 0.71
-5 -4 0 14.35 0.86
-5 -4 0 14.66 0.72
-5 -4 0 14.89 0.72
-5 -4 0 15.25 0.7
-5 -4 0 14.18 0.71
-5 -4 0 14.63 0.75
-5 -4 0 15.36 0.7
-5 -4 0 14.19 0.69
-5 -4 0 13.37 0.7
-5 -4 0 14.25 0.71
-5 -4 0 13.47 0.98
-5 -4 0 16.17 0.9
-5 -4 0 14.39 1
-5 -4 0 13.49 0.72
5 4 0 14.12 0.7
5 4 0 14.09 0.68
5 4 0 14.71 0.61
5 4 0 15.62 0.63
5 4 0 15.42 0.89
5 4 0 14.41 0.7
5 4 0 14.53 0.62
5 4 0 14.13 0.93
5 4 0 15.66 0.93
5 4 0 14.91 0.71
5 4 0 13.91 0.86
5 4 0 14.43 0.71
5 4 0 15.91 0.98
5 4 0 14.6 0.71
5 4 0 12.91 0.91
-5 -3 0 161.3 2.75
-5 -3 0 156.68 2.83
-5 -3 0 160.08 2.86
-5 -3 0 157.09 3.52
-5 -3 0 159.26 2.8
-5 -3 0 156.53 3.18
-5 -3 0 166.61 3.06
-5 -3 0 165.35 3.05
-5 -3 0 157.64 2.7
-5 -3 0 159.71 2.9
-5 -3 0 155.52 3.17
-5 -3 0 157.08 2.87
-5 -3 0 166.03 3.03
-5 -3 0 166 3.62
-5 -3 0 158.99 2.76
-5 -3 0 160.87 3.22
-5 -3 0 160.2 3.06
-5 -3 0 159.95 3.53
-5 -3 0 165.4 3.08
-5 -3 0 163.18 2.9
-5 -3 0 164.74 3.08
5 3 0 159.02 2.91
5 3 0 162.43 2.95
5 3 0 161.54 3.35
5 3 0 158.47 2.88
5 3 0 161.31 3.67
5 3 0 157.53 3.31
5 3 0 161.62 3.16
5 3 0 156.36 3.58
5 3 0 165.33 2.94
5 3 0 160 2.91
5 3 0 164.59 3.18
5 3 0 164.94 2.96
5 3 0 160.08 2.96
5 3 0 157.51 2.72
5 3 0 162.81 3.64
5 3 0 164.23 3.15
5 3 0 163.54 2.97
5 3 0 162.88 3.35
5 3 0 162.67 2.91
5 3 0 157.97 2.73
5 3 0 159.14 2.69
-5 -2 0 126.79 2.85
-5 -2 0 129.55 2.35
-5 -2 0 126.14 2.86
-5 -2 0 131.04 2.66
-5 -2 0 135.08 2.69
-5 -2 0 126.54 2.33
-5 -2 0 129.62 2.47
-5 -2 0 132.29 2.66
-5 -2 0 130.78 2.67
-5 -2 0 129.9 2.45
-5 -2 0 135.97 2.71
-5 -2 0 130.95 2.6
-5 -2 0 128.47 2.67
-5 -2 0 129.24 2.6
-5 -2 0 128.79 2.38
-5 -2 0 128.6 2.9
-5 -2 0 128.72 2.45
-5 -2 0 129.75 2.59
5 2 0 133.94 2.69
5 2 0 131.73 2.63
5 2 0 128.53 2.93
5 2 0 129.42 2.59
5 2 0 129.32 2.03
5 2 0 125.65 2.94
5 2 0 122.36 2.63
5 2 0 128.68 2
5 2 0 130.39 2.61
5 2 0 129.99 2.41
5 2 0 132.97 2.64
5 2 0 130.9 2.03
5 2 0 130.21 2.43
5 2 0 128.91 2.63
5 2 0 129.08 2.41
5 2 0 130.35 2.6
5 2 0 126.63 2.65
5 2 0 127.86 2.93
-5 -1 0 39.42 1.3
-5 -1 0 36.41 1.03
-5 -1 0 35.59 1.22
-5 -1 0 39.42 1.12
-5 -1 0 38.1 1.28
-5 -1 0 36.83 1.1
-5 -1 0 39.16 1.28
-5 -1 0 35.88 1.23
-5 -1 0 37.79 1.28
-5 -1 0 35.2 1.21
-5 -1 0 38.39 1.28
-5 -1 0 37.77 1.12
-5 -1 0 37.28 1.26
-5 -1 0 36.11 1.01
-5 -1 0 36.51 1.02
5 1 0 38.39 1.26
5 1 0 37.56 1.26
5 1 0 36.57 1.11
5 1 0 36.25 1
5 1 0 37.96 1.27
5 1 0 35.04 1.26
5 1 0 37.02 1.23
5 1 0 38.01 1.13
5 1 0 38.2 1.09
5 1 0 34.82 1.25
5 1 0 37.49 1.24
5 1 0 36.71 1.01
5 1 0 36.71 1.02
5 1 0 36.55 1.11
5 1 0 37.21 1.07
5 1 0 38.62 1.1
5 1 0 37 1.24
5 1 0 35.2 1.24
-5 0 0 124.98 2.47
-5 0 0 127.1 2.74
-5 0 0 127.95 2.39
-5 0 0 122.87 2.38
-5 0 0 127.09 2.51
-5 0 0 134.2 2.75
-5 0 0 126.98 2.72
-5 0 0 128.85 2.75
-5 0 0 127.15 2.43
-5 0 0 128.79 2.42
-5 0 0 131.55 2.76
-5 0 0 127.88 2.38
-5 0 0 129.65 2.76
-5 0 0 125.51 2.41
-5 0 0 123.1 2.47
5 0 0 128.11 2.76
5 0 0 126.38 2.35
5 0 0 130.51 2.5
5 0 0 129.11 2.75
5 0 0 131.18 2.76
5 0 0 124.71 2.36
5 0 0 132.3 2.49
5 0 0 134.77 2.51
5 0 0 126.57 2.39
5 0 0 127.36 2.75
5 0 0 124.3 2.46
5 0 0 127.03 2.45
5 0 0 126.45 2.71
5 0 0 126.25 2.44
5 0 0 129.68 2.76
-5 1 0 35.15 0.84
-5 1 0 36.11 1.3
-5 1 0 38.85 0.91
-5 1 0 36.23 0.9
-5 1 0 35.98 1.14
-5 1 0 34.69 1.29
-5 1 0 35.75 1.12
-5 1 0 36.22 1.31
-5 1 0 38.02 1.14
-5 1 0 36.42 0.83
-5 1 0 36.2 0.9
-5 1 0 35.89 1.18
-5 1 0 36.81 1.33
-5 1 0 34.47 1.28
-5 1 0 35.14 0.84
-5 1 0 37.5 1.2
-5 1 0 37.45 1.21
-5 1 0 36.15 1.3
5 -1 0 37.29 1.31
5 -1 0 37.29 0.88
5 -1 0 35.56 1.08
5 -1 0 36.28 0.85
5 -1 0 34.24 1.29
5 -1 0 36.58 1.34
5 -1 0 36.15 1.1
5 -1 0 36.34 0.87
5 -1 0 36.23 1.31
5 -1 0 35.64 1.32
5 -1 0 36.57 1.12
5 -1 0 34.6 1.12
5 -1 0 36.33 1.32
5 -1 0 34.37 1.11
5 -1 0 34.7 1.13
-5 2 0 126.42 2.36
-5 2 0 129.76 2.85
-5 2 0 128.54 2.34
-5 2 0 128.72 2.37
-5 2 0 126.96 2.83
-5 2 0 124.07 2.64
-5 2 0 127.36 2.85
-5 2 0 126.21 2.61
-5 2 0 126.1 2.71
-5 2 0 130.05 2.71
-5 2 0 128.63 2.86
-5 2 0 130.83 2.72
-5 2 0 123.76 2.61
-5 2 0 125.35 2.8
-5 2 0 125.12 2.81
5 -2 0 124.64 2.62
5 -2 0 126.59 2.84
5 -2 0 128.04 2.59
5 -2 0 127.39 2.36
5 -2 0 132.1 2.92
5 -2 0 125.59 2.63
5 -2 0 127.51 2.61
5 -2 0 129.63 2.64
5 -2 0 128.62 2.89
5 -2 0 126.73 2.88
5 -2 0 125.24 2.38
5 -2 0 124.71 2.39
5 -2 0 126.53 2.87
-5 3 0 161.25 3.05
-5 3 0 157.83 3.05
-5 3 0 156.52 2.39
-5 3 0 155.77 3.31
-5 3 0 159.85 3.28
-5 3 0 156.14 3.34
-5 3 0 161.37 3.3
-5 3 0 160.84 3.22
-5 3 0 155.76 2.38
-5 3 0 159.62 3
-5 3 0 153.03 3.29
-5 3 0 160.57 3.23
-5 3 0 156.88 3.25
-5 3 0 153.94 3.3
-5 3 0 157.33 3.2
-5 3 0 157.68 3.34
-5 3 0 160.96 3.32
5 -3 0 159.62 3.04
5 -3 0 158.54 3.24
5 -3 0 156.85 3.18
5 -3 0 160.08 3.1
5 -3 0 161.67 3.43
5 -3 0 160.51 3.09
5 -3 0 158.18 3.22
5 -3 0 159.44 3.42
5 -3 0 158.71 3.2
5 -3 0 160.22 3.39
5 -3 0 155.28 3.17
5 -3 0 158.65 3.43
5 -3 0 162.95 3.43
5 -3 0 161.84 3.44
5 -3 0 160.24 3.21
-5 4 0 15.52 0.89
-5 4 0 14.6 0.82
-5 4 0 14.06 0.87
-5 4 0 14.89 0.94
-5 4 0 13 0.8
-5 4 0 15.31 0.96
-5 4 0 14.11 0.86
-5 4 0 14.61 0.89
-5 4 0 13.74 0.84
-5 4 0 14.25 0.83
-5 4 0 14.13 0.89
-5 4 0 14.92 0.85
-5 4 0 14.54 0.84
-5 4 0 14.11 0.87
-5 4 0 13.17 0.82
-5 4 0 13.48 0.83
-5 4 0 15.22 0.89
5 -4 0 13.35 0.82
5 -4 0 13.4 0.9
5 -4 0 15.51 0.94
5 -4 0 15.41 0.9
5 -4 0 13.17 0.87
5 -4 0 15.44 0.88
5 -4 0 15.02 0.89
5 -4 0 13.72 0.9
5 -4 0 15.57 0.94
5 -4 0 14.49 0.9
5 -4 0 13.8 0.81
5 -4 0 14.7 0.93
5 -4 0 13.49 0.9
5 -4 0 15.77 0.95
5 -4 0 14.41 0.92
-5 5 0 7.02 0.64
-5 5 0 6.72 0.63
-5 5 0 5.8 0.62
-5 5 0 6.27 0.62
-5 5 0 6.46 0.62
-5 5 0 6.53 0.65
-5 5 0 5.83 0.6
-5 5 0 5.81 0.61
-5 5 0 6.79 0.63
-5 5 0 6.26 0.6
-5 5 0 7.5 0.64
-5 5 0 6.44 0.62
-5 5 0 5.98 0.62
-5 5 0 6.75 0.63
-5 5 0 6.48 0.61
5 -5 0 6.77 0.7
5 -5 0 6.44 0.66
5 -5 0 5.47 0.6
5 -5 0 7.06 0.71
5 -5 0 5.96 0.6
5 -5 0 6.5 0.66
5 -5 0 5.56 0.62
5 -5 0 6.97 0.67
5 -5 0 6.55 0.66
5 -5 0 6.62 0.62
5 -5 0 5.99 0.63
5 -5 0 6.04 0.67
5 -5 0 6.73 0.68
5 -5 0 6.53 0.62
5 -5 0 6.44 0.68
-5 6 0 3.4 0.54
-5 6 0 4.63 0.71
-5 6 0 3.94 0.55
-5 6 0 4.96 0.82
-5 6 0 4.57 0.64
-5 6 0 3.84 0.6
-5 6 0 4.02 0.46
-5 6 0 4.02 0.65
-5 6 0 4.86 0.75
-5 6 0 3.31 0.53
-5 6 0 4.77 0.65
-5 6 0 3.53 0.58
-5 6 0 4.21 0.62
-5 6 0 3.68 0.6
-5 6 0 2.66 0.47
-5 6 0 3.52 0.69
-5 6 0 3.89 0.53
-5 6 0 4.77 0.83
5 -6 0 2.86 0.52
5 -6 0 3.99 0.65
5 -6 0 4.03 0.67
5 -6 0 3.11 0.54
5 -6 0 4.28 0.28
5 -6 0 3.15 0.51
5 -6 0 4.46 0.63
5 -6 0 4.37 0.69
5 -6 0 3.89 0.56
5 -6 0 3.74 0.66
5 -6 0 4.24 0.59
5 -6 0 3.99 0.65
5 -6 0 3.8 0.27
5 -6 0 2.72 0.51
5 -6 0 4.96 0.75
5 -6 0 3.69 0.6
5 -6 0 3.99 0.61
-5 7 0 0.57 0.29
-5 7 0 0.48 0.28
-5 7 0 0.97 0.32
-5 7 0 0.84 0.28
-5 7 0 1.49 0.51
-5 7 0 0.69 0.41
-5 7 0 0.75 0.26
-5 7 0 0.92 0.46
-5 7 0 0.22 0.2
-5 7 0 0.92 0.31
-5 7 0 0.18 0.31
-5 7 0 0.2 0.21
-5 7 0 0.76 0.43
-5 7 0 1.14 0.35
-5 7 0 0.72 0.4
5 -7 0 0.43 0.31
5 -7 0 0.08 0.22
5 -7 0 0.36 0.3
5 -7 0 1.2 0.37
5 -7 0 0.78 0.19
5 -7 0 0.56 0.33
5 -7 0 0.56 0.34
5 -7 0 0.87 0.42
5 -7 0 0.45 0.3
5 -7 0 0.32 0.31
5 -7 0 0.69 0.3
5 -7 0 0.5 0.32
5 -7 0 0.08 0.24
5 -7 0 0.49 0.17
5 -7 0 0.57 0.33
5 -7 0 0.67 0.32
5 -7 0 0.41 0.28
5 -7 0 0.41 0.31
5 -7 0 0.57 0.37
5 -7 0 0.61 0.31
5 -7 0 0.58 0.16
-5 8 0 6.32 0.85
-5 8 0 5.52 0.85
-5 8 0 4.8 0.53
-5 8 0 5.78 0.91
-5 8 0 4.5 0.52
-5 8 0 5.2 0.82
-5 8 0 4.58 0.52
-5 8 0 4.77 0.79
-5 8 0 4.35 0.82
-5 8 0 3.51 0.69
-5 8 0 4.39 0.77
-5 8 0 4.28 0.72
-5 8 0 4.06 0.87
-5 8 0 3.21 0.8
-5 8 0 4.37 0.72
5 -8 0 4.61 0.67
5 -8 0 4.12 0.62
5 -8 0 3.67 0.65
5 -8 0 4.87 0.42
5 -8 0 3.25 0.58
5 -8 0 4.96 0.69
5 -8 0 4 0.68
5 -8 0 5.3 0.78
5 -8 0 4.73 0.73
5 -8 0 4.35 0.39
5 -8 0 4.07 0.68
5 -8 0 3.95 0.38
5 -8 0 2.74 0.56
5 -8 0 4.24 0.78
5 -8 0 2.67 0.53
5 -8 0 4.77 0.78
5 -8 0 4.79 0.71
5 -8 0 3.92 0.67
5 -8 0 4.73 0.74
5 -8 0 5.25 0.78
5 -8 0 4.76 0.8
-5 9 0 3.14 0.39
-5 9 0 2.22 0.54
-5 9 0 3.29 0.42
-5 9 0 2.25 0.35
-5 9 0 2.08 0.54
-5 9 0 2.01 0.59
-5 9 0 3.05 0.7
-5 9 0 3.26 0.74
-5 9 0 2.89 0.62
-5 9 0 2.92 0.38
-5 9 0 2.22 0.64
-5 9 0 1.89 0.52
-5 9 0 3.39 0.38
-5 9 0 2.88 0.39
-5 9 0 1.22 0.48
5 -9 0 2.88 0.59
5 -9 0 2.24 0.6
5 -9 0 2.71 0.58
5 -9 0 3.01 0.62
5 -9 0 2.38 0.54
5 -9 0 1.82 0.33
5 -9 0 3.04 0.62
5 -9 0 3.09 0.78
5 -9 0 2.75 0.39
5 -9 0 2.39 0.6
5 -9 0 3.55 0.81
5 -9 0 2.47 0.6
5 -9 0 3.05 0.41
5 -9 0 2.08 0.54
5 -9 0 2.32 0.64
5 -9 0 2.65 0.54
5 -9 0 2.69 0.65
5 -9 0 2.88 0.65
-5 10 0 0.62 0.32
-5 10 0 0.79 1.01
-5 10 0 0.48 0.43
-5 10 0 1.05 0.55
-5 10 0 1.04 0.55
-5 10 0 0.08 0.74
-5 10 0 0.33 0.33
-5 10 0 1.23 0.45
5 -10 0 0.78 0.36
5 -10 0 0.34 0.4
5 -10 0 -0.12 0.21
5 -10 0 0.21 0.28
5 -10 0 1.1 0.41
5 -10 0 0.07 0.27
5 -10 0 1.25 0.47
5 -10 0 -0.45 0.24
5 -10 0 0.58 0.4
5 -10 0 1.43 0.42
5 -10 0 0.48 0.43
5 -10 0 -0.24 0.21
5 -10 0 0.08 0.23
5 -10 0 0.1 0.37
5 -10 0 0.58 0.3
-5 11 0 2.08 0.69
-5 11 0 1.82 0.51
-5 11 0 0.73 0.49
-5 11 0 1.73 0.46
-5 11 0 1.24 0.54
-5 11 0 2.19 0.57
5 -11 0 1.84 0.45
5 -11 0 1.41 0.32
5 -11 0 1.93 0.54
5 -11 0 1.91 0.35
5 -11 0 2.06 0.51
5 -11 0 1.47 0.48
5 -11 0 2.45 0.51
5 -11 0 1.45 0.36
5 -11 0 2.27 0.44
-5 12 0 0.16 0.5
-5 12 0 0.53 0.41
-5 12 0 0.24 0.45
-5 12 0 -0.38 0.34
-5 12 0 0.38 0.52
-5 12 0 0.17 0.38
5 -12 0 0.28 0.34
5 -12 0 0.06 0.26
5 -12 0 0.16 0.28
5 -12 0 1 0.36
5 -12 0 0.38 0.34
5 -12 0 -0.19 0.41
5 -12 0 -0.35 0.43
5 -12 0 0.4 0.47
5 -12 0 0.74 0.38
-6 -12 0 3.28 0.53
-6 -12 0 2.6 0.44
-6 -12 0 3.21 0.77
-6 -12 0 3.78 0.81
-6 -12 0 2.69 0.46
-6 -12 0 2.96 0.74
-6 -12 0 5.14 1.7
-6 -11 0 0.9 0.52
-6 -11 0 0.55 0.44
-6 -11 0 0.42 0.28
-6 -11 0 1.39 0.35
-6 -11 0 0.41 0.37
-6 -11 0 1.35 0.48
-6 -11 0 0.52 0.41
-6 -11 0 0.79 0.32
-6 -11 0 0.86 0.41
-6 -10 0 1.73 0.55
-6 -10 0 1.01 0.32
-6 -10 0 0.44 0.35
-6 -10 0 1.45 0.52
-6 -10 0 0.19 0.29
-6 -10 0 0.88 0.32
-6 -10 0 0.75 0.28
-6 -10 0 0.84 0.36
-6 -10 0 1.11 0.45
6 10 0 0.52 0.42
6 10 0 0.73 0.47
6 10 0 0.82 0.48
-6 -9 0 1.71 0.47
-6 -9 0 0.13 0.4
-6 -9 0 0.36 0.38
-6 -9 0 2.71 0.71
-6 -9 0 1.74 0.38
-6 -9 0 0.63 0.37
-6 -9 0 0.61 0.42
-6 -9 0 1.6 0.39
-6 -9 0 1.75 0.38
-6 -9 0 1.07 0.53
-6 -9 0 1.03 0.44
-6 -9 0 1.47 0.53
6 9 0 2.17 0.68
6 9 0 1.02 0.6
6 9 0 1.04 0.56
-6 -8 0 2.08 0.48
-6 -8 0 0.81 0.36
-6 -8 0 1.31 0.51
-6 -8 0 1.66 0.46
-6 -8 0 1.97 0.45
-6 -8 0 2.79 0.58
-6 -8 0 1.66 0.55
-6 -8 0 2.33 0.43
-6 -8 0 1.57 0.4
-6 -8 0 1.63 0.39
-6 -8 0 2.06 0.61
-6 -8 0 2.42 0.65
-6 -8 0 2.21 0.63
-6 -8 0 2.19 0.65
-6 -8 0 2.6 0.7
-6 -8 0 1.88 0.45
-6 -8 0 2.8 0.72
-6 -8 0 1.41 0.39
-6 -8 0 2.32 0.44
-6 -8 0 1.62 0.56
-6 -8 0 0.85 0.37
6 8 0 1.88 0.62
6 8 0 1.77 0.61
6 8 0 1.42 0.37
6 8 0 1.24 0.53
6 8 0 2.7 0.52
6 8 0 1.08 0.52
6 8 0 1.91 0.6
6 8 0 1.34 0.4
6 8 0 1.51 0.6
-6 -7 0 -0.34 0.3
-6 -7 0 0 0.32
-6 -7 0 0.3 0.3
-6 -7 0 -0.18 0.17
-6 -7 0 0 0.17
-6 -7 0 -0.3 0.16
-6 -7 0 -0.29 0.14
-6 -7 0 0.06 0.36
-6 -7 0 -0.29 0.31
-6 -7 0 0.39 0.19
-6 -7 0 0.12 0.28
-6 -7 0 0.14 0.15
-6 -7 0 0.17 0.33
-6 -7 0 0.24 0.16
-6 -7 0 0.13 0.18
-6 -7 0 0.15 0.18
-6 -7 0 -0.35 0.15
-6 -7 0 0.43 0.23
-6 -7 0 0.11 0.17
-6 -7 0 0.3 0.4
-6 -7 0 -0.04 0.14
-6 -7 0 0.15 0.25
-6 -7 0 0.21 0.23
-6 -7 0 0.11 0.18
-6 -7 0 -0.07 0.29
-6 -7 0 0.05 0.18
-6 -7 0 -0.01 0.16
6 7 0 0.58 0.38
6 7 0 -0.02 0.28
6 7 0 -0.17 0.22
6 7 0 0.09 0.28
6 7 0 0.23 0.25
6 7 0 0.63 0.36
6 7 0 0.14 0.27
6 7 0 0.12 0.23
6 7 0 -0.16 0.25
-6 -6 0 21.63 1.16
-6 -6 0 22.89 0.96
-6 -6 0 22.99 0.97
-6 -6 0 22.29 1.13
-6 -6 0 21.12 1.29
-6 -6 0 19.34 1.4
-6 -6 0 18.88 1.04
-6 -6 0 22.1 0.95
-6 -6 0 22.19 1.27
-6 -6 0 19.62 1.25
-6 -6 0 22.22 1.4
-6 -6 0 21.25 0.97
-6 -6 0 20.73 1.42
-6 -6 0 18.07 0.98
-6 -6 0 18.98 1.03
-6 -6 0 20.93 1.05
-6 -6 0 21.14 0.96
-6 -6 0 21.04 1.29
-6 -6 0 20.11 1.21
-6 -6 0 23.7 1.42
-6 -6 0 20.22 0.94
-6 -6 0 19.72 1.19
-6 -6 0 20.65 1.45
-6 -6 0 23.78 1.42
-6 -6 0 18.97 1.03
-6 -6 0 22.13 1.17
-6 -6 0 21.8 1.17
6 6 0 22.49 1.11
6 6 0 22.7 1.32
6 6 0 24.77 1.49
6 6 0 22.76 1.33
6 6 0 21.3 1.04
6 6 0 23.69 1.12
6 6 0 21.99 1.31
6 6 0 20.94 1.38
6 6 0 24.05 1.47
-6 -5 0 0.24 0.16
-6 -5 0 0 0.13
-6 -5 0 0.23 0.17
-6 -5 0 0.04 0.14
-6 -5 0 -0.16 0.18
-6 -5 0 0.22 0.18
-6 -5 0 0.42 0.17
-6 -5 0 0.15 0.24
-6 -5 0 0.26 0.16
-6 -5 0 -0.01 0.21
-6 -5 0 0.19 0.18
-6 -5 0 0.3 0.24
-6 -5 0 0.3 0.23
-6 -5 0 0.08 0.24
-6 -5 0 0.31 0.18
-6 -5 0 -0.37 0.16
-6 -5 0 0.26 0.18
-6 -5 0 0.22 0.16
-6 -5 0 0.17 0.15
-6 -5 0 0.17 0.25
-6 -5 0 0.12 0.19
-6 -5 0 -0.17 0.18
-6 -5 0 0.36 0.25
-6 -5 0 0.17 0.23
-6 -5 0 0.46 0.27
-6 -5 0 0.47 0.26
-6 -5 0 0.28 0.24
6 5 0 0.18 0.14
6 5 0 0.45 0.33
6 5 0 0.3 0.16
6 5 0 0.45 0.35
6 5 0 0.31 0.17
6 5 0 0.41 0.14
6 5 0 0.24 0.32
6 5 0 0.14 0.15
6 5 0 0.16 0.22
6 5 0 0.18 0.14
6 5 0 0.09 0.14
6 5 0 0.32 0.24
6 5 0 0.37 0.18
6 5 0 0.18 0.25
6 5 0 0.11 0.14
6 5 0 0.31 0.14
6 5 0 0.25 0.16
6 5 0 0.06 0.13
-6 -4 0 2.03 0.35
-6 -4 0 2.47 0.46
-6 -4 0 1.94 0.31
-6 -4 0 1.87 0.29
-6 -4 0 2.4 0.4
-6 -4 0 2.1 0.42
-6 -4 0 1.77 0.32
-6 -4 0 2.29 0.34
-6 -4 0 2.03 0.33
-6 -4 0 2.07 0.39
-6 -4 0 2.01 0.36
-6 -4 0 2.87 0.63
-6 -4 0 2.24 0.55
-6 -4 0 1.86 0.41
-6 -4 0 2.12 0.38
-6 -4 0 2.16 0.34
-6 -4 0 2.34 0.56
-6 -4 0 2.23 0.38
6 4 0 2.16 0.34
6 4 0 1.99 0.33
6 4 0 2.15 0.34
6 4 0 2.47 0.47
6 4 0 1.64 0.31
6 4 0 2.4 0.36
6 4 0 1.86 0.44
6 4 0 1.71 0.39
6 4 0 2.33 0.35
6 4 0 2.4 0.48
6 4 0 1.8 0.31
6 4 0 1.89 0.42
6 4 0 2.06 0.33
6 4 0 2.53 0.37
6 4 0 1.19 0.33
6 4 0 1.61 0.29
6 4 0 2.53 0.36
6 4 0 1.78 0.3
-6 -3 0 39.51 1.37
-6 -3 0 39.89 1.94
-6 -3 0 40.31 1.35
-6 -3 0 38.77 1.89
-6 -3 0 39.61 1.19
-6 -3 0 38.84 1.15
-6 -3 0 40.05 1.37
-6 -3 0 42.13 1.98
-6 -3 0 40.71 1.24
-6 -3 0 39.95 1.45
-6 -3 0 39.03 1.43
-6 -3 0 40.08 1.36
-6 -3 0 42.74 1.52
-6 -3 0 39.46 1.17
-6 -3 0 40.03 1.37
-6 -3 0 38.42 1.36
-6 -3 0 38.82 1.21
-6 -3 0 40.02 1.25
6 3 0 42.52 1.36
6 3 0 38.29 0.99
6 3 0 38.13 1.26
6 3 0 41.34 1.32
6 3 0 41.15 1.51
6 3 0 40.19 1.5
6 3 0 39.62 1.31
6 3 0 39.85 1
6 3 0 39.65 1.49
6 3 0 39.15 1.36
6 3 0 39.68 1.22
6 3 0 39.66 0.98
6 3 0 42.06 1.24
6 3 0 41.1 1.31
6 3 0 41.35 1.39
6 3 0 40.01 1.24
6 3 0 39.76 1.3
-6 -2 0 19.7 0.97
-6 -2 0 19.8 0.79
-6 -2 0 19.68 0.85
-6 -2 0 20.03 0.85
-6 -2 0 19.54 0.79
-6 -2 0 20.18 0.98
-6 -2 0 20.28 0.99
-6 -2 0 19.87 1.05
-6 -2 0 20.06 0.84
-6 -2 0 22.21 1.04
-6 -2 0 19.83 1.04
-6 -2 0 19.04 1.03
-6 -2 0 20.13 0.78
-6 -2 0 19.41 0.97
-6 -2 0 20.02 0.96
6 2 0 20.33 0.84
6 2 0 20.39 1.09
6 2 0 19.47 0.93
6 2 0 19.9 0.95
6 2 0 18.23 0.91
6 2 0 21.05 0.96
6 2 0 19.86 0.94
6 2 0 19.66 0.93
6 2 0 20.34 1.1
6 2 0 20.48 0.96
6 2 0 19.1 0.81
6 2 0 20.89 1.1
6 2 0 19.87 0.82
6 2 0 19.09 0.93
6 2 0 20.36 0.96
-6 -1 0 4.19 0.37
-6 -1 0 3.94 0.41
-6 -1 0 3.92 0.36
-6 -1 0 4.86 0.45
-6 -1 0 3.3 0.49
-6 -1 0 3.07 0.42
-6 -1 0 3.42 0.48
-6 -1 0 3.5 0.4
-6 -1 0 4.2 0.51
-6 -1 0 3.04 0.4
-6 -1 0 3.39 0.51
-6 -1 0 4.59 0.62
-6 -1 0 4.22 0.57
-6 -1 0 3.89 0.37
-6 -1 0 2.86 0.4
6 1 0 3.18 0.35
6 1 0 4.47 0.58
6 1 0 3.48 0.4
6 1 0 4.09 0.57
6 1 0 4.07 0.48
6 1 0 3.11 0.43
6 1 0 4.06 0.42
6 1 0 4.73 0.6
6 1 0 4.07 0.48
6 1 0 4.54 0.59
6 1 0 4.07 0.38
6 1 0 3.49 0.5
6 1 0 4.24 0.4
6 1 0 3.57 0.4
6 1 0 3.7 0.38
6 1 0 4.2 0.4
6 1 0 4.24 0.39
6 1 0 4.2 0.57
-6 0 0 154.59 2.91
-6 0 0 150.44 2.98
-6 0 0 154.91 3.29
-6 0 0 148.45 2.83
-6 0 0 156.06 2.89
-6 0 0 152.12 3.27
-6 0 0 144.99 3.24
-6 0 0 153.18 3.02
-6 0 0 154.98 3.26
-6 0 0 151.64 2.85
-6 0 0 151.31 3.29
-6 0 0 149.6 2.89
-6 0 0 154.32 2.91
-6 0 0 151.15 2.99
-6 0 0 157.89 3.33
6 0 0 151.17 2.79
6 0 0 153.66 2.93
6 0 0 149.58 3.25
6 0 0 148.37 3.26
6 0 0 154.07 2.81
6 0 0 148.6 2.9
6 0 0 151.97 3.28
6 0 0 151.4 2.94
6 0 0 146.36 3.23
6 0 0 150.53 3.23
6 0 0 155.66 2.86
6 0 0 152.17 3.26
-6 1 0 3.75 0.4
-6 1 0 3.8 0.27
-6 1 0 4.03 0.33
-6 1 0 4.12 0.33
-6 1 0 4.3 0.33
-6 1 0 4.08 0.41
-6 1 0 4.84 0.64
-6 1 0 3.83 0.26
-6 1 0 3.19 0.49
-6 1 0 3.13 0.42
-6 1 0 4.67 0.54
-6 1 0 3.18 0.46
-6 1 0 4.62 0.64
-6 1 0 4.27 0.43
-6 1 0 4.21 0.28
-6 1 0 3.52 0.47
-6 1 0 3 0.42
-6 1 0 4.06 0.74
6 -1 0 3.86 0.58
6 -1 0 3.29 0.47
6 -1 0 4.05 0.28
6 -1 0 3.51 0.27
6 -1 0 3.67 0.26
6 -1 0 4.81 0.45
6 -1 0 3.82 0.4
6 -1 0 3.28 0.47
6 -1 0 3.27 0.54
6 -1 0 3.96 0.58
6 -1 0 3.78 0.54
6 -1 0 3.54 0.4
6 -1 0 3.45 0.39
6 -1 0 3.97 0.42
6 -1 0 4.12 0.42
-6 2 0 20.47 1.01
-6 2 0 21.19 1.03
-6 2 0 20.25 0.52
-6 2 0 23.19 1.17
-6 2 0 19.7 1.08
-6 2 0 19.7 0.75
-6 2 0 19.87 0.75
-6 2 0 20.88 0.75
-6 2 0 21.72 1.13
-6 2 0 20.96 0.53
-6 2 0 20.29 0.97
-6 2 0 19.62 1.06
-6 2 0 21.19 1.11
-6 2 0 20.87 0.96
-6 2 0 20.05 0.99
-6 2 0 19.84 1.07
-6 2 0 19.27 0.93
6 -2 0 20.35 1.09
6 -2 0 21.88 0.99
6 -2 0 19.64 0.91
6 -2 0 22.04 1.12
6 -2 0 21.83 1.14
6 -2 0 20.13 1.12
6 -2 0 19.5 0.77
6 -2 0 18.99 1.09
6 -2 0 21.18 0.77
6 -2 0 19.7 0.94
6 -2 0 20.65 0.96
6 -2 0 20.54 0.93
6 -2 0 19.59 0.77
6 -2 0 20.71 1.13
-6 3 0 41.46 1.49
-6 3 0 40.97 1.55
-6 3 0 40.63 1.42
-6 3 0 36.25 1.47
-6 3 0 41.47 1.26
-6 3 0 36.36 1.38
-6 3 0 38.19 1.26
-6 3 0 42.76 1.5
-6 3 0 36.52 1.37
-6 3 0 39.02 1.54
-6 3 0 34.91 1.46
-6 3 0 40.08 1.57
-6 3 0 38.79 1.45
-6 3 0 37.96 1.25
-6 3 0 40.34 1.55
6 -3 0 41.09 1.43
6 -3 0 40.44 1.28
6 -3 0 39 1.58
6 -3 0 42.97 1.66
6 -3 0 37.12 1.39
6 -3 0 39.94 1.42
6 -3 0 38.95 1.58
6 -3 0 38.87 1.57
6 -3 0 38.21 1.39
6 -3 0 38.36 1.54
6 -3 0 39.46 1.29
6 -3 0 39.99 1.45
6 -3 0 38.54 1.55
6 -3 0 37.62 1.39
6 -3 0 38.3 1.29
-6 4 0 1.63 0.41
-6 4 0 1.65 0.37
-6 4 0 2.27 0.47
-6 4 0 2.06 0.44
-6 4 0 1.43 0.41
-6 4 0 2.06 0.4
-6 4 0 2.2 0.45
-6 4 0 1.95 0.4
-6 4 0 1.89 0.41
-6 4 0 1.79 0.4
-6 4 0 1.94 0.46
-6 4 0 2.08 0.43
-6 4 0 1.75 0.43
-6 4 0 1.89 0.42
-6 4 0 2.85 0.48
-6 4 0 1.6 0.37
-6 4 0 2.36 0.53
-6 4 0 1.81 0.4
6 -4 0 2.24 0.5
6 -4 0 1.65 0.38
6 -4 0 1.81 0.38
6 -4 0 2.52 0.48
6 -4 0 2.02 0.44
6 -4 0 1.53 0.38
6 -4 0 1.53 0.34
6 -4 0 2.54 0.55
6 -4 0 1.32 0.42
6 -4 0 2.45 0.47
6 -4 0 1.79 0.42
6 -4 0 1.24 0.39
6 -4 0 2.24 0.51
6 -4 0 1.3 0.37
6 -4 0 1.52 0.42
-6 5 0 0.26 0.21
-6 5 0 0.42 0.24
-6 5 0 0.26 0.23
-6 5 0 0.04 0.17
-6 5 0 0.06 0.19
-6 5 0 0.36 0.23
-6 5 0 0.05 0.19
-6 5 0 -0.24 0.13
-6 5 0 0.16 0.22
-6 5 0 0.32 0.23
-6 5 0 0.27 0.2
-6 5 0 0.55 0.23
-6 5 0 0.56 0.26
-6 5 0 0.21 0.2
-6 5 0 0.17 0.18
-6 5 0 0.05 0.16
-6 5 0 -0.03 0.17
-6 5 0 0.7 0.26
6 -5 0 0.27 0.25
6 -5 0 -0.06 0.24
6 -5 0 -0.08 0.29
6 -5 0 0.47 0.31
6 -5 0 0.42 0.2
6 -5 0 0.22 0.37
6 -5 0 0.34 0.26
6 -5 0 0.21 0.22
6 -5 0 -0.19 0.16
6 -5 0 0.28 0.34
6 -5 0 0.11 0.22
6 -5 0 0.34 0.19
6 -5 0 0.23 0.16
6 -5 0 0.25 0.27
6 -5 0 0.41 0.24
-6 6 0 20.5 1.25
-6 6 0 24.22 1.41
-6 6 0 24.38 1.45
-6 6 0 21.79 1.21
-6 6 0 20.34 1.11
-6 6 0 19.96 1.24
-6 6 0 22.26 1.4
-6 6 0 20.99 1.13
-6 6 0 20.78 1.18
-6 6 0 21.44 1.24
-6 6 0 21.59 1.2
-6 6 0 22.79 1.22
-6 6 0 22.1 1.21
-6 6 0 22.41 1.23
-6 6 0 20.11 1.28
-6 6 0 22.37 1.22
-6 6 0 20.13 1.09
-6 6 0 20.31 1.21
6 -6 0 19.39 1.22
6 -6 0 20.27 1.15
6 -6 0 19.36 1.14
6 -6 0 21.63 1.28
6 -6 0 22.65 1.31
6 -6 0 20.11 1.22
6 -6 0 22.23 1.29
6 -6 0 21.96 1.29
6 -6 0 21.66 1.31
6 -6 0 18.82 1.18
6 -6 0 20.01 1.22
6 -6 0 22.31 1.27
6 -6 0 18.06 1.21
6 -6 0 20.78 1.17
6 -6 0 21.27 1.27
-6 7 0 0.07 0.26
-6 7 0 -0.06 0.2
-6 7 0 -0.18 0.19
-6 7 0 -0.14 0.2
-6 7 0 -0.21 0.23
-6 7 0 0.02 0.2
-6 7 0 0.34 0.32
-6 7 0 0.3 0.28
-6 7 0 -0.15 0.19
-6 7 0 0.03 0.23
-6 7 0 0.13 0.28
-6 7 0 -0.03 0.21
6 -7 0 -0.07 0.27
6 -7 0 -0.09 0.26
6 -7 0 -0.28 0.26
6 -7 0 -0.02 0.25
6 -7 0 -0.06 0.27
6 -7 0 0.14 0.24
6 -7 0 0.54 0.36
6 -7 0 0.53 0.32
6 -7 0 -0.46 0.21
6 -7 0 0.12 0.25
6 -7 0 -0.08 0.27
6 -7 0 -0.47 0.25
6 -7 0 -0.06 0.25
6 -7 0 -0.2 0.25
6 -7 0 0.02 0.22
-6 8 0 1.43 0.52
-6 8 0 1.52 0.54
-6 8 0 1.74 0.5
-6 8 0 2.01 0.57
-6 8 0 1.9 0.43
-6 8 0 1.84 0.41
-6 8 0 2.21 0.47
-6 8 0 1.42 0.38
-6 8 0 1.91 0.55
-6 8 0 1.95 0.52
-6 8 0 1.53 0.48
-6 8 0 1.81 0.43
-6 8 0 1.92 0.54
-6 8 0 2.69 0.5
-6 8 0 1.51 0.5
6 -8 0 1.78 0.51
6 -8 0 1.42 0.46
6 -8 0 1.51 0.43
6 -8 0 2.46 0.63
6 -8 0 1.49 0.48
6 -8 0 1.81 0.52
6 -8 0 1.11 0.45
6 -8 0 1.27 0.45
6 -8 0 1.98 0.6
6 -8 0 2.19 0.56
6 -8 0 2.22 0.55
6 -8 0 1.84 0.48
6 -8 0 2.86 0.68
6 -8 0 1.14 0.4
6 -8 0 1.16 0.44
-6 9 0 0.79 0.34
-6 9 0 0.97 0.4
-6 9 0 1.07 0.47
-6 9 0 1.36 0.38
-6 9 0 1.38 0.4
-6 9 0 0.89 0.44
-6 9 0 1.52 0.57
-6 9 0 0.75 0.32
-6 9 0 1.75 0.51
-6 9 0 1.64 0.5
-6 9 0 1.55 0.56
-6 9 0 1.09 0.39
-6 9 0 1.74 0.6
-6 9 0 1.04 0.49
-6 9 0 1.36 0.38
6 -9 0 1.17 0.41
6 -9 0 1.69 0.55
6 -9 0 0.8 0.38
6 -9 0 0.99 0.41
6 -9 0 0.77 0.41
6 -9 0 1.73 0.53
6 -9 0 1.07 0.51
6 -9 0 0.74 0.38
6 -9 0 1.39 0.47
6 -9 0 1.17 0.4
6 -9 0 1.1 0.47
6 -9 0 1.33 0.5
6 -9 0 1.14 0.51
6 -9 0 1.09 0.39
6 -9 0 1.2 0.43
-6 10 0 0.14 0.37
-6 10 0 0.52 0.45
-6 10 0 0.21 0.33
-6 10 0 -0.01 0.36
-6 10 0 0.17 0.33
-6 10 0 0.02 0.37
6 -10 0 0.74 0.43
6 -10 0 0.79 0.46
6 -10 0 1.26 0.56
6 -10 0 0.92 0.44
6 -10 0 0.42 0.4
6 -10 0 -0.24 0.39
6 -10 0 -0.17 0.37
6 -10 0 1.12 0.56
6 -10 0 0.57 0.43
-6 11 0 0.88 0.51
-6 11 0 0.63 0.52
-6 11 0 0.66 0.41
-6 11 0 0.75 0.55
-6 11 0 1.05 0.5
-6 11 0 1.09 0.61
6 -11 0 0.73 0.44
6 -11 0 0.25 0.37
6 -11 0 0.79 0.43
6 -11 0 0.67 0.38
6 -11 0 1.06 0.42
6 -11 0 0.75 0.4
6 -11 0 1.02 0.48
6 -11 0 0.64 0.39
6 -11 0 1.39 0.48
-6 12 0 2.04 0.63
-6 12 0 2.33 0.71
-6 12 0 2.08 0.73
-6 12 0 3.45 0.84
-6 12 0 2.87 0.82
-6 12 0 1.65 0.61
6 -12 0 2.88 0.72
6 -12 0 3.46 0.81
6 -12 0 1.98 0.82
6 -12 0 3.14 0.76
6 -12 0 3.03 0.78
6 -12 0 2.12 0.64
6 -12 0 1.35 0.66
6 -12 0 2.26 0.87
6 -12 0 2.9 0.93
-7 -11 0 0.55 0.33
-7 -11 0 0.3 0.4
-7 -11 0 0.32 0.39
-7 -11 0 -0.11 0.44
-7 -11 0 -0.12 0.26
-7 -11 0 0.17 0.44
-7 -11 0 0.53 0.48
-7 -11 0 0.02 0.26
-7 -11 0 0.08 0.37
7 11 0 0.77 0.59
7 11 0 0.72 0.52
7 11 0 0.24 0.48
-7 -10 0 0.69 0.54
-7 -10 0 0.09 0.42
-7 -10 0 0.27 0.25
-7 -10 0 0.3 0.24
-7 -10 0 -0.19 0.2
-7 -10 0 0.84 0.48
7 10 0 0.15 0.41
7 10 0 0.21 0.43
7 10 0 -0.05 0.32
-7 -9 0 0.64 0.32
-7 -9 0 0.74 0.33
-7 -9 0 0.08 0.25
-7 -9 0 1.49 0.57
-7 -9 0 -0.4 0.26
-7 -9 0 0.13 0.43
-7 -9 0 0.29 0.39
-7 -9 0 0.58 0.3
-7 -9 0 -0.31 0.21
7 9 0 0.86 0.56
7 9 0 0.36 0.36
7 9 0 0.62 0.4
7 9 0 -0.22 0.36
7 9 0 0.99 0.58
7 9 0 0.86 0.53
-7 -8 0 2.32 0.38
-7 -8 0 1.91 0.45
-7 -8 0 2.67 0.5
-7 -8 0 1.98 0.51
-7 -8 0 2.06 0.35
-7 -8 0 2.17 0.36
-7 -8 0 2.63 0.38
-7 -8 0 1.53 0.6
-7 -8 0 2.26 0.45
-7 -8 0 1.81 0.32
-7 -8 0 2.45 0.52
-7 -8 0 2.03 0.34
-7 -8 0 2.37 0.55
-7 -8 0 2.54 0.46
-7 -8 0 2.22 0.69
-7 -8 0 1.58 0.44
-7 -8 0 2.23 0.43
-7 -8 0 2.14 0.65
7 8 0 2.28 0.63
7 8 0 1.72 0.52
7 8 0 3.67 0.8
7 8 0 1.25 0.46
7 8 0 2.13 0.67
7 8 0 1.35 0.49
-7 -7 0 1.69 0.38
-7 -7 0 3.33 0.55
-7 -7 0 4.54 0.76
-7 -7 0 3.72 0.71
-7 -7 0 3.05 0.49
-7 -7 0 2.46 0.58
-7 -7 0 4.44 0.46
-7 -7 0 4.98 0.86
-7 -7 0 2.13 0.44
-7 -7 0 2.21 0.54
-7 -7 0 4.73 0.7
-7 -7 0 3.22 0.68
-7 -7 0 2 0.42
-7 -7 0 2.99 0.64
-7 -7 0 3.09 0.51
-7 -7 0 3.08 0.5
-7 -7 0 3.78 0.71
-7 -7 0 2.74 0.49
-7 -7 0 2.03 0.53
-7 -7 0 3.29 0.46
-7 -7 0 3.97 0.64
-7 -7 0 4.97 0.56
-7 -7 0 2.1 0.57
7 7 0 4.84 0.93
7 7 0 3.36 0.66
7 7 0 3.71 0.82
7 7 0 2.88 0.58
7 7 0 4.25 0.89
7 7 0 2.74 0.56
-7 -6 0 3.36 0.73
-7 -6 0 1.99 0.52
-7 -6 0 3.08 0.5
-7 -6 0 3.45 0.51
-7 -6 0 2.5 0.43
-7 -6 0 2.46 0.59
-7 -6 0 2.18 0.53
-7 -6 0 3.12 0.51
-7 -6 0 2.7 0.44
-7 -6 0 3.31 0.53
-7 -6 0 3.38 0.72
-7 -6 0 1.81 0.43
-7 -6 0 2.71 0.65
-7 -6 0 3.52 0.57
-7 -6 0 3.09 0.53
-7 -6 0 3.09 0.68
-7 -6 0 2.32 0.47
-7 -6 0 3.03 0.71
-7 -6 0 3.08 0.46
-7 -6 0 2.99 0.45
-7 -6 0 1.96 0.44
-7 -6 0 3.62 0.49
-7 -6 0 2.26 0.42
-7 -6 0 3.24 0.48
-7 -6 0 3.2 0.49
-7 -6 0 2.32 0.55
-7 -6 0 2.53 0.48
7 6 0 2.72 0.45
7 6 0 2.37 0.51
7 6 0 2.42 0.61
7 6 0 2.66 0.64
7 6 0 3.13 0.46
7 6 0 3.26 0.48
7 6 0 2.93 0.65
7 6 0 2.31 0.52
7 6 0 1.72 0.47
-7 -5 0 3.5 0.47
-7 -5 0 2.91 0.48
-7 -5 0 2.58 0.61
-7 -5 0 3.24 0.48
-7 -5 0 1.83 0.36
-7 -5 0 3.63 0.68
-7 -5 0 3.15 0.51
-7 -5 0 2.27 0.55
-7 -5 0 3.09 0.53
-7 -5 0 2.56 0.59
-7 -5 0 3.08 0.48
-7 -5 0 2.59 0.49
-7 -5 0 3.51 0.66
-7 -5 0 3.35 0.68
-7 -5 0 3.76 0.69
-7 -5 0 1.74 0.35
-7 -5 0 3.83 0.54
-7 -5 0 2.97 0.5
-7 -5 0 2.92 0.61
-7 -5 0 3.21 0.45
-7 -5 0 3.05 0.49
-7 -5 0 1.71 0.34
-7 -5 0 3.12 0.59
-7 -5 0 2.81 0.43
7 5 0 2.99 0.35
7 5 0 1.87 0.4
7 5 0 2.65 0.48
7 5 0 3.4 0.43
7 5 0 3.61 0.45
7 5 0 3.81 0.52
7 5 0 3.03 0.46
7 5 0 2.59 0.52
7 5 0 2.55 0.53
7 5 0 3.17 0.41
7 5 0 2.57 0.53
7 5 0 1.85 0.42
7 5 0 2.69 0.4
7 5 0 3.47 0.42
7 5 0 3.45 0.5
-7 -4 0 3.08 0.43
-7 -4 0 2.1 0.49
-7 -4 0 1.85 0.41
-7 -4 0 2.65 0.48
-7 -4 0 2.71 0.47
-7 -4 0 2.02 0.42
-7 -4 0 2.78 0.5
-7 -4 0 2.49 0.38
-7 -4 0 3.51 0.44
-7 -4 0 2.31 0.38
-7 -4 0 2.72 0.51
-7 -4 0 2.59 0.46
-7 -4 0 3.06 0.43
-7 -4 0 2.94 0.55
-7 -4 0 4.05 0.51
-7 -4 0 3.28 0.45
-7 -4 0 2.84 0.4
-7 -4 0 2.87 0.42
7 4 0 3.01 0.58
7 4 0 3.05 0.6
7 4 0 2.75 0.44
7 4 0 2.35 0.4
7 4 0 2.5 0.44
7 4 0 2.42 0.45
7 4 0 2.54 0.47
7 4 0 2.92 0.44
7 4 0 3.47 0.61
7 4 0 3.64 0.43
7 4 0 3.01 0.45
7 4 0 3.08 0.45
7 4 0 2.71 0.41
7 4 0 2.6 0.41
7 4 0 3.42 0.48
-7 -3 0 4.6 0.44
-7 -3 0 4.8 0.65
-7 -3 0 5.1 0.75
-7 -3 0 4.08 0.45
-7 -3 0 4.95 0.74
-7 -3 0 4.98 0.48
-7 -3 0 4.77 0.43
-7 -3 0 4.2 0.42
-7 -3 0 4.67 0.64
-7 -3 0 3.58 0.52
-7 -3 0 4.58 0.47
-7 -3 0 4.19 0.57
-7 -3 0 4.92 0.54
-7 -3 0 5.39 0.77
-7 -3 0 4.88 0.66
7 3 0 4.58 0.44
7 3 0 4.67 0.45
7 3 0 5.07 0.54
7 3 0 4.53 0.45
7 3 0 4.1 0.56
7 3 0 4.39 0.58
7 3 0 4.59 0.6
7 3 0 3.24 0.49
7 3 0 4.2 0.5
7 3 0 4.87 0.52
7 3 0 3.23 0.51
7 3 0 5.45 0.55
-7 -2 0 10.37 0.66
-7 -2 0 10.69 0.77
-7 -2 0 9.99 0.61
-7 -2 0 9.85 0.76
-7 -2 0 10.17 0.6
-7 -2 0 10.39 0.79
-7 -2 0 11.02 0.8
-7 -2 0 11.28 0.8
-7 -2 0 10.35 0.67
-7 -2 0 9.49 0.74
-7 -2 0 9.14 0.64
-7 -2 0 10.53 0.8
-7 -2 0 10.13 0.76
-7 -2 0 10.67 0.8
-7 -2 0 11.11 0.62
7 2 0 9.55 0.74
7 2 0 10.12 0.78
7 2 0 9.29 0.74
7 2 0 10.71 0.65
7 2 0 9.21 0.61
7 2 0 10.22 0.72
7 2 0 11.43 0.75
7 2 0 10.94 0.66
7 2 0 11.15 0.74
7 2 0 9.54 0.74
7 2 0 11.24 0.81
7 2 0 10.72 0.77
-7 -1 0 35.01 1.15
-7 -1 0 33.77 1.25
-7 -1 0 33.52 1.31
-7 -1 0 36.75 1.48
-7 -1 0 33.45 1.42
-7 -1 0 35.64 1.35
-7 -1 0 35.37 1.43
-7 -1 0 34.8 1.24
-7 -1 0 35.85 1.27
-7 -1 0 35.5 1.44
-7 -1 0 35.26 1.18
-7 -1 0 33.58 1.4
-7 -1 0 33.14 1.3
-7 -1 0 33.55 1.14
-7 -1 0 36 1.46
7 1 0 33.24 1.4
7 1 0 34.34 1.42
7 1 0 37.38 1.27
7 1 0 35.62 1.21
7 1 0 34.93 1.15
7 1 0 34.89 1.14
7 1 0 35.23 1.22
7 1 0 33.87 1.22
7 1 0 32.45 2.06
7 1 0 33.56 1.42
7 1 0 36.97 1.22
7 1 0 33.46 1.21
7 1 0 32.61 2.08
7 1 0 34.66 1.12
-7 0 0 22.53 0.97
-7 0 0 22.9 1.17
-7 0 0 23.65 1.21
-7 0 0 25.01 1.22
-7 0 0 23.55 0.98
-7 0 0 22.91 1.04
-7 0 0 25.08 1.23
-7 0 0 23.68 0.97
-7 0 0 23.97 1.19
-7 0 0 23.36 0.97
-7 0 0 22.28 1.04
-7 0 0 23.78 1.05
-7 0 0 23.92 0.97
-7 0 0 24.05 0.97
-7 0 0 24.76 1.21
7 0 0 25.06 1.25
7 0 0 24.18 1.23
7 0 0 24.78 1.24
7 0 0 23.83 1.01
7 0 0 25.32 1.24
7 0 0 24.35 1.2
7 0 0 23.37 1
7 0 0 24.48 1.04
7 0 0 23.69 0.95
7 0 0 24.22 0.98
7 0 0 23.48 1.19
7 0 0 23.16 0.93
-7 1 0 34.55 1.48
-7 1 0 34.87 1.49
-7 1 0 34.09 1.33
-7 1 0 36.18 1.38
-7 1 0 33.81 1.02
-7 1 0 34.74 1.29
-7 1 0 35.59 1.3
-7 1 0 34.48 1.04
-7 1 0 33.37 1.47
-7 1 0 33.53 1.29
-7 1 0 35.44 1.05
-7 1 0 35.2 1.5
-7 1 0 34.36 1.34
7 -1 0 35.67 0.88
7 -1 0 32.45 1.44
7 -1 0 34.9 1.22
7 -1 0 34.2 1.51
7 -1 0 34.08 0.87
7 -1 0 36.05 1.53
7 -1 0 34.4 1.5
7 -1 0 34.96 1.25
7 -1 0 33.93 1.2
7 -1 0 32.22 1.46
7 -1 0 34.42 0.85
-7 2 0 10.37 0.72
-7 2 0 10.31 0.41
-7 2 0 10.07 0.53
-7 2 0 9.97 0.81
-7 2 0 10.87 0.43
-7 2 0 8.82 0.81
-7 2 0 9.69 0.79
-7 2 0 10.52 0.72
-7 2 0 10.72 0.87
-7 2 0 10.36 0.73
-7 2 0 9.6 0.79
-7 2 0 10.33 0.53
-7 2 0 10.19 0.77
-7 2 0 10.71 0.42
-7 2 0 10.17 0.54
-7 2 0 10.84 0.88
7 -2 0 10.27 0.72
7 -2 0 9.38 0.69
7 -2 0 11.02 0.58
7 -2 0 11.37 0.76
7 -2 0 10.33 0.84
7 -2 0 9.99 0.54
7 -2 0 10 0.55
7 -2 0 11.37 0.76
7 -2 0 10 0.83
7 -2 0 10.06 0.87
7 -2 0 10.73 0.88
7 -2 0 9.33 0.81
7 -2 0 10.11 0.86
7 -2 0 10.35 0.72
7 -2 0 9.38 0.69
-7 3 0 4.65 0.53
-7 3 0 4.99 0.47
-7 3 0 4.66 0.64
-7 3 0 4.22 0.59
-7 3 0 5.61 0.48
-7 3 0 5.27 0.75
-7 3 0 3.4 0.49
-7 3 0 4.66 0.7
-7 3 0 2.86 0.46
-7 3 0 5.21 0.75
-7 3 0 4.08 0.62
-7 3 0 3.93 0.57
-7 3 0 4.23 0.56
-7 3 0 3.36 0.51
-7 3 0 4.76 0.47
7 -3 0 3.39 0.62
7 -3 0 4.24 0.59
7 -3 0 4.5 0.56
7 -3 0 3.96 0.62
7 -3 0 4.85 0.54
7 -3 0 4.37 0.57
7 -3 0 4.46 0.75
7 -3 0 4.62 0.45
7 -3 0 3.71 0.52
7 -3 0 4.21 0.7
7 -3 0 4.14 0.64
7 -3 0 4.12 0.67
7 -3 0 4.08 0.45
7 -3 0 4.2 0.46
7 -3 0 4.12 0.6
-7 4 0 2.71 0.41
-7 4 0 2.39 0.47
-7 4 0 2.19 0.49
-7 4 0 2.4 0.47
-7 4 0 1.82 0.47
-7 4 0 2.67 0.52
-7 4 0 3.21 0.47
-7 4 0 1.88 0.43
-7 4 0 2.32 0.43
-7 4 0 3.01 0.51
-7 4 0 2.79 0.43
-7 4 0 2.82 0.23
-7 4 0 2.63 0.48
-7 4 0 2.88 0.51
-7 4 0 2.52 0.44
-7 4 0 1.66 0.36
7 -4 0 2.24 0.52
7 -4 0 2.76 0.48
7 -4 0 2.1 0.49
7 -4 0 2.72 0.58
7 -4 0 2.47 0.52
7 -4 0 2.27 0.44
7 -4 0 2.09 0.41
7 -4 0 2.06 0.49
7 -4 0 3.09 0.58
7 -4 0 1.7 0.42
7 -4 0 2.19 0.6
7 -4 0 2.56 0.47
7 -4 0 2.1 0.57
7 -4 0 2.3 0.43
7 -4 0 2.57 0.46
-7 5 0 2.16 0.52
-7 5 0 2.31 0.52
-7 5 0 3.6 0.63
-7 5 0 1.92 0.46
-7 5 0 2.26 0.47
-7 5 0 2.78 0.54
-7 5 0 2.64 0.52
-7 5 0 2.56 0.56
-7 5 0 3.41 0.64
-7 5 0 3.05 0.61
-7 5 0 3.25 0.56
-7 5 0 2.21 0.47
-7 5 0 2.4 0.49
-7 5 0 2.12 0.51
-7 5 0 2.77 0.58
7 -5 0 3.83 0.68
7 -5 0 1.94 0.4
7 -5 0 2.83 0.6
7 -5 0 1.52 0.37
7 -5 0 2.9 0.61
7 -5 0 2.98 0.64
7 -5 0 2.81 0.54
7 -5 0 3.18 0.58
7 -5 0 3.21 0.58
7 -5 0 3.87 0.63
7 -5 0 1.72 0.39
7 -5 0 2.1 0.44
7 -5 0 2.88 0.62
7 -5 0 3.07 0.6
7 -5 0 2.79 0.53
-7 6 0 2.92 0.56
-7 6 0 2.73 0.55
-7 6 0 3.17 0.61
-7 6 0 3.13 0.68
-7 6 0 2.54 0.55
-7 6 0 3.64 0.69
-7 6 0 3.57 0.73
-7 6 0 2.79 0.58
-7 6 0 2.83 0.56
-7 6 0 2.09 0.51
-7 6 0 3.02 0.58
-7 6 0 2.77 0.66
-7 6 0 1.81 0.45
-7 6 0 3.5 0.64
-7 6 0 2.21 0.53
-7 6 0 2.25 0.46
-7 6 0 1.83 0.41
-7 6 0 3.14 0.63
7 -6 0 3.35 0.62
7 -6 0 3.17 0.58
7 -6 0 1.64 0.44
7 -6 0 1.92 0.48
7 -6 0 3.03 0.56
7 -6 0 1.79 0.43
7 -6 0 3.02 0.59
7 -6 0 2.14 0.49
7 -6 0 2.86 0.54
7 -6 0 2.67 0.55
7 -6 0 2.75 0.55
7 -6 0 2.14 0.49
-7 7 0 3.47 0.61
-7 7 0 3.24 0.53
-7 7 0 3.42 0.6
-7 7 0 2.54 0.56
-7 7 0 3.33 0.58
-7 7 0 2.43 0.5
-7 7 0 3.38 0.67
-7 7 0 2.09 0.56
-7 7 0 2.93 0.62
-7 7 0 3.32 0.6
-7 7 0 2.65 0.51
-7 7 0 3.38 0.65
-7 7 0 3.03 0.6
-7 7 0 2.13 0.58
-7 7 0 3.27 0.58
-7 7 0 4.73 0.74
-7 7 0 3.38 0.6
-7 7 0 3.77 0.71
7 -7 0 2.86 0.67
7 -7 0 3.5 0.69
7 -7 0 2.48 0.54
7 -7 0 3.56 0.64
7 -7 0 2.49 0.5
7 -7 0 3.81 0.74
7 -7 0 2.46 0.51
7 -7 0 3.38 0.68
7 -7 0 2.8 0.57
7 -7 0 2.9 0.56
7 -7 0 2.2 0.56
7 -7 0 3.54 0.68
-7 8 0 2.52 0.58
-7 8 0 2.08 0.52
-7 8 0 1.52 0.44
-7 8 0 1.5 0.44
-7 8 0 2.24 0.55
-7 8 0 1.71 0.48
-7 8 0 1.69 0.62
-7 8 0 0.81 0.39
-7 8 0 1.94 0.53
-7 8 0 2.61 0.58
-7 8 0 2.23 0.66
-7 8 0 2.43 0.71
-7 8 0 2 0.5
-7 8 0 2.72 0.59
-7 8 0 1.22 0.44
7 -8 0 1.96 0.62
7 -8 0 1.97 0.61
7 -8 0 2.02 0.52
7 -8 0 1.78 0.49
7 -8 0 2.39 0.58
7 -8 0 1.84 0.59
7 -8 0 1.74 0.47
7 -8 0 1.68 0.59
7 -8 0 2.64 0.69
7 -8 0 1.49 0.55
7 -8 0 1.38 0.49
7 -8 0 0.49 0.42
-7 9 0 0.68 0.35
-7 9 0 0.4 0.26
-7 9 0 0.72 0.4
-7 9 0 0.36 0.32
-7 9 0 0.48 0.49
-7 9 0 0.42 0.32
-7 9 0 0.56 0.4
-7 9 0 1.41 0.5
-7 9 0 0.6 0.26
-7 9 0 0.69 0.29
-7 9 0 0.68 0.39
-7 9 0 0.49 0.37
-7 9 0 0.44 0.48
-7 9 0 0.53 0.49
-7 9 0 0.87 0.33
7 -9 0 0.19 0.34
7 -9 0 0.83 0.42
7 -9 0 0.41 0.29
7 -9 0 0.51 0.39
7 -9 0 0.23 0.35
7 -9 0 0.54 0.34
7 -9 0 0.08 0.3
7 -9 0 0.83 0.42
7 -9 0 0.3 0.35
7 -9 0 0.27 0.35
7 -9 0 1.06 0.47
7 -9 0 -0.39 0.29
-7 10 0 -0.2 0.28
-7 10 0 -0.09 0.28
-7 10 0 -0.1 0.33
-7 10 0 0.61 0.38
-7 10 0 -0.48 0.31
-7 10 0 -0.49 0.24
-7 10 0 0.63 0.44
-7 10 0 -0.18 0.36
-7 10 0 -0.36 0.24
-7 10 0 0 0.35
-7 10 0 -0.18 0.29
-7 10 0 -0.25 0.24
7 -10 0 0.56 0.43
7 -10 0 -0.16 0.3
7 -10 0 -0.27 0.34
7 -10 0 -0.31 0.33
7 -10 0 0.84 0.42
7 -10 0 0.37 0.42
7 -10 0 0.24 0.37
7 -10 0 0.01 0.4
7 -10 0 0.11 0.37
-7 11 0 0.7 0.52
-7 11 0 0.18 0.43
-7 11 0 -0.4 0.41
-7 11 0 0.47 0.42
-7 11 0 0.19 0.44
-7 11 0 0.26 0.44
7 -11 0 1.35 0.59
7 -11 0 -0.02 0.42
7 -11 0 0.23 0.4
7 -11 0 0.21 0.38
7 -11 0 0.17 0.37
7 -11 0 1.09 0.53
7 -11 0 0.13 0.43
7 -11 0 0.46 0.35
7 -11 0 0.35 0.54
-8 -11 0 0.59 0.49
-8 -11 0 1.57 0.56
-8 -11 0 1.04 0.34
-8 -11 0 1.91 0.6
-8 -11 0 1.04 0.54
-8 -11 0 0.87 0.36
-8 -11 0 1.62 0.65
-8 -11 0 1.52 0.55
-8 -11 0 0.76 0.35
8 11 0 0.95 0.61
8 11 0 2.31 0.76
8 11 0 0.76 0.51
-8 -10 0 5.36 0.72
-8 -10 0 5.38 0.74
-8 -10 0 5.2 0.96
-8 -10 0 5.92 0.68
-8 -10 0 4.54 0.96
-8 -10 0 4.3 0.92
8 10 0 6.95 1.26
8 10 0 5.45 1.11
8 10 0 4.47 0.96
-8 -9 0 4.83 0.94
-8 -9 0 5.21 0.46
-8 -9 0 5.37 1.02
-8 -9 0 6.69 0.66
-8 -9 0 5.01 0.74
-8 -9 0 3.76 0.61
-8 -9 0 5.55 0.61
-8 -9 0 5.54 0.45
-8 -9 0 5.53 0.62
-8 -9 0 6.31 1.07
-8 -9 0 4.22 0.67
8 9 0 3.24 0.84
8 9 0 3.85 0.86
8 9 0 5.73 0.99
8 9 0 4.36 0.95
8 9 0 5.1 0.97
8 9 0 4.34 0.86
-8 -8 0 6.64 0.56
-8 -8 0 3.77 0.6
-8 -8 0 6.57 0.6
-8 -8 0 6.25 0.55
-8 -8 0 6.87 1.06
-8 -8 0 4.57 0.7
-8 -8 0 5.81 0.97
-8 -8 0 5.5 0.62
-8 -8 0 6.5 0.59
-8 -8 0 6.36 0.65
-8 -8 0 6.75 0.61
-8 -8 0 5.64 0.97
-8 -8 0 5.96 0.56
-8 -8 0 7.14 0.76
-8 -8 0 6.68 0.67
8 8 0 4.58 0.81
8 8 0 4.5 0.78
8 8 0 5.38 0.96
8 8 0 6.04 1.03
8 8 0 4.49 0.75
8 8 0 5.48 0.99
-8 -7 0 3.87 0.58
-8 -7 0 3.71 0.54
-8 -7 0 4.31 0.91
-8 -7 0 3 0.68
-8 -7 0 3.02 0.77
-8 -7 0 4.82 0.9
-8 -7 0 3.6 0.57
-8 -7 0 3.52 0.52
-8 -7 0 3 0.68
-8 -7 0 2.56 0.52
-8 -7 0 3.95 0.56
-8 -7 0 3.75 0.59
-8 -7 0 4.2 0.61
-8 -7 0 3.52 0.52
-8 -7 0 3.61 0.53
-8 -7 0 3.33 0.8
-8 -7 0 3.82 0.84
-8 -7 0 3.23 0.78
-8 -7 0 4.03 0.55
-8 -7 0 3.02 0.56
-8 -7 0 2.57 0.6
8 7 0 3.54 0.76
8 7 0 3.36 0.74
8 7 0 3.15 0.73
8 7 0 2.32 0.62
8 7 0 3.43 0.74
8 7 0 3.95 0.81
-8 -6 0 0.94 0.38
-8 -6 0 1.27 0.33
-8 -6 0 1.06 0.36
-8 -6 0 2.07 0.63
-8 -6 0 1.57 0.36
-8 -6 0 1.67 0.57
-8 -6 0 1.7 0.42
-8 -6 0 1.64 0.42
-8 -6 0 1.13 0.35
-8 -6 0 1.57 0.38
-8 -6 0 1.57 0.38
-8 -6 0 2.13 0.45
-8 -6 0 1.4 0.38
-8 -6 0 1.27 0.36
-8 -6 0 1.12 0.48
-8 -6 0 1.12 0.38
-8 -6 0 1.93 0.39
-8 -6 0 1.68 0.39
-8 -6 0 1.01 0.33
-8 -6 0 1.67 0.39
-8 -6 0 1.79 0.43
8 6 0 1.73 0.51
8 6 0 1.49 0.26
8 6 0 1.48 0.27
8 6 0 1.27 0.53
8 6 0 1.76 0.29
8 6 0 1.39 0.5
8 6 0 1.31 0.51
8 6 0 1.92 0.29
8 6 0 1.71 0.28
8 6 0 0.85 0.42
8 6 0 0.78 0.46
8 6 0 1.88 0.3
-8 -5 0 6.18 0.93
-8 -5 0 5.65 0.67
-8 -5 0 5.95 0.91
-8 -5 0 5.9 0.65
-8 -5 0 5.79 0.67
-8 -5 0 4.86 0.78
-8 -5 0 6.02 0.68
-8 -5 0 6.07 0.58
-8 -5 0 5.95 0.89
-8 -5 0 5.3 0.73
-8 -5 0 6.64 0.7
-8 -5 0 5.18 0.58
-8 -5 0 5.45 0.63
-8 -5 0 6.08 0.88
-8 -5 0 6.15 0.66
-8 -5 0 5.83 0.55
-8 -5 0 5.93 0.55
-8 -5 0 5.34 0.57
-8 -5 0 6.24 0.58
-8 -5 0 5.19 0.53
-8 -5 0 5.68 0.66
-8 -5 0 5.95 0.56
-8 -5 0 5.69 0.84
-8 -5 0 5.32 0.57
8 5 0 7.08 1.02
8 5 0 6.35 0.59
8 5 0 5.96 0.56
8 5 0 6.61 0.89
8 5 0 7.15 0.78
8 5 0 6.38 0.57
8 5 0 6.25 0.96
8 5 0 5.9 0.93
8 5 0 5.56 0.56
8 5 0 5.62 0.52
8 5 0 6.31 0.54
8 5 0 6.09 0.55
8 5 0 6.43 0.88
8 5 0 6.15 0.54
8 5 0 5.56 0.57
-8 -4 0 30.96 1.12
-8 -4 0 30.19 1.08
-8 -4 0 32.28 1.63
-8 -4 0 31.83 1.41
-8 -4 0 31.82 1.2
-8 -4 0 30.36 1.6
-8 -4 0 30.38 1.39
-8 -4 0 31.62 1.25
-8 -4 0 33.8 1.31
-8 -4 0 31.29 1.17
-8 -4 0 32.87 1.66
-8 -4 0 31.45 1.39
-8 -4 0 31.2 1.12
-8 -4 0 32.03 1.26
-8 -4 0 31.35 1.17
-8 -4 0 31.14 1.65
-8 -4 0 31.59 1.65
8 4 0 33.71 1.31
8 4 0 31.56 1.24
8 4 0 31.17 1.53
8 4 0 33.75 1.46
8 4 0 31.55 1.25
8 4 0 32.91 1.3
8 4 0 32.07 1.29
8 4 0 32.36 1.31
8 4 0 32.93 1.58
8 4 0 32.57 1.32
8 4 0 33.3 1.3
8 4 0 32.18 1.41
8 4 0 33.42 1.45
8 4 0 33.63 1.59
8 4 0 30.35 1.21
-8 -3 0 20.17 0.99
-8 -3 0 19.97 0.92
-8 -3 0 19.31 1.08
-8 -3 0 20.94 1.02
-8 -3 0 19.85 0.98
-8 -3 0 18.19 0.89
-8 -3 0 18.52 1.07
-8 -3 0 20.86 1.14
-8 -3 0 17.68 1.14
-8 -3 0 16.98 1.14
-8 -3 0 19.51 1.11
-8 -3 0 19.53 0.9
-8 -3 0 18.62 1.18
-8 -3 0 19.09 1.09
-8 -3 0 18.63 1.07
8 3 0 18.81 0.93
8 3 0 20.32 1.07
8 3 0 18.42 1.04
8 3 0 20.82 1.48
8 3 0 19.32 1.05
8 3 0 18.83 1.02
8 3 0 17.72 0.9
8 3 0 18.89 1.02
8 3 0 19.06 0.93
8 3 0 15.16 1.54
8 3 0 16.44 1.63
8 3 0 18.58 1.02
-8 -2 0 25.63 1.05
-8 -2 0 24.52 1.11
-8 -2 0 24.8 1.27
-8 -2 0 23.86 1.1
-8 -2 0 24.2 1.26
-8 -2 0 23.83 1.27
-8 -2 0 23.32 1.23
-8 -2 0 25.23 1.29
-8 -2 0 26.27 1.08
-8 -2 0 23.38 1.23
-8 -2 0 26.98 1.07
-8 -2 0 25.87 1.29
-8 -2 0 25.14 1.11
-8 -2 0 23.28 1.23
-8 -2 0 24.46 1.23
8 2 0 24.11 1.25
8 2 0 24.77 1.17
8 2 0 24.35 1.16
8 2 0 24.89 1.26
8 2 0 24.62 1.04
8 2 0 21.62 1.16
8 2 0 24.53 1.25
8 2 0 25.94 1.19
8 2 0 25.11 1.07
8 2 0 25.18 1.24
8 2 0 24.45 1.23
8 2 0 25.35 1.07
-8 -1 0 86.69 2.52
-8 -1 0 88.48 2.18
-8 -1 0 92.02 2.64
-8 -1 0 89.37 2.6
-8 -1 0 90.09 2.39
-8 -1 0 85.52 2.54
-8 -1 0 92.33 2.26
-8 -1 0 87.21 2.57
-8 -1 0 92.38 2.4
-8 -1 0 91.49 2.21
-8 -1 0 88.83 2.28
-8 -1 0 84.53 2.27
-8 -1 0 86.96 2.28
-8 -1 0 90.51 2.6
-8 -1 0 88.35 2.39
8 1 0 85.16 2.52
8 1 0 84.75 2.17
8 1 0 84.85 2.51
8 1 0 90.55 2.25
8 1 0 91.93 2.16
8 1 0 88.53 2.24
8 1 0 87.42 2.53
8 1 0 88.93 2.56
8 1 0 89.35 2.11
8 1 0 89.3 2.25
8 1 0 86.82 2.51
8 1 0 87.42 2.08
8 1 0 88.96 2.2
8 1 0 87.66 2.53
8 1 0 91.67 2.27
-8 0 0 0.74 0.34
-8 0 0 0.7 0.29
-8 0 0 0.48 0.28
-8 0 0 0.18 0.2
-8 0 0 0.56 0.21
-8 0 0 0.34 0.21
-8 0 0 0.96 0.28
-8 0 0 0.57 0.23
-8 0 0 0.36 0.2
-8 0 0 0.68 0.29
-8 0 0 0.31 0.26
-8 0 0 0.63 0.33
-8 0 0 0.46 0.3
-8 0 0 0.43 0.21
-8 0 0 0.02 0.15
8 0 0 0.67 0.25
8 0 0 0.69 0.26
8 0 0 0.42 0.22
8 0 0 0.32 0.21
8 0 0 0.25 0.2
8 0 0 0.3 0.26
8 0 0 0.43 0.22
8 0 0 0.54 0.23
8 0 0 0.36 0.23
8 0 0 0.7 0.47
8 0 0 0.8 0.48
8 0 0 0.51 0.22
-8 1 0 86.56 2.31
-8 1 0 86 2.27
-8 1 0 86.17 1.96
-8 1 0 92.26 2.68
-8 1 0 93.42 2.47
-8 1 0 89.1 2.68
-8 1 0 90.96 2.67
-8 1 0 96.76 2.5
-8 1 0 93.38 2.71
-8 1 0 90.17 2.01
-8 1 0 89.82 1.97
-8 1 0 89.82 2.66
-8 1 0 89.81 2.64
-8 1 0 89.4 2.45
-8 1 0 82.53 2.23
8 -1 0 88.18 2.69
8 -1 0 88.62 2.33
8 -1 0 90.99 2.29
8 -1 0 91.86 2.73
8 -1 0 91.8 2.34
8 -1 0 92.76 2.75
8 -1 0 92.42 2.7
8 -1 0 91.43 2.71
8 -1 0 88.93 2.35
8 -1 0 93.93 2.75
8 -1 0 91.96 2.26
8 -1 0 90.38 2.25
-8 2 0 22 1.18
-8 2 0 23.1 1.29
-8 2 0 25.55 1.2
-8 2 0 24.19 1.34
-8 2 0 23.93 0.72
-8 2 0 23.25 1.3
-8 2 0 24.54 1.26
-8 2 0 23.37 1.12
-8 2 0 23.94 1.15
-8 2 0 23.69 0.73
-8 2 0 24.69 1.24
-8 2 0 23.87 0.74
-8 2 0 25.51 1.4
-8 2 0 22.99 1.33
-8 2 0 23.72 1.3
8 -2 0 24.11 0.88
8 -2 0 25.03 0.89
8 -2 0 23.59 1.33
8 -2 0 23.51 1.16
8 -2 0 24.29 1.16
8 -2 0 25.04 0.87
8 -2 0 23.78 1.16
8 -2 0 24.99 1.39
8 -2 0 25.37 1.36
8 -2 0 25.54 1.42
8 -2 0 23.77 1.32
8 -2 0 24.16 1.37
-8 3 0 17.66 1.18
-8 3 0 17.9 1.16
-8 3 0 17.97 1.16
-8 3 0 19.13 1.09
-8 3 0 17.99 0.85
-8 3 0 19.78 1.06
-8 3 0 18.27 0.85
-8 3 0 18.86 1.17
-8 3 0 19.68 1.22
-8 3 0 16.98 1.02
-8 3 0 17.91 0.82
-8 3 0 17.69 1.04
-8 3 0 17.15 1.16
-8 3 0 18.2 1.05
-8 3 0 17.67 1.04
8 -3 0 16.7 1
8 -3 0 17.88 1.23
8 -3 0 18.11 1.05
8 -3 0 17.9 1.18
8 -3 0 17.67 1.15
8 -3 0 16.48 0.83
8 -3 0 16.01 0.83
8 -3 0 18.71 0.89
8 -3 0 17.93 1.02
8 -3 0 16.78 1.02
8 -3 0 17.03 1.06
8 -3 0 17.25 1.16
8 -3 0 18.69 1.25
8 -3 0 17.4 1.23
8 -3 0 17.25 1.03
-8 4 0 30.09 1.25
-8 4 0 30.58 0.86
-8 4 0 32.48 1.53
-8 4 0 31.38 1.58
-8 4 0 30.69 0.86
-8 4 0 31.16 1.56
-8 4 0 30.33 1.43
-8 4 0 33.77 1.27
-8 4 0 31.85 1.47
-8 4 0 31.2 0.87
-8 4 0 30.23 1.55
-8 4 0 30.75 1.57
-8 4 0 31.26 1.52
-8 4 0 31.75 1.27
-8 4 0 29.9 1.45
-8 4 0 29.73 1.57
-8 4 0 31.47 0.88
-8 4 0 30.71 1.6
-8 4 0 30.78 1.46
-8 4 0 29.97 0.86
8 -4 0 34.07 1.9
8 -4 0 30.87 1.41
8 -4 0 30.91 1.42
8 -4 0 33.02 1.71
8 -4 0 33.74 1.71
8 -4 0 31.01 1.79
8 -4 0 31.12 1.44
8 -4 0 29.35 1.29
8 -4 0 34.42 1.51
8 -4 0 32.53 1.48
8 -4 0 31.72 1.29
8 -4 0 31.31 1.49
8 -4 0 31.19 1.31
8 -4 0 30.59 1.81
8 -4 0 30.58 1.64
-8 5 0 5.93 0.91
-8 5 0 6.05 0.63
-8 5 0 5.71 0.64
-8 5 0 5.39 0.62
-8 5 0 5.77 0.69
-8 5 0 4.62 0.7
-8 5 0 5.06 0.76
-8 5 0 4.91 0.74
-8 5 0 4.01 0.68
-8 5 0 4.93 0.76
-8 5 0 5.32 0.84
-8 5 0 3.9 0.63
-8 5 0 4.8 0.8
-8 5 0 6.14 0.9
-8 5 0 5.19 0.74
-8 5 0 6.6 0.76
-8 5 0 6.1 0.88
-8 5 0 6.09 0.89
8 -5 0 6.31 0.82
8 -5 0 6.15 0.78
8 -5 0 6.26 0.84
8 -5 0 4.32 0.69
8 -5 0 4.02 0.71
8 -5 0 7.5 0.77
8 -5 0 6.36 0.86
8 -5 0 5.26 0.84
8 -5 0 4.47 0.74
-8 6 0 1.9 0.6
-8 6 0 1.7 0.46
-8 6 0 0.72 0.3
-8 6 0 1.49 0.54
-8 6 0 2.09 0.51
-8 6 0 1.39 0.39
-8 6 0 1.64 0.42
-8 6 0 1.76 0.45
-8 6 0 0.84 0.35
-8 6 0 1.78 0.51
-8 6 0 1.37 0.42
-8 6 0 1.23 0.48
-8 6 0 1.67 0.46
-8 6 0 1.2 0.35
-8 6 0 1.08 0.42
-8 6 0 1.37 0.45
-8 6 0 1.46 0.42
8 -6 0 1.7 0.6
8 -6 0 1.83 0.55
8 -6 0 1.94 0.57
8 -6 0 0.96 0.42
8 -6 0 1.94 0.54
8 -6 0 1.71 0.54
8 -6 0 0.91 0.38
8 -6 0 0.85 0.45
8 -6 0 1.04 0.43
8 -6 0 1.57 0.45
8 -6 0 1.74 0.58
8 -6 0 1.7 0.47
8 -6 0 1.82 0.49
8 -6 0 2.49 0.6
8 -6 0 1.3 0.48
-8 7 0 2.81 0.7
-8 7 0 3.75 0.8
-8 7 0 2.78 0.58
-8 7 0 2.71 0.83
-8 7 0 3.89 0.69
-8 7 0 2.66 0.58
-8 7 0 1.88 0.52
-8 7 0 2.36 0.53
-8 7 0 2.83 0.61
-8 7 0 3.32 0.59
-8 7 0 4.88 0.7
-8 7 0 2.62 0.65
-8 7 0 4.41 0.66
-8 7 0 1.91 0.68
-8 7 0 4.38 0.74
-8 7 0 2.74 0.87
-8 7 0 4.09 0.72
-8 7 0 3.01 0.62
8 -7 0 4.09 0.75
8 -7 0 3.26 0.71
8 -7 0 2.22 0.58
8 -7 0 4.13 0.69
8 -7 0 3.39 0.69
8 -7 0 1.66 0.56
8 -7 0 3.67 0.74
8 -7 0 3.29 0.55
8 -7 0 3.31 0.62
8 -7 0 2.76 0.61
8 -7 0 1.85 0.56
8 -7 0 3.9 0.76
8 -7 0 3.28 0.72
8 -7 0 2.12 0.61
8 -7 0 2.85 0.63
-8 8 0 5.9 1.07
-8 8 0 6.75 1.16
-8 8 0 7.72 0.85
-8 8 0 4.49 0.73
-8 8 0 4.21 0.95
-8 8 0 5.7 1.11
-8 8 0 8.2 0.89
-8 8 0 5.23 0.82
-8 8 0 5.56 0.85
-8 8 0 6.95 0.81
-8 8 0 5.61 0.84
-8 8 0 4.62 0.73
-8 8 0 5.8 0.86
8 -8 0 3.5 0.71
8 -8 0 6.67 0.99
8 -8 0 4.51 0.77
8 -8 0 6.18 0.98
8 -8 0 6.05 0.95
8 -8 0 5.4 0.85
8 -8 0 6.26 0.93
8 -8 0 6.46 0.97
8 -8 0 5.22 0.8
8 -8 0 5.8 0.94
8 -8 0 4.81 0.8
8 -8 0 8.12 0.95
-8 9 0 5.59 0.91
-8 9 0 4.66 0.72
-8 9 0 5.81 0.96
-8 9 0 5.53 0.88
-8 9 0 4.45 0.79
-8 9 0 4.66 0.87
-8 9 0 5.83 0.86
-8 9 0 5.17 0.77
-8 9 0 3.24 0.72
8 -9 0 4.73 0.9
8 -9 0 3.01 0.7
8 -9 0 3.12 0.73
8 -9 0 5.9 0.97
8 -9 0 4.38 0.83
8 -9 0 4.21 0.8
8 -9 0 4.2 0.78
8 -9 0 4.15 0.73
8 -9 0 6.72 1.04
8 -9 0 5.58 0.98
8 -9 0 4.54 0.88
8 -9 0 3.23 0.75
-8 10 0 6.84 0.97
-8 10 0 4.27 0.87
-8 10 0 4.9 0.89
-8 10 0 3.2 0.78
-8 10 0 3.88 0.88
-8 10 0 4.09 0.79
8 -10 0 5.19 0.8
8 -10 0 4.62 0.92
8 -10 0 5.02 0.85
8 -10 0 5.05 0.83
8 -10 0 5.93 1
8 -10 0 3.25 0.8
8 -10 0 5.95 0.99
8 -10 0 5.22 0.91
8 -10 0 3.65 0.84
-8 11 0 0.47 0.44
-8 11 0 -0.07 0.4
-8 11 0 1.49 0.66
-8 11 0 0.18 0.32
-8 11 0 0.03 0.43
-8 11 0 1.45 0.68
-8 11 0 0.38 0.47
8 -11 0 0.31 0.48
8 -11 0 0.92 0.5
8 -11 0 -0.34 0.37
8 -11 0 1.53 0.48
8 -11 0 0.74 0.52
8 -11 0 1.44 0.53
8 -11 0 1.09 0.52
8 -11 0 1.02 0.55
8 -11 0 0.44 0.44
-9 -11 0 2.39 0.66
-9 -11 0 1.84 0.43
-9 -11 0 1.69 0.63
-9 -11 0 1.89 0.46
-9 -11 0 1.22 0.55
-9 -11 0 1.46 0.57
-9 -11 0 3.08 0.9
-9 -11 0 2.12 0.47
-9 -11 0 1.8 0.6
9 11 0 3.03 0.97
9 11 0 2.07 0.89
9 11 0 3.05 0.95
-9 -10 0 1.17 0.8
-9 -10 0 2.44 1.14
-9 -10 0 1.14 0.39
-9 -10 0 1.33 0.4
-9 -10 0 1.14 0.37
-9 -10 0 2.36 0.93
9 10 0 0.43 0.55
9 10 0 1.34 0.7
9 10 0 1.05 0.66
9 10 0 2.2 0.78
-9 -9 0 5.9 0.81
-9 -9 0 4.75 0.66
-9 -9 0 5.65 0.87
-9 -9 0 3.95 0.64
-9 -9 0 4.94 0.93
-9 -9 0 6.06 0.77
-9 -9 0 5.25 0.56
-9 -9 0 4.12 0.7
-9 -9 0 5.64 0.73
-9 -9 0 4.98 0.5
-9 -9 0 6.67 0.71
-9 -9 0 5.66 0.93
-9 -9 0 5.76 0.98
-9 -9 0 6.21 0.7
-9 -9 0 5.03 0.5
-9 -9 0 6.65 0.59
-9 -9 0 4.27 0.49
-9 -9 0 6.73 0.59
9 9 0 6.14 1.04
9 9 0 5.26 1.05
9 9 0 5.5 1.05
9 9 0 7.73 1.25
9 9 0 3.59 0.81
9 9 0 5.98 1.06
-9 -8 0 1.19 0.39
-9 -8 0 1.8 0.42
-9 -8 0 1.24 0.36
-9 -8 0 1 0.34
-9 -8 0 1.64 0.39
-9 -8 0 1.25 0.36
-9 -8 0 0.6 0.42
-9 -8 0 1.18 0.35
-9 -8 0 0.87 0.3
-9 -8 0 0.18 0.39
-9 -8 0 0.55 0.3
-9 -8 0 1.13 0.37
-9 -8 0 1.16 0.37
-9 -8 0 1.2 0.37
9 8 0 0.88 0.51
9 8 0 1.04 0.53
9 8 0 0.69 0.5
9 8 0 1.04 0.55
9 8 0 0.64 0.46
9 8 0 1.12 0.55
-9 -7 0 2.55 0.47
-9 -7 0 3.51 0.54
-9 -7 0 1.67 0.46
-9 -7 0 2.78 0.5
-9 -7 0 2.93 0.76
-9 -7 0 2.31 0.52
-9 -7 0 2.65 0.73
-9 -7 0 2.57 0.5
-9 -7 0 1.32 0.45
-9 -7 0 2.62 0.57
-9 -7 0 2.18 0.54
-9 -7 0 2.37 0.54
-9 -7 0 2.57 0.58
-9 -7 0 3.2 0.56
-9 -7 0 2.41 0.69
-9 -7 0 2.66 0.47
-9 -7 0 3.11 0.53
-9 -7 0 2.08 0.42
-9 -7 0 2.68 0.54
-9 -7 0 2.49 0.46
-9 -7 0 2.68 0.48
9 7 0 2.6 0.58
9 7 0 3.57 0.66
9 7 0 1.8 0.52
9 7 0 2.86 0.72
9 7 0 2.68 0.69
9 7 0 2.79 0.72
-9 -6 0 0.36 0.23
-9 -6 0 -0.12 0.15
-9 -6 0 0.5 0.35
-9 -6 0 0.1 0.22
-9 -6 0 0.3 0.18
-9 -6 0 -0.24 0.25
-9 -6 0 0.48 0.3
-9 -6 0 0.28 0.26
-9 -6 0 0.32 0.31
-9 -6 0 0.12 0.26
-9 -6 0 -0.06 0.35
-9 -6 0 0.27 0.26
-9 -6 0 0.13 0.44
-9 -6 0 0.17 0.19
-9 -6 0 0.52 0.31
-9 -6 0 0.62 0.46
-9 -6 0 0.21 0.3
-9 -6 0 0.22 0.21
-9 -6 0 0.15 0.27
-9 -6 0 0.3 0.27
-9 -6 0 0.3 0.23
9 6 0 0.49 0.37
9 6 0 0.24 0.34
9 6 0 0.07 0.32
9 6 0 0.12 0.2
9 6 0 -0.09 0.19
9 6 0 0.42 0.23
9 6 0 0.63 0.4
9 6 0 -0.2 0.27
9 6 0 0.16 0.32
9 6 0 0.01 0.18
9 6 0 0.42 0.2
9 6 0 0.43 0.22
9 6 0 -0.27 0.18
9 6 0 0.59 0.23
9 6 0 0.46 0.2
-9 -5 0 37.65 1.63
-9 -5 0 37.25 1.97
-9 -5 0 39.47 1.98
-9 -5 0 39.94 1.99
-9 -5 0 38.13 1.44
-9 -5 0 36.11 1.94
-9 -5 0 42.07 1.86
-9 -5 0 38.36 1.5
-9 -5 0 41.72 1.77
-9 -5 0 38.11 1.41
-9 -5 0 39.07 1.71
-9 -5 0 39.54 1.81
-9 -5 0 41.51 1.55
-9 -5 0 41.47 2.05
-9 -5 0 41.62 1.7
-9 -5 0 38.67 1.63
-9 -5 0 39.75 1.71
-9 -5 0 37.06 1.38
-9 -5 0 39.01 1.7
-9 -5 0 37.97 1.51
-9 -5 0 42.64 2.05
9 5 0 39.16 1.51
9 5 0 42.42 1.99
9 5 0 40.89 1.97
9 5 0 39.69 1.46
9 5 0 38.6 1.45
9 5 0 36.39 1.45
9 5 0 39.27 1.77
9 5 0 35.98 1.71
9 5 0 38.27 1.46
9 5 0 38.86 1.44
9 5 0 37.75 1.87
9 5 0 37.68 1.44
9 5 0 39.03 1.5
9 5 0 38.23 1.74
9 5 0 39.35 1.45
-9 -4 0 46.1 2.4
-9 -4 0 40.08 1.45
-9 -4 0 42.63 1.76
-9 -4 0 39.68 1.9
-9 -4 0 41.48 1.55
-9 -4 0 42.04 1.58
-9 -4 0 40.77 1.44
-9 -4 0 40.06 1.7
-9 -4 0 40.49 1.42
-9 -4 0 43.54 2.34
-9 -4 0 41.67 1.95
-9 -4 0 41.02 1.54
-9 -4 0 42.96 1.76
-9 -4 0 41.24 1.35
-9 -4 0 41.38 1.3
-9 -4 0 41.4 1.95
-9 -4 0 42.8 1.36
-9 -4 0 40.82 2.27
9 4 0 45.29 1.93
9 4 0 39.74 1.58
9 4 0 41.9 1.6
9 4 0 44.48 1.9
9 4 0 40.23 1.59
9 4 0 42.69 1.65
9 4 0 43.7 1.55
9 4 0 42.08 1.51
9 4 0 43.97 1.64
9 4 0 41.39 1.63
9 4 0 43.91 1.74
9 4 0 42.53 1.72
9 4 0 42.01 1.86
9 4 0 41.77 1.5
9 4 0 43.2 1.71
-9 -3 0 77.32 2.42
-9 -3 0 80.49 2.43
-9 -3 0 76.42 2.57
-9 -3 0 76 2.43
-9 -3 0 74.65 2.18
-9 -3 0 74.91 2.02
-9 -3 0 75.79 2.44
-9 -3 0 74.48 2.41
-9 -3 0 76.89 2.07
-9 -3 0 75.03 2.14
-9 -3 0 78.65 2.43
-9 -3 0 74.28 2.53
-9 -3 0 73.88 2.15
-9 -3 0 77.45 2.03
-9 -3 0 75.43 2.58
9 3 0 78.78 2.41
9 3 0 73 2.32
9 3 0 73.25 2.09
9 3 0 76.58 2.33
9 3 0 78.78 2.36
9 3 0 73.53 2.06
9 3 0 80.68 2.4
9 3 0 76.16 2.39
9 3 0 76.31 2.1
9 3 0 74.38 2.32
9 3 0 77.78 2.44
9 3 0 77.22 2.42
-9 -2 0 15.39 1.08
-9 -2 0 13.85 0.8
-9 -2 0 14.34 0.91
-9 -2 0 14.93 1.01
-9 -2 0 15.01 0.84
-9 -2 0 14.6 1.05
-9 -2 0 13.98 0.91
-9 -2 0 14.72 1.05
-9 -2 0 16.2 0.95
-9 -2 0 14.05 0.83
-9 -2 0 12.65 0.93
-9 -2 0 14.46 0.99
9 2 0 13.58 1
9 2 0 13.77 1.08
9 2 0 14.22 1.03
9 2 0 15.11 0.87
9 2 0 14.17 0.84
9 2 0 14.46 1.09
9 2 0 13.77 0.84
9 2 0 14.58 1.04
9 2 0 13.85 1
9 2 0 15.4 1.04
9 2 0 15.04 1.04
9 2 0 13.76 1.08
-9 -1 0 38.04 1.72
-9 -1 0 38.14 1.82
-9 -1 0 36.4 1.48
-9 -1 0 41.06 1.85
-9 -1 0 35.72 1.33
-9 -1 0 37.59 1.69
-9 -1 0 37.17 1.39
-9 -1 0 38.38 1.69
-9 -1 0 37.59 1.7
-9 -1 0 38.25 1.5
-9 -1 0 37.83 1.52
-9 -1 0 36.65 1.36
-9 -1 0 37.15 1.71
-9 -1 0 37.89 1.7
-9 -1 0 39.15 1.83
9 1 0 36.54 1.67
9 1 0 38.7 1.45
9 1 0 38.05 1.69
9 1 0 37.76 1.69
9 1 0 36.95 1.42
9 1 0 37.59 1.34
9 1 0 38.01 1.35
9 1 0 39.93 1.74
9 1 0 36.99 1.4
9 1 0 39.34 1.72
9 1 0 36.91 1.36
9 1 0 37.36 1.43
9 1 0 37.73 1.44
9 1 0 36.88 1.64
9 1 0 38.73 1.43
-9 0 0 19.28 1.09
-9 0 0 17.81 1.05
-9 0 0 19.84 1.26
-9 0 0 19.05 1.24
-9 0 0 18.72 0.97
-9 0 0 19.69 1.23
-9 0 0 17.37 0.92
-9 0 0 16.25 1.14
-9 0 0 17.92 0.94
-9 0 0 18.85 0.98
-9 0 0 18.52 1
-9 0 0 17.25 1.05
-9 0 0 17.55 0.96
-9 0 0 20.56 1.25
-9 0 0 18.92 1.21
9 0 0 18.57 1.2
9 0 0 18.01 1.19
9 0 0 18.4 1.2
9 0 0 18.67 1.02
9 0 0 19.75 1.24
9 0 0 15.72 1.1
9 0 0 19.43 1.23
9 0 0 20.08 1.04
9 0 0 20.05 1.03
9 0 0 18.06 0.95
9 0 0 18.75 0.95
9 0 0 16.96 0.94
-9 1 0 37.23 1.46
-9 1 0 40.45 1.64
-9 1 0 40.17 1.78
-9 1 0 39.26 1.8
-9 1 0 36.2 1.54
-9 1 0 36.67 1.22
-9 1 0 37.85 1.22
-9 1 0 37.03 1.48
-9 1 0 36.31 1.22
-9 1 0 37.58 1.57
-9 1 0 37.41 1.74
-9 1 0 36.65 1.74
-9 1 0 36.18 1.43
-9 1 0 37.68 1.76
-9 1 0 36.75 1.73
9 -1 0 37.98 1.8
9 -1 0 38 1.48
9 -1 0 36.63 1.71
9 -1 0 40.49 1.85
9 -1 0 37.37 1.78
9 -1 0 39.07 1.47
9 -1 0 37.17 1.41
9 -1 0 37.58 1.75
9 -1 0 37.71 1.75
9 -1 0 35.29 1.43
9 -1 0 37.47 1.41
9 -1 0 35.63 1.46
-9 2 0 14.02 1.12
-9 2 0 13.56 1.09
-9 2 0 13.63 0.91
-9 2 0 14.37 0.61
-9 2 0 15.43 1.25
-9 2 0 13.09 1.16
-9 2 0 14.52 0.95
-9 2 0 14.37 0.61
-9 2 0 15.87 1.28
-9 2 0 14.6 0.62
-9 2 0 12.93 1.11
-9 2 0 13.22 0.93
-9 2 0 13.44 1.06
-9 2 0 19.92 1.58
9 -2 0 13.19 1.08
9 -2 0 13.81 1.07
9 -2 0 12.2 1.04
9 -2 0 13.12 1.11
9 -2 0 14.4 1.15
9 -2 0 13.01 0.66
9 -2 0 13.78 0.93
9 -2 0 13.84 0.65
9 -2 0 14.65 0.95
9 -2 0 14.21 0.93
9 -2 0 12.34 0.64
9 -2 0 14.33 1.15
-9 3 0 67.91 2.47
-9 3 0 76.04 2.31
-9 3 0 72.85 2.55
-9 3 0 75.05 2.28
-9 3 0 74.86 2.33
-9 3 0 75.76 2.23
-9 3 0 70.89 2.53
-9 3 0 72.16 2.53
-9 3 0 71.48 2.33
-9 3 0 71.71 2.29
-9 3 0 75.3 2.62
-9 3 0 75.12 2.6
9 -3 0 76.4 2.3
9 -3 0 73.1 2.3
9 -3 0 76.12 2.68
9 -3 0 71.19 2.59
9 -3 0 73.75 1.93
9 -3 0 73.34 2.24
9 -3 0 74.1 2.65
9 -3 0 73.53 2.29
9 -3 0 73.89 1.92
9 -3 0 71.27 2.56
9 -3 0 75.64 2.32
9 -3 0 75.59 1.91
9 -3 0 70.75 2.3
9 -3 0 73.45 2.63
9 -3 0 78.8 2.74
-9 4 0 39.46 1.14
-9 4 0 44.58 1.83
-9 4 0 43.77 1.98
-9 4 0 38.99 1.88
-9 4 0 42.88 1.95
-9 4 0 42.98 1.51
-9 4 0 40.53 1.94
-9 4 0 43.72 1.98
-9 4 0 40.48 1.7
-9 4 0 40.48 1.8
-9 4 0 44.37 1.83
-9 4 0 44.71 1.53
-9 4 0 40.02 1.76
-9 4 0 44.64 1.98
-9 4 0 40.89 1.16
-9 4 0 40.37 1.43
-9 4 0 42.35 1.16
-9 4 0 43.92 1.83
9 -4 0 41.2 1.76
9 -4 0 42.94 1.56
9 -4 0 41.89 1.51
9 -4 0 39.27 1.69
9 -4 0 41.4 1.95
9 -4 0 41.65 2.01
9 -4 0 41.06 1.74
9 -4 0 41.84 1.78
9 -4 0 44.3 2.08
9 -4 0 39.34 1.89
9 -4 0 43.95 2.05
9 -4 0 46.12 2.06
9 -4 0 41.32 1.55
9 -4 0 39.6 1.71
9 -4 0 40.63 1.71
-9 5 0 39.99 1.89
-9 5 0 36.76 1.84
-9 5 0 42.07 1.85
-9 5 0 37.86 1.87
-9 5 0 38.57 1.58
-9 5 0 39.85 1.92
-9 5 0 44.15 2.33
-9 5 0 37.76 1.52
-9 5 0 37.26 1.81
-9 5 0 38.03 1.84
-9 5 0 41.48 2.21
-9 5 0 41.73 1.91
-9 5 0 39.32 1.58
-9 5 0 37.03 2.11
-9 5 0 39.53 1.86
9 -5 0 39.21 1.75
9 -5 0 37.35 1.72
9 -5 0 35.83 1.57
9 -5 0 39.79 2.01
9 -5 0 38.79 1.98
9 -5 0 37 1.55
9 -5 0 37.61 1.91
9 -5 0 36.76 1.9
9 -5 0 37.6 1.94
9 -5 0 41.34 1.81
9 -5 0 37.55 1.59
9 -5 0 37.44 1.76
9 -5 0 37.37 1.7
9 -5 0 42.06 2.06
9 -5 0 36.19 1.72
-9 6 0 0.62 0.4
-9 6 0 0.36 0.4
-9 6 0 0.94 0.49
-9 6 0 0.28 0.42
-9 6 0 -0.17 0.18
-9 6 0 0.02 0.21
-9 6 0 0.55 0.4
-9 6 0 0.23 0.32
-9 6 0 0.12 0.27
-9 6 0 0.52 0.36
-9 6 0 0.05 0.32
-9 6 0 0.35 0.24
-9 6 0 0.51 0.28
-9 6 0 0.3 0.32
-9 6 0 -0.19 0.28
-9 6 0 0.58 0.41
-9 6 0 0.06 0.22
-9 6 0 0.2 0.34
9 -6 0 0.59 0.41
9 -6 0 0.3 0.29
9 -6 0 -0.17 0.25
9 -6 0 -0.58 0.29
9 -6 0 -0.36 0.32
9 -6 0 0 0.32
9 -6 0 -0.18 0.35
9 -6 0 0.31 0.39
9 -6 0 -0.1 0.29
9 -6 0 0.13 0.34
9 -6 0 -0.19 0.31
9 -6 0 0.15 0.38
9 -6 0 -0.13 0.29
9 -6 0 0.46 0.42
9 -6 0 -0.1 0.33
-9 7 0 1.72 0.61
-9 7 0 2.78 0.62
-9 7 0 4.19 0.79
-9 7 0 2.04 0.53
-9 7 0 3.66 0.69
-9 7 0 3.04 0.64
-9 7 0 4.08 0.79
-9 7 0 2.96 0.78
-9 7 0 3.01 0.72
-9 7 0 3.43 0.68
-9 7 0 2.73 0.58
-9 7 0 2.17 0.54
9 -7 0 2.82 0.69
9 -7 0 2.15 0.62
9 -7 0 2.5 0.5
9 -7 0 2.87 0.57
9 -7 0 2.45 0.56
9 -7 0 2.47 0.55
9 -7 0 2.95 0.7
9 -7 0 2.55 0.64
9 -7 0 3.59 0.76
9 -7 0 2.2 0.62
9 -7 0 2.7 0.67
9 -7 0 2.48 0.61
9 -7 0 2.58 0.66
9 -7 0 3.22 0.7
-9 8 0 0.99 0.5
-9 8 0 1.14 0.42
-9 8 0 1.19 0.46
-9 8 0 0.84 0.44
-9 8 0 2.29 0.55
-9 8 0 1.48 0.43
-9 8 0 0.4 0.36
-9 8 0 1.54 0.52
-9 8 0 1.3 0.45
9 -8 0 0.41 0.37
9 -8 0 0.72 0.42
9 -8 0 1.91 0.58
9 -8 0 1.34 0.46
9 -8 0 1.85 0.51
9 -8 0 2.28 0.62
9 -8 0 0.88 0.43
9 -8 0 1.02 0.46
9 -8 0 1.66 0.55
-9 9 0 4.43 0.85
-9 9 0 3.6 0.72
-9 9 0 5.27 1.06
-9 9 0 6.21 0.94
-9 9 0 5.12 0.96
-9 9 0 5.49 0.92
-9 9 0 5.83 0.94
-9 9 0 4.92 0.9
-9 9 0 4.88 1.13
9 -9 0 3.9 0.79
9 -9 0 4.73 0.91
9 -9 0 4.18 0.86
9 -9 0 4.5 0.84
9 -9 0 4.72 0.86
9 -9 0 4.67 0.86
9 -9 0 3.21 0.72
9 -9 0 4.57 0.81
9 -9 0 5.8 0.96
9 -9 0 6.26 1.05
9 -9 0 6.02 0.98
9 -9 0 6.87 1.11
-9 10 0 1.11 0.49
-9 10 0 1.94 0.75
-9 10 0 -0.22 0.29
-9 10 0 0.73 0.51
-9 10 0 0 0.29
-9 10 0 1.5 0.53
-9 10 0 0.72 0.43
-9 10 0 1.64 0.69
-9 10 0 -0.25 0.28
9 -10 0 1.34 0.47
9 -10 0 1.07 0.45
9 -10 0 0.88 0.44
9 -10 0 0.73 0.49
9 -10 0 1.13 0.5
9 -10 0 0.3 0.4
9 -10 0 0.99 0.51
9 -10 0 0.49 0.48
9 -10 0 1.44 0.57
-9 11 0 2.8 0.68
-9 11 0 2.49 0.68
-9 11 0 1.88 0.61
-9 11 0 1.95 0.78
-9 11 0 1.17 0.63
-9 11 0 1.88 0.78
9 -11 0 2.58 0.78
9 -11 0 2.46 0.75
9 -11 0 1.78 0.71
9 -11 0 2.37 1.01
9 -11 0 1.75 0.94
9 -11 0 1.81 0.7
9 -11 0 2.18 0.67
9 -11 0 2.04 0.7
-10 -11 0 1.23 0.58
-10 -11 0 0.41 0.37
-10 -11 0 0.65 0.42
-10 -11 0 0.62 0.41
-10 -11 0 0.8 0.58
-10 -11 0 0.44 0.51
10 11 0 0.94 0.66
10 11 0 1.07 0.63
10 11 0 0.46 0.58
-10 -10 0 1.19 0.39
-10 -10 0 -0.38 0.34
-10 -10 0 1.31 0.38
-10 -10 0 0.49 0.52
-10 -10 0 0.41 0.3
-10 -10 0 0.56 0.53
10 10 0 1.03 0.65
10 10 0 0.3 0.47
10 10 0 0.53 0.47
10 10 0 0.24 0.55
10 10 0 0.94 0.66
10 10 0 0.59 0.59
-10 -9 0 1.33 0.42
-10 -9 0 2.21 0.77
-10 -9 0 2.68 0.79
-10 -9 0 1.74 0.39
-10 -9 0 1.45 0.45
-10 -9 0 1.3 0.41
-10 -9 0 1.46 0.37
-10 -9 0 2.1 0.42
-10 -9 0 2.13 0.7
-10 -9 0 1.56 0.38
-10 -9 0 2.23 0.49
-10 -9 0 0.29 0.35
-10 -9 0 1.04 0.43
-10 -9 0 1.54 0.38
-10 -9 0 1.84 0.41
10 9 0 2.61 0.75
10 9 0 1.56 0.63
10 9 0 3.61 0.95
10 9 0 1.02 0.56
10 9 0 2.68 0.84
10 9 0 1.16 0.74
-10 -8 0 7.47 0.77
-10 -8 0 6.56 0.7
-10 -8 0 6.47 0.76
-10 -8 0 5.79 0.72
-10 -8 0 6.5 0.69
-10 -8 0 7.82 0.75
-10 -8 0 6.98 0.76
-10 -8 0 7.16 0.76
-10 -8 0 6.22 0.67
-10 -8 0 7.31 0.72
-10 -8 0 8.67 1.37
-10 -8 0 6.74 0.76
-10 -8 0 6.6 0.72
-10 -8 0 5.63 0.72
-10 -8 0 6.05 0.68
-10 -8 0 6.01 1.07
-10 -8 0 5.66 0.78
-10 -8 0 6.41 1.21
10 8 0 6.14 1.05
10 8 0 8.51 1.34
10 8 0 8.02 1.26
10 8 0 6.42 1.07
10 8 0 6.46 1.17
10 8 0 6.91 1.11
-10 -7 0 1.76 0.46
-10 -7 0 1.18 0.39
-10 -7 0 2.22 0.48
-10 -7 0 1.18 0.39
-10 -7 0 1.64 0.45
-10 -7 0 1.18 0.52
-10 -7 0 1.4 0.31
-10 -7 0 0.92 0.33
-10 -7 0 1.07 0.36
-10 -7 0 0.98 0.33
-10 -7 0 1.38 0.34
-10 -7 0 2.4 0.51
-10 -7 0 1.39 0.42
-10 -7 0 0.96 0.51
-10 -7 0 1.69 0.48
-10 -7 0 1.34 0.4
-10 -7 0 1.11 0.57
-10 -7 0 1.68 0.35
10 7 0 1.51 0.51
10 7 0 1.28 0.27
10 7 0 2.19 0.69
10 7 0 1.4 0.26
10 7 0 1.54 0.59
10 7 0 1.24 0.44
10 7 0 1.79 0.27
10 7 0 1.45 0.58
10 7 0 1.76 0.28
10 7 0 1.36 0.27
10 7 0 1.27 0.27
10 7 0 1.47 0.5
-10 -6 0 7.56 0.75
-10 -6 0 7.79 0.73
-10 -6 0 7.16 1.12
-10 -6 0 5.42 0.77
-10 -6 0 7.62 0.74
-10 -6 0 7.22 0.68
-10 -6 0 7.8 0.87
-10 -6 0 9.02 1.26
-10 -6 0 7.01 0.67
-10 -6 0 7.4 0.86
-10 -6 0 7 0.67
-10 -6 0 7.01 0.69
-10 -6 0 6.9 0.82
-10 -6 0 6.41 0.75
-10 -6 0 9.39 1.29
-10 -6 0 8.95 1.31
-10 -6 0 7.33 1.2
-10 -6 0 7.35 0.77
-10 -6 0 6.89 0.69
-10 -6 0 5.65 0.6
-10 -6 0 8.23 1.18
10 6 0 7.01 1.03
10 6 0 7.4 0.73
10 6 0 6.53 0.81
10 6 0 6.45 0.72
10 6 0 7.93 1.09
10 6 0 5.29 0.59
10 6 0 6.72 0.64
10 6 0 6.68 0.64
10 6 0 7.93 1.24
10 6 0 6.57 1.14
10 6 0 6.1 0.96
10 6 0 8.44 1.29
-10 -5 0 19.76 1.31
-10 -5 0 17.57 1.4
-10 -5 0 18.68 1.05
-10 -5 0 18.79 1.4
-10 -5 0 16.49 1.42
-10 -5 0 15.69 1.38
-10 -5 0 18.98 1.5
-10 -5 0 18.89 1.11
-10 -5 0 17.29 0.92
-10 -5 0 17.17 1.17
-10 -5 0 17.89 1.02
-10 -5 0 18.58 1.02
-10 -5 0 20.11 1.24
-10 -5 0 19.35 1.23
-10 -5 0 17.37 0.94
-10 -5 0 18.64 0.97
-10 -5 0 18.74 1.29
-10 -5 0 19.01 1.1
-10 -5 0 18.85 1.09
-10 -5 0 16.13 1.35
-10 -5 0 18.77 1.3
10 5 0 21.13 1.46
10 5 0 18.24 1.05
10 5 0 20.69 1.13
10 5 0 18.95 1.39
10 5 0 19.65 1.31
10 5 0 17.54 1.07
10 5 0 21.18 1.46
10 5 0 19.51 1.09
10 5 0 18.3 1.26
10 5 0 19.46 1.1
10 5 0 16.45 1.02
10 5 0 16.61 1.05
10 5 0 18.65 1.07
10 5 0 18.58 1.07
10 5 0 17.95 1.27
-10 -4 0 9.4 0.89
-10 -4 0 9.04 0.87
-10 -4 0 7.3 0.98
-10 -4 0 9.23 0.63
-10 -4 0 8.53 1.15
-10 -4 0 9.58 0.76
-10 -4 0 8.65 0.99
-10 -4 0 10.03 0.65
-10 -4 0 9.11 0.99
-10 -4 0 8.75 0.82
-10 -4 0 7.39 0.78
-10 -4 0 8.33 0.85
-10 -4 0 10.24 1
-10 -4 0 9.06 0.85
-10 -4 0 8.5 0.98
-10 -4 0 9.26 0.73
-10 -4 0 8.83 0.59
-10 -4 0 10.13 0.76
10 4 0 8.1 0.8
10 4 0 8.38 0.8
10 4 0 8.31 0.92
10 4 0 8.04 0.84
10 4 0 10.26 0.9
10 4 0 9.02 0.8
10 4 0 9.72 0.88
10 4 0 9.01 0.74
10 4 0 8.04 0.92
10 4 0 8.14 0.72
10 4 0 8.1 0.76
10 4 0 9.9 0.83
10 4 0 8.68 0.95
10 4 0 9.33 0.77
10 4 0 9.6 0.85
-10 -3 0 9.86 0.88
-10 -3 0 8.37 0.69
-10 -3 0 10.04 0.92
-10 -3 0 8.53 0.89
-10 -3 0 8.65 0.93
-10 -3 0 9.4 0.9
-10 -3 0 9.89 0.96
-10 -3 0 9.66 0.89
-10 -3 0 8.56 0.68
-10 -3 0 10.07 0.91
-10 -3 0 8.84 0.7
-10 -3 0 9.55 0.89
10 3 0 7.83 1.33
10 3 0 11.03 1.27
10 3 0 9.94 0.75
10 3 0 10.54 0.79
10 3 0 9.17 0.89
10 3 0 9.21 0.9
10 3 0 9.4 0.91
10 3 0 11.61 1.26
10 3 0 9.65 0.9
10 3 0 9.46 0.75
10 3 0 10.16 0.92
10 3 0 8.4 0.85
-10 -2 0 16.94 0.95
-10 -2 0 16.86 0.94
-10 -2 0 16.78 1.13
-10 -2 0 16.54 1.78
-10 -2 0 16.62 1.81
-10 -2 0 16 1.76
-10 -2 0 18.31 1.15
-10 -2 0 17.08 1.16
-10 -2 0 17.67 1.24
-10 -2 0 17.19 0.97
-10 -2 0 16.56 1.18
-10 -2 0 17.08 1.23
10 2 0 16.55 1.16
10 2 0 17.79 0.98
10 2 0 17.53 1.1
10 2 0 15.54 0.93
10 2 0 15.75 1.14
10 2 0 18.41 1.22
10 2 0 15.86 1.06
10 2 0 16.18 0.95
10 2 0 16.12 1.16
10 2 0 17.36 1.17
10 2 0 17.54 1.17
10 2 0 15.08 1.04
-10 -1 0 84.36 2.76
-10 -1 0 81 2.25
-10 -1 0 78.58 2.69
-10 -1 0 80.1 2.4
-10 -1 0 82.79 2.25
-10 -1 0 81.24 2.83
-10 -1 0 81.44 2.46
-10 -1 0 82.45 2.89
-10 -1 0 83.34 2.88
-10 -1 0 86.64 2.77
-10 -1 0 79.44 2.27
-10 -1 0 82.19 2.73
-10 -1 0 83.75 2.77
-10 -1 0 79.53 2.41
-10 -1 0 80.91 2.71
10 1 0 83.29 2.72
10 1 0 80.55 2.66
10 1 0 79.8 2.3
10 1 0 78.5 2.66
10 1 0 78.91 2.29
10 1 0 77.94 2.71
10 1 0 80.66 2.33
10 1 0 80.45 2.19
10 1 0 85.48 2.8
10 1 0 83.52 2.75
10 1 0 88.07 2.83
10 1 0 83.46 2.24
10 1 0 80.59 2.68
10 1 0 83.48 2.75
10 1 0 84.32 2.21
-10 0 0 9.09 0.7
-10 0 0 9.58 0.94
-10 0 0 8.16 0.72
-10 0 0 8.9 0.83
-10 0 0 9.26 0.82
-10 0 0 9.2 0.74
-10 0 0 9.3 0.7
-10 0 0 8.16 0.7
-10 0 0 8.86 0.96
-10 0 0 9.15 0.95
-10 0 0 9.11 0.94
-10 0 0 9.48 0.72
-10 0 0 9.51 0.94
-10 0 0 9.77 0.85
10 0 0 9.24 0.92
10 0 0 10.2 0.78
10 0 0 10 0.79
10 0 0 8.58 0.92
10 0 0 10.31 0.99
10 0 0 9.2 0.94
10 0 0 9.88 0.94
10 0 0 8.8 0.93
10 0 0 9.65 0.77
-10 1 0 83.83 2.56
-10 1 0 81.13 2.04
-10 1 0 80.91 2.8
-10 1 0 78.5 2.33
-10 1 0 80.67 2.5
-10 1 0 84.58 3.25
-10 1 0 77.24 2.5
-10 1 0 71.42 2.97
-10 1 0 79.75 2.01
-10 1 0 81.85 2.78
-10 1 0 83.32 2.07
-10 1 0 78.4 2.33
-10 1 0 83.23 2.8
-10 1 0 76.85 3.1
-10 1 0 79.64 2.39
10 -1 0 83.72 2.36
10 -1 0 81.09 2.82
10 -1 0 84.22 2.43
10 -1 0 82.05 2.31
10 -1 0 83.97 2.31
10 -1 0 82.88 2.83
10 -1 0 77.92 2.72
10 -1 0 79.02 2.79
10 -1 0 75.49 2.33
10 -1 0 81.51 2.81
10 -1 0 79.1 2.4
10 -1 0 78.94 2.78
-10 2 0 18.88 1.24
-10 2 0 17.98 1.3
-10 2 0 16.86 1.25
-10 2 0 16.62 1.07
-10 2 0 17.44 1.36
-10 2 0 17.83 1.1
-10 2 0 17.25 1.17
-10 2 0 17.91 1.29
-10 2 0 16.55 0.72
-10 2 0 17.11 1.16
-10 2 0 18.23 0.74
-10 2 0 17.82 1.12
-10 2 0 17.6 1.34
-10 2 0 17.08 0.72
10 -2 0 15.9 1.02
10 -2 0 16.82 1.28
10 -2 0 18.35 1.11
10 -2 0 17.6 1.31
10 -2 0 17.82 1.35
10 -2 0 17.94 1.07
10 -2 0 17.09 1.32
-10 3 0 8.55 0.84
-10 3 0 11.62 1.12
-10 3 0 9.18 0.97
-10 3 0 9.14 0.84
-10 3 0 9.34 1
-10 3 0 9.72 1
-10 3 0 8.89 0.67
-10 3 0 8.63 0.66
-10 3 0 9.08 0.83
-10 3 0 9.84 0.86
-10 3 0 9.94 0.88
-10 3 0 9.05 0.86
-10 3 0 7.97 0.63
-10 3 0 8.94 1.01
-10 3 0 9.96 0.99
10 -3 0 10.01 1.07
10 -3 0 9.65 0.83
10 -3 0 8.9 0.62
10 -3 0 8.86 0.8
10 -3 0 8.3 0.82
10 -3 0 8.75 0.63
10 -3 0 9.7 1.09
10 -3 0 9.1 1.05
10 -3 0 8.3 0.8
10 -3 0 8.6 0.97
10 -3 0 8.77 0.94
10 -3 0 8.65 0.63
10 -3 0 9 0.97
10 -3 0 9.12 0.82
10 -3 0 8.23 0.8
-10 4 0 8.57 0.87
-10 4 0 6.79 0.96
-10 4 0 8.27 0.99
-10 4 0 8.59 0.94
-10 4 0 8.94 1.03
-10 4 0 9.5 0.93
-10 4 0 7.38 0.56
-10 4 0 8.01 1.1
-10 4 0 8.22 0.58
-10 4 0 9.39 0.93
-10 4 0 7.98 0.89
-10 4 0 7.17 0.56
-10 4 0 9.5 0.94
-10 4 0 8.02 1.13
-10 4 0 9.03 1.08
10 -4 0 7.26 0.72
10 -4 0 10.42 1.05
10 -4 0 7.85 0.86
10 -4 0 9.96 0.92
10 -4 0 6.12 0.67
10 -4 0 8.74 0.87
10 -4 0 9.1 0.9
10 -4 0 8.52 0.98
10 -4 0 8.99 1.09
10 -4 0 9.41 1.02
10 -4 0 9.3 0.93
10 -4 0 9.93 0.94
10 -4 0 9.3 1.1
10 -4 0 8.95 0.75
10 -4 0 9.84 1.14
-10 5 0 19.41 1.42
-10 5 0 19.28 1.42
-10 5 0 19.91 1.37
-10 5 0 19.02 1.35
-10 5 0 19.3 1.41
-10 5 0 17.41 1.24
10 -5 0 17.84 1.16
10 -5 0 18.1 1.43
10 -5 0 18.11 1.22
10 -5 0 16.37 1.07
10 -5 0 19.6 1.53
10 -5 0 17.31 1.28
10 -5 0 18.24 1.45
10 -5 0 18.01 1.28
10 -5 0 17.94 1.21
10 -5 0 18.84 1.5
10 -5 0 18.64 1.23
10 -5 0 20.56 1.55
10 -5 0 19.63 1.31
10 -5 0 15.23 1.09
10 -5 0 18.42 1.48
-10 6 0 8.28 0.94
-10 6 0 6.36 0.92
-10 6 0 7.63 0.92
-10 6 0 6.93 1.06
-10 6 0 7.97 0.91
-10 6 0 6.71 1.08
-10 6 0 7.63 1.09
-10 6 0 6.48 1.06
-10 6 0 5.81 1.02
10 -6 0 6.62 0.9
10 -6 0 6.63 0.92
10 -6 0 6.12 0.83
10 -6 0 4.25 0.67
10 -6 0 7.44 1.13
10 -6 0 8.4 0.92
10 -6 0 7.41 0.83
10 -6 0 6.55 1.01
10 -6 0 7.38 1.14
10 -6 0 6.7 1.07
10 -6 0 5.93 0.82
10 -6 0 7.28 1.11
10 -6 0 6.43 0.89
10 -6 0 6.46 1.07
10 -6 0 4.93 0.69
-10 7 0 1.3 0.5
-10 7 0 1.81 0.56
-10 7 0 1.65 0.58
-10 7 0 2.84 0.69
-10 7 0 1.63 0.55
-10 7 0 1.7 0.54
-10 7 0 1.4 0.48
-10 7 0 1.5 0.48
-10 7 0 1.52 0.48
10 -7 0 0.4 0.45
10 -7 0 1.14 0.51
10 -7 0 1.82 0.59
10 -7 0 2.46 0.71
10 -7 0 2.14 0.58
10 -7 0 1.71 0.66
10 -7 0 0.74 0.41
10 -7 0 1.24 0.52
10 -7 0 1.42 0.6
10 -7 0 1.54 0.53
10 -7 0 0.92 0.5
10 -7 0 1.19 0.51
-10 8 0 5.48 0.92
-10 8 0 6.7 1
-10 8 0 5.69 1
-10 8 0 5.71 0.97
-10 8 0 4.92 0.96
-10 8 0 8.12 0.98
-10 8 0 6.9 1.07
-10 8 0 8.21 1.1
-10 8 0 5.41 0.96
10 -8 0 7.24 1.15
10 -8 0 6.57 1.01
10 -8 0 7.87 1.05
10 -8 0 5.69 1.06
10 -8 0 6.68 1.12
10 -8 0 7.6 1.15
10 -8 0 6.52 0.97
10 -8 0 6.73 1.17
10 -8 0 6.81 1.13
-10 9 0 1.02 0.51
-10 9 0 1.25 0.58
-10 9 0 1.24 0.52
-10 9 0 1.79 0.69
-10 9 0 0.62 0.42
-10 9 0 1.56 0.58
-10 9 0 0.01 0.37
-10 9 0 1.69 0.7
-10 9 0 0.65 0.45
10 -9 0 1.27 0.53
10 -9 0 1.07 0.55
10 -9 0 1.62 0.6
10 -9 0 0.82 0.53
10 -9 0 1.17 0.49
10 -9 0 1.18 0.53
-10 10 0 0.23 0.4
-10 10 0 -0.52 0.33
-10 10 0 -0.68 0.33
-10 10 0 0.27 0.41
-10 10 0 0.17 0.38
-10 10 0 0.59 0.58
-10 10 0 0.2 0.52
-10 10 0 0.22 0.39
-10 10 0 0.74 0.62
10 -10 0 1.47 0.59
10 -10 0 0.31 0.5
10 -10 0 1.75 0.5
10 -10 0 -0.24 0.37
10 -10 0 -0.29 0.46
10 -10 0 0.22 0.46
10 -10 0 1.24 0.58
10 -10 0 0.02 0.44
10 -10 0 0 0.37
-10 11 0 0.1 0.59
-10 11 0 0.73 0.56
-10 11 0 0.52 0.47
-10 11 0 0.33 0.48
-10 11 0 1.27 0.74
-10 11 0 1.17 0.59
-10 11 0 0.59 0.49
-10 11 0 1.33 0.7
-10 11 0 -0.47 0.46
10 -11 0 0.85 0.63
10 -11 0 0.86 0.55
10 -11 0 0.61 0.6
10 -11 0 0.1 0.46
10 -11 0 1.04 0.59
10 -11 0 1.76 0.7
-11 -10 0 0.16 0.26
-11 -10 0 0.47 0.34
-11 -10 0 0.56 0.34
-11 -10 0 -0.11 0.48
-11 -10 0 0.24 0.26
-11 -10 0 0.12 0.53
-11 -10 0 0.23 0.33
-11 -10 0 0.37 0.25
-11 -10 0 -0.5 0.44
-11 -10 0 0.81 0.3
-11 -10 0 0.23 0.25
-11 -10 0 0.4 0.24
11 10 0 -0.06 0.48
11 10 0 0 0.44
11 10 0 0.49 0.48
11 10 0 0.37 0.45
11 10 0 0.03 0.48
11 10 0 0.19 0.46
-11 -9 0 0.38 0.36
-11 -9 0 -0.07 0.3
-11 -9 0 0.08 0.24
-11 -9 0 0.34 0.55
-11 -9 0 -0.27 0.45
-11 -9 0 0.61 0.33
-11 -9 0 0.54 0.34
-11 -9 0 -0.1 0.27
-11 -9 0 0.3 0.31
-11 -9 0 0.46 0.33
-11 -9 0 0.04 0.32
-11 -9 0 0.42 0.53
-11 -9 0 -0.25 0.28
-11 -9 0 -0.25 0.28
11 9 0 0.11 0.41
11 9 0 -0.1 0.39
11 9 0 0.89 0.5
11 9 0 -0.15 0.35
11 9 0 0.26 0.42
11 9 0 -0.18 0.34
-11 -8 0 1.08 0.37
-11 -8 0 1.09 0.39
-11 -8 0 0.77 0.36
-11 -8 0 2.4 0.68
-11 -8 0 1.96 0.46
-11 -8 0 1.1 0.38
-11 -8 0 1.73 0.5
-11 -8 0 1.37 0.44
-11 -8 0 1.18 0.38
-11 -8 0 1.28 0.57
-11 -8 0 1.58 0.45
-11 -8 0 1.66 0.45
-11 -8 0 1.08 0.41
-11 -8 0 0.93 0.58
-11 -8 0 1.39 0.42
-11 -8 0 0.86 0.32
-11 -8 0 1.89 0.44
-11 -8 0 1.57 0.49
11 8 0 0.3 0.44
11 8 0 2.2 0.74
11 8 0 1.56 0.6
11 8 0 0.71 0.53
11 8 0 1.31 0.55
11 8 0 1.05 0.47
-11 -7 0 3.53 0.65
-11 -7 0 3.29 0.6
-11 -7 0 3.77 0.64
-11 -7 0 4.44 0.79
-11 -7 0 2.68 0.61
-11 -7 0 2.62 0.57
-11 -7 0 3.84 0.87
-11 -7 0 3.38 0.63
-11 -7 0 4.39 0.73
-11 -7 0 4.57 0.8
-11 -7 0 2.55 0.5
-11 -7 0 2.96 0.79
-11 -7 0 3.45 0.56
-11 -7 0 3.14 0.55
-11 -7 0 2.61 0.54
-11 -7 0 2.98 0.54
-11 -7 0 3.76 0.74
-11 -7 0 3.26 0.84
11 7 0 3.1 0.86
11 7 0 3.22 0.47
11 7 0 3.88 0.83
11 7 0 3.82 0.51
11 7 0 3.31 0.46
11 7 0 3.91 0.97
11 7 0 3.19 0.47
11 7 0 3.97 0.84
11 7 0 4.78 1.04
11 7 0 4.25 0.54
11 7 0 3.17 0.48
11 7 0 5.02 0.94
-11 -6 0 14.81 0.9
-11 -6 0 16.73 1.11
-11 -6 0 16.81 1.25
-11 -6 0 17.15 1.13
-11 -6 0 15.94 1.18
-11 -6 0 14.91 0.98
-11 -6 0 17.18 1.15
-11 -6 0 17.49 1.25
-11 -6 0 13.96 0.97
-11 -6 0 16.63 1.22
-11 -6 0 17.11 1.26
-11 -6 0 17.61 1.53
-11 -6 0 17.71 1.51
-11 -6 0 15.9 0.96
-11 -6 0 13.8 0.91
-11 -6 0 18.11 1.53
-11 -6 0 17.82 1.29
-11 -6 0 13.32 0.97
11 6 0 17.13 1
11 6 0 16.87 1.32
11 6 0 16.65 1.42
11 6 0 17.28 1.01
11 6 0 15.82 1.28
11 6 0 18.16 1.02
11 6 0 21.62 1.62
11 6 0 13.02 0.99
11 6 0 17.11 1.34
11 6 0 15.74 1.03
11 6 0 14.38 1.05
11 6 0 16.7 1.11
11 6 0 17.03 1.44
11 6 0 15.47 1.06
11 6 0 15.33 1.05
-11 -5 0 11.6 0.87
-11 -5 0 11.38 1.02
-11 -5 0 12.04 1.13
-11 -5 0 11.79 0.96
-11 -5 0 11.8 1.11
-11 -5 0 11.91 0.79
-11 -5 0 12.64 1.32
-11 -5 0 11.76 0.96
-11 -5 0 11.39 0.75
-11 -5 0 11.16 1.01
-11 -5 0 12.35 1.07
-11 -5 0 12.53 0.9
-11 -5 0 11.23 1.26
-11 -5 0 12.61 1.15
-11 -5 0 10.5 0.86
-11 -5 0 12.98 1.33
-11 -5 0 11.59 0.77
-11 -5 0 11.28 0.92
11 5 0 13.08 1.21
11 5 0 11.69 1.17
11 5 0 11.61 0.92
11 5 0 12.66 1.09
11 5 0 11.61 0.92
11 5 0 9.99 1.05
11 5 0 11.19 1.15
11 5 0 10.43 0.89
11 5 0 12.47 0.94
11 5 0 13.66 1.25
11 5 0 12.01 1.09
11 5 0 12.42 1.11
11 5 0 12.21 0.96
11 5 0 11.62 0.91
11 5 0 10.94 1.13
-11 -4 0 20.24 1.41
-11 -4 0 18.27 1.37
-11 -4 0 19.37 1.36
-11 -4 0 18.71 0.88
-11 -4 0 17.55 1.45
-11 -4 0 19.31 0.92
-11 -4 0 18.79 1.4
-11 -4 0 20.05 1.87
-11 -4 0 23.88 2.29
-11 -4 0 19.89 1.23
-11 -4 0 17.65 1.45
-11 -4 0 18.8 1.32
-11 -4 0 16.35 1.63
-11 -4 0 17.63 0.89
-11 -4 0 19.78 1.36
-11 -4 0 21.31 1.55
-11 -4 0 19.9 1.21
-11 -4 0 19.5 1.19
11 4 0 19.69 1.26
11 4 0 19.86 1.41
11 4 0 17.93 1.34
11 4 0 17.12 1.16
11 4 0 16.94 1.2
11 4 0 21.31 1.31
11 4 0 18.41 1.22
11 4 0 17.5 1.2
11 4 0 18.55 1.36
11 4 0 15.18 1.1
11 4 0 18.19 1.22
11 4 0 20.43 1.28
-11 -3 0 17.02 1.25
-11 -3 0 13.77 1.14
-11 -3 0 14.6 1.29
-11 -3 0 14.5 1.18
-11 -3 0 17.29 1.32
-11 -3 0 17.43 1.14
-11 -3 0 16.07 1.19
-11 -3 0 14.54 1.04
-11 -3 0 14.76 1.21
-11 -3 0 17.87 1.32
-11 -3 0 15.38 1.06
-11 -3 0 16.5 1.34
-11 -3 0 16.51 0.99
-11 -3 0 14.2 0.96
-11 -3 0 17 1.35
-11 -3 0 13.72 1.16
-11 -3 0 15.74 0.98
-11 -3 0 17.69 1.28
11 3 0 16.58 1.15
11 3 0 13.45 1.12
11 3 0 14.57 1.14
11 3 0 15.67 1.21
11 3 0 15.16 1.18
11 3 0 15.55 1.19
11 3 0 16.19 1.16
11 3 0 16.62 1.21
11 3 0 13.87 1.13
11 3 0 16.23 1.15
11 3 0 15.88 1.18
11 3 0 15.23 1.17
-11 -2 0 34.6 1.8
-11 -2 0 32.9 1.62
-11 -2 0 33.97 1.56
-11 -2 0 32.28 1.43
-11 -2 0 32.85 1.74
-11 -2 0 32.43 1.4
-11 -2 0 33.26 1.42
-11 -2 0 32.09 1.73
-11 -2 0 36.12 1.62
-11 -2 0 34.98 1.82
-11 -2 0 31.77 1.72
-11 -2 0 32.56 1.65
-11 -2 0 36.29 1.64
-11 -2 0 34.4 1.68
-11 -2 0 33.06 1.77
11 2 0 33.06 1.58
11 2 0 31.29 1.67
11 2 0 33.03 1.72
11 2 0 34.07 1.77
11 2 0 31.4 1.52
11 2 0 35.36 1.79
11 2 0 34 1.61
11 2 0 35.66 1.65
11 2 0 33.35 1.74
11 2 0 34.77 1.6
11 2 0 30.24 1.65
11 2 0 31.5 1.54
-11 -1 0 42.19 2
-11 -1 0 42.44 2.02
-11 -1 0 40.71 1.73
-11 -1 0 39.28 1.94
-11 -1 0 38.89 1.7
-11 -1 0 36.19 1.62
-11 -1 0 41.73 1.78
-11 -1 0 42.37 1.71
-11 -1 0 38.22 1.56
-11 -1 0 42.14 2.02
-11 -1 0 40.22 1.94
-11 -1 0 39.97 1.63
-11 -1 0 39.04 1.58
-11 -1 0 40.07 1.97
-11 -1 0 42.18 1.72
11 1 0 41.98 2
11 1 0 40.62 1.67
11 1 0 43.7 1.64
11 1 0 42.29 1.7
11 1 0 39.98 1.94
11 1 0 43.36 2.03
11 1 0 36.56 1.85
11 1 0 40.86 1.95
11 1 0 41.07 1.69
11 1 0 42.47 1.58
11 1 0 41.97 1.59
11 1 0 40.7 1.95
-11 0 0 11.49 1.06
-11 0 0 11.34 0.81
-11 0 0 11.52 0.89
-11 0 0 14.71 1.26
-11 0 0 11.67 0.83
-11 0 0 10.51 0.82
-11 0 0 12.63 1.05
-11 0 0 12.88 1.13
-11 0 0 12.54 0.95
-11 0 0 12.15 1
-11 0 0 10.83 0.88
-11 0 0 11.81 1.07
-11 0 0 12.14 1.13
-11 0 0 12.23 1.14
-11 0 0 11.4 0.98
11 0 0 11.9 1.06
11 0 0 12.42 1.17
11 0 0 12.61 0.93
11 0 0 9.23 0.98
11 0 0 12.97 1.18
11 0 0 12.82 0.9
11 0 0 12.79 0.92
11 0 0 12.49 1.11
11 0 0 13.37 1.19
11 0 0 12.52 0.94
11 0 0 13.22 0.92
11 0 0 12.23 0.89
11 0 0 10.61 0.83
11 0 0 12.12 0.91
11 0 0 11.24 0.89
-11 1 0 39.81 1.79
-11 1 0 41.54 1.83
-11 1 0 38.42 1.64
-11 1 0 39.66 1.67
-11 1 0 40.31 2.02
-11 1 0 39.79 1.39
-11 1 0 41.4 2.02
-11 1 0 37.16 1.95
-11 1 0 41.47 2.03
-11 1 0 39.91 2.02
-11 1 0 38.63 1.69
-11 1 0 37.27 1.38
-11 1 0 41.61 1.86
-11 1 0 38.51 1.38
11 -1 0 39.64 1.62
11 -1 0 39.07 1.65
11 -1 0 40.58 2.05
11 -1 0 39.85 2
11 -1 0 42.71 1.68
11 -1 0 42.93 2.11
11 -1 0 41.73 1.73
11 -1 0 41.84 1.76
11 -1 0 40.85 1.71
11 -1 0 39.49 2.04
11 -1 0 40.5 2.03
11 -1 0 42.01 2.07
-11 2 0 35.68 1.74
-11 2 0 32.59 1.09
-11 2 0 34.4 1.74
-11 2 0 34.11 1.85
-11 2 0 34.44 1.87
-11 2 0 30.65 1.53
-11 2 0 31.48 1.08
-11 2 0 29.74 1.5
-11 2 0 34.66 1.72
-11 2 0 32.74 1.86
-11 2 0 37.63 1.98
-11 2 0 33.61 1.84
-11 2 0 33.01 1.62
-11 2 0 32.61 1.08
-11 2 0 33.46 1.83
11 -2 0 35.03 1.97
11 -2 0 32.65 1.56
11 -2 0 38.98 2.28
11 -2 0 31.97 1.89
11 -2 0 33.18 1.56
11 -2 0 35.71 1.59
11 -2 0 31.66 2.11
11 -2 0 34.17 1.94
11 -2 0 34.08 1.61
11 -2 0 33.35 2.14
11 -2 0 34.38 1.56
11 -2 0 34.83 1.6
-11 3 0 16.51 0.94
-11 3 0 14.32 1.55
-11 3 0 14.76 1.09
-11 3 0 16.35 1.36
-11 3 0 15.49 1.62
-11 3 0 15.3 1.3
-11 3 0 13.38 1.93
-11 3 0 14.36 1.02
-11 3 0 13.63 1.51
-11 3 0 14.22 1.06
-11 3 0 14.13 1.28
-11 3 0 13.31 0.87
-11 3 0 14.48 0.88
11 -3 0 14.31 1.34
11 -3 0 15.91 1.4
11 -3 0 16.61 1.16
11 -3 0 15.75 1.12
11 -3 0 14.71 1.36
11 -3 0 14.42 1.07
-11 4 0 18.98 1.47
-11 4 0 19.4 1.27
-11 4 0 17.98 1.3
-11 4 0 19.28 1.33
-11 4 0 18.46 1.43
-11 4 0 18.23 0.89
-11 4 0 18.69 0.91
-11 4 0 16.91 0.87
-11 4 0 19 1.44
11 -4 0 20.37 1.59
11 -4 0 17.95 1.24
11 -4 0 16.61 1
11 -4 0 12.57 2.04
11 -4 0 18.35 1.53
11 -4 0 19.23 1.31
11 -4 0 17.72 1.9
11 -4 0 15.47 1.15
11 -4 0 18.51 1.06
11 -4 0 18.36 1.91
11 -4 0 17.72 1.25
11 -4 0 19.87 1.58
11 -4 0 17.94 1.24
11 -4 0 18.6 1.28
-11 5 0 11.94 0.57
-11 5 0 14.21 1.2
-11 5 0 12.35 1.15
-11 5 0 11.76 0.57
-11 5 0 13.16 1.12
-11 5 0 11.5 0.56
-11 5 0 11.9 0.57
11 -5 0 11.49 1.1
11 -5 0 9.83 0.86
11 -5 0 8.38 0.8
11 -5 0 13.64 1.33
11 -5 0 11.02 1.89
11 -5 0 11.21 1.04
11 -5 0 12.57 1.3
11 -5 0 10.84 1.1
11 -5 0 11.48 1.26
11 -5 0 9.23 1.66
11 -5 0 10.91 0.87
11 -5 0 11.09 1.05
11 -5 0 12.55 1.15
11 -5 0 12.31 1.08
11 -5 0 11.29 1.82
-11 6 0 16.49 1.42
-11 6 0 17.68 1.39
-11 6 0 16.53 1.29
-11 6 0 15.82 1.29
-11 6 0 16.44 1.43
-11 6 0 14.85 1.25
-11 6 0 18.02 1.49
-11 6 0 17.73 1.34
-11 6 0 15.69 1.32
11 -6 0 14.93 1.14
11 -6 0 17.75 1.33
11 -6 0 14.33 2.13
11 -6 0 17.73 1.45
11 -6 0 15.77 1.3
11 -6 0 12.07 1.93
11 -6 0 16.07 1.28
11 -6 0 15.27 1.39
11 -6 0 15.73 1.12
11 -6 0 18.73 1.5
11 -6 0 12.9 1.08
11 -6 0 13.91 2.08
-11 7 0 3.28 0.68
-11 7 0 2.6 0.65
-11 7 0 2.92 0.69
-11 7 0 4.81 0.93
-11 7 0 3.11 0.64
-11 7 0 2.26 0.57
-11 7 0 3.49 0.81
-11 7 0 4.48 0.94
-11 7 0 3.44 0.73
11 -7 0 2.81 0.65
11 -7 0 3.67 1.32
11 -7 0 3.09 0.73
11 -7 0 3.72 0.8
11 -7 0 2.98 0.72
11 -7 0 1.45 1.11
11 -7 0 2.3 0.58
11 -7 0 3.43 0.77
-11 8 0 1.02 0.5
-11 8 0 1.44 0.57
-11 8 0 0.65 0.49
-11 8 0 0.92 0.57
-11 8 0 1.83 0.53
-11 8 0 1.23 0.55
-11 8 0 1.89 0.57
-11 8 0 1.95 0.74
-11 8 0 1.02 0.63
11 -8 0 1.89 0.65
11 -8 0 0.91 1.15
11 -8 0 1.31 0.56
11 -8 0 1.39 0.57
11 -8 0 1.36 1.19
11 -8 0 2.97 0.76
11 -8 0 -0.64 1.04
11 -8 0 1.98 0.68
11 -8 0 1.66 0.6
-11 9 0 -0.43 0.42
-11 9 0 -0.5 0.31
-11 9 0 0.37 0.52
-11 9 0 -0.64 0.29
-11 9 0 -0.08 0.37
-11 9 0 -0.46 0.41
-11 9 0 -0.2 0.37
-11 9 0 0.11 0.5
-11 9 0 -0.01 0.38
11 -9 0 0.29 0.41
11 -9 0 0.92 0.54
11 -9 0 0.2 0.36
11 -9 0 0.57 0.69
11 -9 0 1.34 0.75
11 -9 0 0.18 0.44
11 -9 0 -0.04 0.4
11 -9 0 0.57 0.53
11 -9 0 0.19 0.48
-11 10 0 0.05 0.44
-11 10 0 0.33 0.46
-11 10 0 0.25 0.52
-11 10 0 0 0.5
-11 10 0 0.02 0.4
-11 10 0 -0.06 0.44
-11 10 0 0.06 0.45
-11 10 0 0.3 0.5
-11 10 0 -0.47 0.4
11 -10 0 0.25 0.46
11 -10 0 0.2 0.58
11 -10 0 0.1 0.36
11 -10 0 2.14 1.16
11 -10 0 0.25 0.36
11 -10 0 -0.6 0.34
11 -10 0 -0.15 0.25
11 -10 0 -0.13 1.04
11 -10 0 -0.53 0.35
-12 -10 0 4.28 0.65
-12 -10 0 5.3 0.8
-12 -10 0 4.1 0.66
-12 -10 0 3.24 0.48
-12 -10 0 5.06 1.1
-12 -10 0 5.05 0.71
-12 -10 0 3.86 0.56
-12 -10 0 4.38 0.57
-12 -10 0 5.42 1.09
-12 -10 0 4.25 0.96
-12 -10 0 3.61 0.64
-12 -10 0 4.57 0.75
12 10 0 6.7 1.4
12 10 0 4.98 1.11
12 10 0 3.99 0.98
12 10 0 4.45 1.06
12 10 0 4 1.01
12 10 0 3.99 1.06
-12 -9 0 0.89 0.39
-12 -9 0 0 0.48
-12 -9 0 -0.21 0.31
-12 -9 0 0.53 0.4
-12 -9 0 0.41 0.4
-12 -9 0 1.06 0.42
-12 -9 0 0.39 0.34
-12 -9 0 1.5 0.45
-12 -9 0 -0.86 0.32
-12 -9 0 0.83 0.42
-12 -9 0 0.21 0.51
-12 -9 0 0.27 0.39
-12 -9 0 0.75 0.35
-12 -9 0 -0.2 0.38
-12 -9 0 0.36 0.33
12 9 0 0.32 0.51
12 9 0 0.7 0.5
12 9 0 0.59 0.56
12 9 0 1.61 0.69
12 9 0 0.54 0.53
12 9 0 0.57 0.56
-12 -8 0 3.86 0.7
-12 -8 0 3.12 0.62
-12 -8 0 4.61 1.05
-12 -8 0 4.17 0.65
-12 -8 0 3.48 0.65
-12 -8 0 3.57 0.63
-12 -8 0 4.22 0.76
-12 -8 0 4.09 0.7
-12 -8 0 4.04 1
-12 -8 0 3.79 0.95
-12 -8 0 3.41 0.68
-12 -8 0 3.95 0.67
-12 -8 0 3.15 0.58
-12 -8 0 3.89 0.74
-12 -8 0 5.08 0.88
12 8 0 3.56 0.88
12 8 0 4.49 0.91
12 8 0 4.38 0.93
12 8 0 4.32 0.92
12 8 0 3.97 0.89
12 8 0 3.88 0.86
-12 -7 0 0.12 0.49
-12 -7 0 0.39 0.34
-12 -7 0 0.34 0.29
-12 -7 0 0.51 0.58
-12 -7 0 0.59 0.37
-12 -7 0 0.4 0.3
-12 -7 0 1.13 0.46
-12 -7 0 -0.5 0.29
-12 -7 0 0.24 0.33
-12 -7 0 0.27 0.51
-12 -7 0 0.38 0.27
-12 -7 0 1.26 0.39
-12 -7 0 -0.04 0.31
-12 -7 0 0.13 0.31
-12 -7 0 0.47 0.31
-12 -7 0 0.28 0.24
-12 -7 0 0.55 0.36
-12 -7 0 0.56 0.33
12 7 0 0.11 0.43
12 7 0 0.64 0.28
12 7 0 0.19 0.29
12 7 0 0.28 0.35
12 7 0 0.66 0.53
12 7 0 0.2 0.4
12 7 0 0.17 0.42
12 7 0 -0.17 0.33
12 7 0 0.45 0.25
12 7 0 0.79 0.42
12 7 0 0 0.34
12 7 0 0.47 0.31
12 7 0 0.18 0.3
12 7 0 0.19 0.25
12 7 0 0.47 0.43
-12 -6 0 4.24 0.72
-12 -6 0 4.09 0.81
-12 -6 0 2.21 0.53
-12 -6 0 3.27 0.53
-12 -6 0 4.34 0.78
-12 -6 0 3.84 0.81
-12 -6 0 4.25 0.88
-12 -6 0 4.71 0.93
-12 -6 0 4.41 0.76
-12 -6 0 3.35 0.62
-12 -6 0 3.28 0.83
-12 -6 0 3.23 0.56
-12 -6 0 3.21 0.58
-12 -6 0 4.48 0.76
-12 -6 0 4.19 0.61
-12 -6 0 3.78 0.9
-12 -6 0 3.78 0.67
-12 -6 0 3.56 0.69
12 6 0 3.71 0.78
12 6 0 4.4 0.64
12 6 0 2.49 0.63
12 6 0 4.39 0.64
12 6 0 3.46 0.59
12 6 0 4.38 0.69
12 6 0 4 0.75
12 6 0 4.89 0.91
12 6 0 2.35 0.64
12 6 0 3.52 0.6
12 6 0 4.22 0.79
12 6 0 4.04 0.62
-12 -5 0 0.28 0.32
-12 -5 0 -0.03 0.32
-12 -5 0 -0.03 0.16
-12 -5 0 0.3 0.33
-12 -5 0 0.2 0.18
-12 -5 0 0.5 0.33
-12 -5 0 -0.12 0.26
-12 -5 0 0.78 0.41
-12 -5 0 0.33 0.32
-12 -5 0 0.99 0.45
-12 -5 0 0.55 0.35
-12 -5 0 0.04 0.26
-12 -5 0 0.38 0.4
-12 -5 0 -0.01 0.25
-12 -5 0 0.48 0.32
-12 -5 0 0.25 0.21
-12 -5 0 -0.23 0.21
-12 -5 0 0.08 0.25
12 5 0 0.09 0.27
12 5 0 0.11 0.29
12 5 0 1.19 0.37
12 5 0 -0.61 0.22
12 5 0 -0.23 0.26
12 5 0 0.04 0.32
12 5 0 0.42 0.3
12 5 0 0.53 0.27
12 5 0 -0.48 0.26
12 5 0 -0.33 0.25
12 5 0 0.99 0.31
12 5 0 0.63 0.39
12 5 0 -0.04 0.34
12 5 0 0.06 0.28
12 5 0 0.08 0.26
-12 -4 0 28.18 1.71
-12 -4 0 29.21 1.54
-12 -4 0 24.21 1.55
-12 -4 0 25.09 1.6
-12 -4 0 25.75 1.32
-12 -4 0 28.51 1.32
-12 -4 0 28.29 1.84
-12 -4 0 26.18 1.8
-12 -4 0 25.69 1.23
-12 -4 0 24.41 1.63
-12 -4 0 29.94 1.82
-12 -4 0 24.64 1.32
-12 -4 0 26.19 1.45
-12 -4 0 26.45 1.29
-12 -4 0 26.32 1.33
-12 -4 0 26.29 1.61
-12 -4 0 26.97 1.71
-12 -4 0 28.07 1.85
-12 -4 0 30.45 1.56
-12 -4 0 27.01 1.76
-12 -4 0 26.1 1.74
12 4 0 28.33 1.59
12 4 0 29.57 1.62
12 4 0 26.64 1.52
12 4 0 27.71 1.68
12 4 0 24.82 1.3
12 4 0 24.55 1.5
12 4 0 24.18 1.32
12 4 0 23.5 1.46
12 4 0 25.95 1.35
12 4 0 25.51 1.63
12 4 0 25.5 1.48
12 4 0 28.41 1.71
-12 -3 0 0.69 0.32
-12 -3 0 0.52 0.36
-12 -3 0 0.53 0.3
-12 -3 0 0.58 0.38
-12 -3 0 0.29 0.25
-12 -3 0 1.18 0.43
-12 -3 0 0.24 0.27
-12 -3 0 0.64 0.38
-12 -3 0 0.89 0.34
-12 -3 0 -0.16 0.29
-12 -3 0 0.88 0.4
-12 -3 0 0.32 0.31
-12 -3 0 1.01 0.53
-12 -3 0 0.17 0.27
-12 -3 0 0.86 0.4
12 3 0 0.46 0.31
12 3 0 0.52 0.35
12 3 0 0.15 0.28
12 3 0 0.64 0.4
12 3 0 0.34 0.38
12 3 0 0.34 0.4
12 3 0 0.35 0.39
12 3 0 1.08 0.47
12 3 0 0.41 0.34
12 3 0 0.65 0.46
12 3 0 0.69 0.42
12 3 0 0.27 0.29
-12 -2 0 49.9 2.28
-12 -2 0 50.15 2.28
-12 -2 0 51.15 1.88
-12 -2 0 49.03 2.25
-12 -2 0 52.11 2.09
-12 -2 0 53.39 2.09
-12 -2 0 51.73 2.29
-12 -2 0 48.47 1.88
-12 -2 0 53.19 2.07
-12 -2 0 51.2 2.43
-12 -2 0 49.18 2.25
-12 -2 0 55.26 2.34
-12 -2 0 53.12 2.45
-12 -2 0 51.93 2.29
-12 -2 0 49.49 1.87
-12 -2 0 50.5 2.38
-12 -2 0 51.2 2.27
-12 -2 0 47.81 2.22
12 2 0 53.16 2.09
12 2 0 52.19 2.07
12 2 0 49.2 2.27
12 2 0 48.69 2.21
12 2 0 49.7 1.89
12 2 0 54.5 2.34
12 2 0 48.76 1.9
12 2 0 49.68 2.23
12 2 0 52.62 2.29
12 2 0 51.03 1.92
12 2 0 49.68 2.26
12 2 0 53.74 2.1
-12 -1 0 5.44 0.73
-12 -1 0 4.82 0.84
-12 -1 0 5.53 0.76
-12 -1 0 4.88 0.69
-12 -1 0 5.21 0.7
-12 -1 0 6.36 0.91
-12 -1 0 6.25 1.05
-12 -1 0 6.78 1.1
-12 -1 0 5.94 0.79
-12 -1 0 5.71 1.01
-12 -1 0 4.3 0.67
-12 -1 0 7.11 1.1
-12 -1 0 5.58 0.96
-12 -1 0 5.47 0.85
-12 -1 0 5.61 0.82
12 1 0 6.21 0.97
12 1 0 6.47 1.22
12 1 0 6.49 0.91
12 1 0 5.58 0.84
12 1 0 6.56 0.72
12 1 0 6.32 1.23
12 1 0 5.06 0.67
12 1 0 4.88 0.87
12 1 0 7.17 0.93
12 1 0 5.79 0.91
12 1 0 6.17 1.24
12 1 0 3.88 0.64
12 1 0 6.33 0.7
12 1 0 5.43 0.71
12 1 0 4.65 0.64
-12 0 0 1.54 0.57
-12 0 0 1.73 0.53
-12 0 0 2.53 0.61
-12 0 0 1.09 0.35
-12 0 0 2.05 0.46
-12 0 0 1.78 0.42
-12 0 0 1.09 0.37
-12 0 0 1.81 0.53
-12 0 0 2.47 0.67
-12 0 0 1.78 0.44
-12 0 0 2.13 0.56
-12 0 0 1.75 0.44
12 0 0 2.41 0.71
12 0 0 2.33 0.51
12 0 0 2.37 0.52
12 0 0 2.43 0.55
12 0 0 2.06 0.99
12 0 0 2.35 1.01
12 0 0 2.29 0.47
12 0 0 1.41 0.44
12 0 0 1.19 0.5
12 0 0 1.72 0.45
12 0 0 1.91 0.45
12 0 0 1.99 0.44
12 0 0 2.47 0.52
12 0 0 1.74 0.57
-12 1 0 5.05 0.56
-12 1 0 6.35 1.08
-12 1 0 5.21 0.88
-12 1 0 5.67 1.01
-12 1 0 6.37 1.06
-12 1 0 5.32 0.91
-12 1 0 5.01 0.55
-12 1 0 5.61 0.82
-12 1 0 6.46 0.9
-12 1 0 6.2 1.01
-12 1 0 5.41 0.93
-12 1 0 5.96 1.04
-12 1 0 4.67 0.94
-12 1 0 4.37 0.83
-12 1 0 6.12 1.09
-12 1 0 5.95 0.82
-12 1 0 4.82 0.85
-12 1 0 5.13 0.57
12 -1 0 4.17 0.76
12 -1 0 6.02 0.83
12 -1 0 4.66 0.84
12 -1 0 6.89 0.87
12 -1 0 3.96 0.77
12 -1 0 8.22 1.42
12 -1 0 5.04 1.07
12 -1 0 6.6 0.86
12 -1 0 6.12 1.19
12 -1 0 3.78 0.73
12 -1 0 4.46 1.01
12 -1 0 4.23 0.79
-12 2 0 52.01 3.11
-12 2 0 53.21 1.92
-12 2 0 54.57 2.29
-12 2 0 50.33 3.08
-12 2 0 49.1 2.09
-12 2 0 49.69 3.06
-12 2 0 53.74 2.12
-12 2 0 50 1.48
-12 2 0 54.52 2.32
-12 2 0 48.2 1.45
-12 2 0 52.91 1.93
-12 2 0 56.34 2.54
-12 2 0 51.15 1.9
-12 2 0 54.47 2.46
-12 2 0 51.08 2.22
-12 2 0 50.71 2.43
-12 2 0 49.08 1.44
-12 2 0 50.69 2.08
12 -2 0 54.6 2.56
12 -2 0 51.12 2.47
12 -2 0 52.21 1.99
12 -2 0 51.2 2.48
12 -2 0 46.54 2.34
12 -2 0 51.68 2.05
12 -2 0 52.51 2.52
12 -2 0 52.36 2.48
12 -2 0 53.99 2.04
-12 3 0 0.23 0.36
-12 3 0 0.16 0.28
-12 3 0 0.07 0.34
-12 3 0 0.32 0.43
-12 3 0 0.57 0.43
-12 3 0 0.46 0.27
-12 3 0 0.23 0.28
-12 3 0 0.45 0.4
-12 3 0 0.8 0.35
-12 3 0 0.74 0.44
-12 3 0 1.29 0.55
-12 3 0 0.24 0.32
-12 3 0 0.64 0.41
-12 3 0 0.36 0.3
-12 3 0 0.72 0.44
12 -3 0 0.18 0.25
12 -3 0 0.26 0.27
12 -3 0 0.71 0.39
12 -3 0 0.58 0.44
12 -3 0 -0.21 0.39
12 -3 0 0.98 0.49
12 -3 0 -0.41 0.32
12 -3 0 0.43 0.39
12 -3 0 0.28 0.28
-12 4 0 26.11 1.77
-12 4 0 28.14 1.55
-12 4 0 25.8 1.74
-12 4 0 26.7 1.14
-12 4 0 24.43 1.11
-12 4 0 26.65 1.57
-12 4 0 29.11 1.83
-12 4 0 26.8 1.15
-12 4 0 28.35 1.62
12 -4 0 25.63 1.52
12 -4 0 22.69 1.75
12 -4 0 26.87 1.85
12 -4 0 23.92 1.44
12 -4 0 27.08 1.53
12 -4 0 27.1 1.82
12 -4 0 28.39 1.88
12 -4 0 26.73 1.83
12 -4 0 28.15 1.9
-12 5 0 0.95 0.45
-12 5 0 0.32 0.2
-12 5 0 0.25 0.17
-12 5 0 0.15 0.4
-12 5 0 0.3 0.15
-12 5 0 0.09 0.19
-12 5 0 0.39 0.36
12 -5 0 0.27 0.34
12 -5 0 0.42 0.38
12 -5 0 -0.04 0.32
12 -5 0 0.06 0.35
12 -5 0 0.19 0.26
12 -5 0 -0.2 0.27
12 -5 0 -0.5 0.32
12 -5 0 0.46 0.38
12 -5 0 0.18 0.34
-12 6 0 2.68 0.61
-12 6 0 4.11 0.83
-12 6 0 3.07 0.68
-12 6 0 3.33 0.84
-12 6 0 4.4 0.92
-12 6 0 4.41 0.92
-12 6 0 4.75 0.88
-12 6 0 3.65 0.77
-12 6 0 3.37 0.77
12 -6 0 2.76 0.67
12 -6 0 2.4 0.75
12 -6 0 4.06 0.78
12 -6 0 3.08 0.66
12 -6 0 5.52 1.09
12 -6 0 3.96 0.77
12 -6 0 3.78 0.9
12 -6 0 2.64 0.73
12 -6 0 3.3 0.7
-12 7 0 0.19 0.32
-12 7 0 0.38 0.41
-12 7 0 0.24 0.37
-12 7 0 0.38 0.38
-12 7 0 0.73 0.42
-12 7 0 0.48 0.43
-12 7 0 0.46 0.36
-12 7 0 0.7 0.51
-12 7 0 0.43 0.4
12 -7 0 0.3 0.34
12 -7 0 1.29 0.6
12 -7 0 1.47 0.55
12 -7 0 0.07 0.37
12 -7 0 0.63 0.58
12 -7 0 -0.08 0.3
12 -7 0 0.24 0.33
12 -7 0 1.3 0.63
12 -7 0 0.63 0.44
-12 8 0 4.04 0.96
-12 8 0 4.95 1.01
-12 8 0 3.42 0.82
-12 8 0 3.13 0.77
-12 8 0 4.04 0.86
-12 8 0 3.32 0.77
-12 8 0 2.63 0.77
-12 8 0 2.87 0.76
-12 8 0 3.06 0.78
12 -8 0 3.88 0.82
12 -8 0 2.61 0.72
12 -8 0 5.11 1.01
12 -8 0 2.24 0.63
12 -8 0 4.37 1.1
12 -8 0 4.01 0.86
12 -8 0 3.61 1.01
12 -8 0 4.01 0.82
12 -8 0 2.82 0.91
-12 9 0 -0.07 0.54
-12 9 0 0.56 0.47
-12 9 0 0.31 0.52
-12 9 0 0.44 0.48
-12 9 0 0.93 0.62
-12 9 0 1.08 0.55
-12 9 0 0.74 0.53
-12 9 0 0.77 0.67
-12 9 0 -0.45 0.53
12 -9 0 -0.21 0.39
12 -9 0 -0.21 0.5
12 -9 0 0.44 0.58
12 -9 0 0.54 0.49
12 -9 0 0.55 0.55
12 -9 0 0.7 0.47
12 -9 0 -1.9 1.18
-12 10 0 6.11 1.36
-12 10 0 4.55 0.95
-12 10 0 4 0.87
-12 10 0 4.96 1.14
-12 10 0 4.62 1.14
-12 10 0 3.07 0.79
12 -10 0 4.22 0.92
12 -10 0 3.89 0.87
12 -10 0 4.4 1.12
12 -10 0 4.93 1.09
12 -10 0 5.13 0.97
12 -10 0 4.8 1.1
-13 -9 0 0.85 0.55
-13 -9 0 0.94 0.4
-13 -9 0 0.3 0.44
-13 -9 0 -0.6 0.4
-13 -9 0 0.5 0.58
-13 -9 0 1.05 0.48
-13 -9 0 0.12 0.37
-13 -9 0 0.32 0.42
-13 -9 0 0.3 0.57
-13 -9 0 0.63 0.47
-13 -9 0 0.11 0.78
-13 -9 0 1.21 0.63
-13 -9 0 1.11 0.65
-13 -9 0 -0.33 0.38
-13 -9 0 0.28 0.33
13 9 0 1.34 0.74
13 9 0 0.86 0.57
13 9 0 0.52 0.45
13 9 0 2.47 0.87
13 9 0 0.94 0.72
13 9 0 0.23 0.46
-13 -8 0 0.91 0.39
-13 -8 0 1.2 0.54
-13 -8 0 1.44 0.62
-13 -8 0 1.83 0.52
-13 -8 0 2.41 0.66
-13 -8 0 1.53 0.65
-13 -8 0 1.56 0.41
-13 -8 0 1.92 0.46
-13 -8 0 1.54 0.44
-13 -8 0 0.32 0.36
-13 -8 0 1.61 0.46
-13 -8 0 1.23 0.62
-13 -8 0 1.09 0.41
-13 -8 0 1.36 0.41
-13 -8 0 1.64 0.54
13 8 0 0.75 0.53
13 8 0 1.82 0.78
13 8 0 1.94 0.74
13 8 0 1.59 0.65
13 8 0 0.46 0.58
13 8 0 0.9 0.59
-13 -7 0 0.25 0.44
-13 -7 0 -0.13 0.25
-13 -7 0 -0.57 0.23
-13 -7 0 -0.24 0.31
-13 -7 0 0.07 0.28
-13 -7 0 0.37 0.27
-13 -7 0 -0.28 0.39
-13 -7 0 0.78 0.46
-13 -7 0 0.68 0.44
-13 -7 0 0.95 0.42
-13 -7 0 0.53 0.36
-13 -7 0 0.28 0.28
-13 -7 0 0.01 0.33
-13 -7 0 -0.21 0.24
-13 -7 0 0.43 0.42
13 7 0 0.49 0.4
13 7 0 -0.49 0.26
13 7 0 -0.13 0.31
13 7 0 -0.05 0.27
13 7 0 -0.24 0.31
13 7 0 0.4 0.48
13 7 0 0.91 0.58
13 7 0 0.4 0.42
13 7 0 0.48 0.4
13 7 0 -0.02 0.36
13 7 0 -0.27 0.37
13 7 0 0.2 0.37
-13 -6 0 -0.16 0.31
-13 -6 0 0.71 0.48
-13 -6 0 0.39 0.32
-13 -6 0 0.09 0.27
-13 -6 0 -0.5 0.28
-13 -6 0 0.33 0.3
-13 -6 0 0 0.31
-13 -6 0 0.6 0.4
-13 -6 0 -0.17 0.35
-13 -6 0 0.1 0.19
-13 -6 0 0.13 0.41
-13 -6 0 0.03 0.31
-13 -6 0 0.18 0.22
-13 -6 0 0.1 0.32
-13 -6 0 0.06 0.2
-13 -6 0 0.39 0.37
-13 -6 0 0.02 0.27
13 6 0 0.03 0.31
13 6 0 -0.15 0.32
13 6 0 -0.05 0.36
13 6 0 -0.21 0.29
13 6 0 -0.35 0.31
13 6 0 -0.14 0.36
13 6 0 -0.15 0.28
13 6 0 0.19 0.3
13 6 0 -0.44 0.21
13 6 0 -0.16 0.38
13 6 0 -0.28 0.33
13 6 0 0.02 0.28
-13 -5 0 1.9 0.54
-13 -5 0 1.17 0.46
-13 -5 0 0.6 0.19
-13 -5 0 1.68 0.55
-13 -5 0 1.54 0.43
-13 -5 0 2.04 0.58
-13 -5 0 0.63 0.47
-13 -5 0 1.76 0.49
-13 -5 0 0.38 0.33
-13 -5 0 1.51 0.5
-13 -5 0 1.34 0.31
-13 -5 0 0.72 0.37
-13 -5 0 1.47 0.65
-13 -5 0 1.64 0.53
-13 -5 0 1.46 0.42
-13 -5 0 0.67 0.56
-13 -5 0 1.18 0.3
-13 -5 0 0.82 0.4
13 5 0 1.07 0.42
13 5 0 1.36 0.58
13 5 0 0.47 0.37
13 5 0 1.14 0.47
13 5 0 0.79 0.42
13 5 0 1.56 0.46
13 5 0 0.81 0.46
13 5 0 0.95 0.37
13 5 0 0.61 0.4
13 5 0 0.17 0.44
13 5 0 0.56 0.4
13 5 0 0.48 0.43
-13 -4 0 16.51 1.46
-13 -4 0 17.98 1.24
-13 -4 0 16.35 1.11
-13 -4 0 16.44 1.49
-13 -4 0 16.91 1.46
-13 -4 0 18.33 1.27
-13 -4 0 15.43 1.29
-13 -4 0 17.15 0.89
-13 -4 0 18.38 1.41
-13 -4 0 16.66 1.52
-13 -4 0 13.13 0.98
-13 -4 0 15.82 1.45
-13 -4 0 16.56 1.2
-13 -4 0 16.55 1.09
-13 -4 0 13.82 0.82
-13 -4 0 17.68 1.48
-13 -4 0 16.3 0.85
-13 -4 0 15.17 1.29
13 4 0 16.46 1.26
13 4 0 15.68 1.35
13 4 0 15.88 1.35
13 4 0 15.43 1.11
13 4 0 16.69 1.14
13 4 0 17.3 1.4
13 4 0 15.14 1.12
13 4 0 15.81 1.26
13 4 0 15.74 1.23
-13 -3 0 40.96 2.01
-13 -3 0 42.61 2.15
-13 -3 0 43.82 2.15
-13 -3 0 49.02 2.38
-13 -3 0 45.97 2.02
-13 -3 0 40.17 1.95
-13 -3 0 42.97 2.17
-13 -3 0 41.37 2.06
-13 -3 0 44.9 2.27
-13 -3 0 39.53 1.92
-13 -3 0 45.21 1.99
-13 -3 0 46.84 2.2
-13 -3 0 43.17 2.2
-13 -3 0 46.35 2.3
-13 -3 0 45.29 1.98
13 3 0 42.65 1.82
13 3 0 43.09 2.14
13 3 0 42.86 1.84
13 3 0 45.91 2.11
13 3 0 44.27 2.14
13 3 0 44.96 2.11
13 3 0 43.49 2.14
13 3 0 40.98 1.83
13 3 0 43.01 2.08
-13 -2 0 15.66 1.36
-13 -2 0 16.25 1.36
-13 -2 0 13.48 1.28
-13 -2 0 12.87 1.13
-13 -2 0 14.97 1.61
-13 -2 0 12.47 1.13
-13 -2 0 13.78 1.3
-13 -2 0 13.69 1.15
-13 -2 0 11.89 1.22
-13 -2 0 14.41 1.15
-13 -2 0 15.64 1.62
-13 -2 0 13.72 1.27
-13 -2 0 14.92 1.17
-13 -2 0 14.71 1.18
13 2 0 13.39 0.98
13 2 0 14.43 1.02
13 2 0 15.81 1.34
13 2 0 14.41 1.01
13 2 0 14.56 1.31
13 2 0 14.59 1.19
13 2 0 11.97 1.07
13 2 0 11.68 1.08
13 2 0 14.19 1.3
-13 -1 0 19 1.24
-13 -1 0 21.29 1.47
-13 -1 0 20.92 1.41
-13 -1 0 21.03 1.58
-13 -1 0 20.15 1.56
-13 -1 0 19.52 1.25
-13 -1 0 20.66 1.5
-13 -1 0 21.18 1.41
-13 -1 0 21.67 1.59
-13 -1 0 20.37 1.55
-13 -1 0 19.84 1.55
-13 -1 0 19.69 1.4
-13 -1 0 20.45 1.53
-13 -1 0 22.03 1.5
-13 -1 0 20.36 1.45
-13 -1 0 19.49 1.23
-13 -1 0 21.47 1.48
-13 -1 0 20.14 1.44
13 1 0 20.9 1.33
13 1 0 18.56 1.48
13 1 0 16.99 1.15
13 1 0 22.41 1.24
13 1 0 17 1.45
13 1 0 19.93 1.22
13 1 0 21.62 1.26
13 1 0 21.44 1.57
13 1 0 19.61 1.19
13 1 0 19.49 1.24
13 1 0 19.98 1.31
13 1 0 21.38 1.34
-13 0 0 19.01 1.32
-13 0 0 17.7 1.45
-13 0 0 16.81 1.41
-13 0 0 19.01 1.52
-13 0 0 17.78 1.28
-13 0 0 18.29 1.28
-13 0 0 20.8 1.43
-13 0 0 19.11 1.16
-13 0 0 16.42 1.41
-13 0 0 17.86 1.51
-13 0 0 16.46 1.29
-13 0 0 19.77 1.42
-13 0 0 15.27 1.14
-13 0 0 15.12 1.13
-13 0 0 16.7 1.09
-13 0 0 17.23 1.1
-13 0 0 16.21 1.18
13 0 0 17.46 1.21
13 0 0 18.06 1.19
13 0 0 18.44 1.51
13 0 0 16.96 1.2
13 0 0 20.14 1.57
13 0 0 16.9 1.17
13 0 0 16.38 1.41
13 0 0 16.54 1.45
13 0 0 19.05 1.21
13 0 0 17.79 1.19
13 0 0 18.28 1.24
13 0 0 16.47 1.45
13 0 0 16.26 1.16
13 0 0 16.84 1.14
13 0 0 18.67 1.54
-13 1 0 18.19 1.5
-13 1 0 17.23 1.22
-13 1 0 22.63 1.65
-13 1 0 19.81 1.57
-13 1 0 17.36 1.36
-13 1 0 20.03 1.06
-13 1 0 19.56 1.6
-13 1 0 21.51 1.5
-13 1 0 19.2 1.4
-13 1 0 18.59 1.26
-13 1 0 19.31 1.02
-13 1 0 18.44 1.26
-13 1 0 19.28 1.33
-13 1 0 20.12 1.3
-13 1 0 17.57 1.23
-13 1 0 22.09 1.65
-13 1 0 17.99 1.49
-13 1 0 20.4 1.04
13 -1 0 19.47 1.53
13 -1 0 19.95 1.64
13 -1 0 18.53 1.25
13 -1 0 20.07 1.26
13 -1 0 19.31 1.25
13 -1 0 19.19 1.6
13 -1 0 19.22 1.56
13 -1 0 16.9 1.5
13 -1 0 21.06 1.33
13 -1 0 18.61 1.58
13 -1 0 19.36 1.29
13 -1 0 17.95 1.26
-13 2 0 13.21 1.3
-13 2 0 13.99 1.12
-13 2 0 12.19 1.08
-13 2 0 12.62 1.29
-13 2 0 14.08 0.77
-13 2 0 12.71 1.28
-13 2 0 13.3 1.23
-13 2 0 14.47 1.09
-13 2 0 15.1 1.4
-13 2 0 14.98 1.39
-13 2 0 13.97 1.29
-13 2 0 13.04 0.74
-13 2 0 14.64 1.18
-13 2 0 13.93 1.07
-13 2 0 12.27 1.29
-13 2 0 13.81 0.76
-13 2 0 16.22 1.33
-13 2 0 14.77 1.12
13 -2 0 13.65 1.44
13 -2 0 13.32 1.07
13 -2 0 14.39 1.41
13 -2 0 13.93 1.45
13 -2 0 15.42 1.15
13 -2 0 12.68 1.39
13 -2 0 13.86 1.12
13 -2 0 13.2 1.36
13 -2 0 11.9 1.27
-13 3 0 44.54 2.34
-13 3 0 41.97 2.3
-13 3 0 41.29 1.89
-13 3 0 42.9 1.7
-13 3 0 45.09 2.34
-13 3 0 43.41 1.71
-13 3 0 42.19 1.9
-13 3 0 42.2 1.83
-13 3 0 44.85 1.72
13 -3 0 39.89 2.31
13 -3 0 43.74 1.97
13 -3 0 47.29 2.52
13 -3 0 46.56 2.07
13 -3 0 47.35 2.03
13 -3 0 46.37 2.45
13 -3 0 42.78 2.41
13 -3 0 45.87 2.5
13 -3 0 41.63 2.3
-13 4 0 15.99 0.93
-13 4 0 15.88 1.21
-13 4 0 16.12 0.94
-13 4 0 14.99 1.24
-13 4 0 16.29 0.94
-13 4 0 15.19 1.25
13 -4 0 16.6 1.32
13 -4 0 17.5 1.62
13 -4 0 12.81 1.4
13 -4 0 15.81 1.49
13 -4 0 15.62 1.56
13 -4 0 17.12 1.56
13 -4 0 13.58 1.45
13 -4 0 16.28 1.27
-13 5 0 0.97 0.28
-13 5 0 1.47 0.54
-13 5 0 1.16 0.47
-13 5 0 0.69 0.21
-13 5 0 0.52 0.4
-13 5 0 0.65 0.25
-13 5 0 1.72 0.69
-13 5 0 1.17 0.25
-13 5 0 0.4 0.51
-13 5 0 1.03 0.29
-13 5 0 1.65 0.71
13 -5 0 1.2 0.51
13 -5 0 0.85 0.47
13 -5 0 0.4 0.48
13 -5 0 1.27 0.62
13 -5 0 1.94 0.76
13 -5 0 1.67 0.54
13 -5 0 1.01 0.57
13 -5 0 1.06 0.53
13 -5 0 1 0.64
-13 6 0 -0.44 0.3
-13 6 0 0.39 0.38
-13 6 0 0.85 0.48
-13 6 0 0.46 0.46
-13 6 0 -0.65 0.23
-13 6 0 0.05 0.31
-13 6 0 0.77 0.36
-13 6 0 0.1 0.33
-13 6 0 -0.08 0.31
13 -6 0 -0.1 0.34
13 -6 0 -0.07 0.5
13 -6 0 0.01 0.35
13 -6 0 -0.94 0.49
13 -6 0 0.45 0.6
13 -6 0 0.07 0.36
13 -6 0 0.71 0.51
13 -6 0 0.71 0.45
13 -6 0 -0.02 0.37
-13 7 0 1.16 0.48
-13 7 0 -0.14 0.4
-13 7 0 -0.02 0.32
-13 7 0 -0.16 0.33
-13 7 0 0.03 0.39
-13 7 0 0.11 0.49
-13 7 0 0 0.44
-13 7 0 0.21 0.5
-13 7 0 0.67 0.5
13 -7 0 0.71 0.4
13 -7 0 0.29 0.52
13 -7 0 0.32 0.56
13 -7 0 1.04 0.56
13 -7 0 0.73 0.45
13 -7 0 0.38 0.58
13 -7 0 0.49 0.48
13 -7 0 0.1 0.45
13 -7 0 0.39 0.34
-13 8 0 1.45 0.62
-13 8 0 1.78 0.75
-13 8 0 0.65 0.59
-13 8 0 1.45 0.55
-13 8 0 1.79 0.79
-13 8 0 1.77 0.67
-13 8 0 1.4 0.67
-13 8 0 1.37 0.56
-13 8 0 0.06 0.48
13 -8 0 0.91 0.61
13 -8 0 1.53 0.61
13 -8 0 2.71 0.64
13 -8 0 2.32 0.78
13 -8 0 2.25 0.72
13 -8 0 0.71 0.55
13 -8 0 1.21 0.61
13 -8 0 1.77 0.68
13 -8 0 0.39 0.5
-13 9 0 0.5 0.75
-13 9 0 1.42 0.72
-13 9 0 1.63 0.74
-13 9 0 -0.12 0.43
-13 9 0 1.38 0.68
-13 9 0 0.48 0.5
-13 9 0 0.5 0.56
-13 9 0 0 0.46
-13 9 0 0.87 0.66
13 -9 0 0.97 0.59
13 -9 0 -0.04 0.53
13 -9 0 -0.03 0.83
13 -9 0 -0.3 0.38
13 -9 0 -0.17 0.4
13 -9 0 0.51 0.53
13 -9 0 0.84 0.56
13 -9 0 -1.12 1.02
13 -9 0 0.81 0.8
-14 -9 0 2.25 0.57
-14 -9 0 2.3 0.72
-14 -9 0 3.58 0.93
-14 -9 0 3.68 0.9
-14 -9 0 2.51 0.67
-14 -9 0 3.62 0.75
-14 -9 0 3.53 0.67
-14 -9 0 3.16 0.69
-14 -9 0 2.7 0.68
14 9 0 2.96 0.86
14 9 0 3.25 0.92
14 9 0 2.43 0.76
14 9 0 2.19 0.77
14 9 0 3.7 0.98
14 9 0 3.81 1
-14 -8 0 1.09 0.64
-14 -8 0 0.71 0.4
-14 -8 0 1.18 0.45
-14 -8 0 0.16 0.37
-14 -8 0 0.98 0.48
-14 -8 0 1.09 0.51
-14 -8 0 0.01 0.41
-14 -8 0 1.18 0.53
-14 -8 0 0.35 0.45
-14 -8 0 1.68 0.55
-14 -8 0 1.28 0.43
-14 -8 0 1.5 0.57
-14 -8 0 0.62 0.55
-14 -8 0 1.59 0.7
14 8 0 0.06 0.38
14 8 0 0.72 0.57
14 8 0 1.08 0.53
14 8 0 0.69 0.5
14 8 0 0.58 0.47
14 8 0 1.92 0.78
-14 -7 0 1.38 0.5
-14 -7 0 0.45 0.34
-14 -7 0 0.42 0.57
-14 -7 0 0.19 0.51
-14 -7 0 0.45 0.48
-14 -7 0 0.97 0.65
-14 -7 0 0.4 0.43
-14 -7 0 0.89 0.44
-14 -7 0 0.29 0.36
-14 -7 0 0.36 0.38
-14 -7 0 0.22 0.5
-14 -7 0 0.42 0.56
14 7 0 0.71 0.47
14 7 0 0.42 0.42
14 7 0 0.45 0.42
14 7 0 0.59 0.43
14 7 0 1.17 0.48
14 7 0 0.74 0.44
-14 -6 0 -0.24 0.42
-14 -6 0 0.01 0.24
-14 -6 0 -0.09 0.23
-14 -6 0 -0.09 0.3
-14 -6 0 0.73 0.47
-14 -6 0 -0.22 0.41
-14 -6 0 0.18 0.48
-14 -6 0 0.08 0.27
-14 -6 0 0.2 0.33
-14 -6 0 -0.96 0.33
-14 -6 0 0.2 0.44
-14 -6 0 -0.27 0.23
-14 -6 0 0.59 0.43
-14 -6 0 -0.11 0.35
-14 -6 0 0.35 0.39
14 6 0 -0.18 0.32
14 6 0 -0.06 0.36
14 6 0 0.23 0.4
14 6 0 -0.71 0.3
14 6 0 0.23 0.31
14 6 0 -0.03 0.27
14 6 0 0.12 0.35
14 6 0 -0.58 0.32
-14 -5 0 0.44 0.32
-14 -5 0 0.46 0.24
-14 -5 0 0.5 0.38
-14 -5 0 0.29 0.39
-14 -5 0 0.71 0.55
-14 -5 0 0.08 0.45
-14 -5 0 0.09 0.18
-14 -5 0 0.03 0.31
-14 -5 0 1.12 0.31
-14 -5 0 0.39 0.33
-14 -5 0 0.75 0.38
-14 -5 0 0.81 0.56
-14 -5 0 0.41 0.31
-14 -5 0 0.61 0.36
-14 -5 0 0.73 0.39
14 5 0 0.18 0.37
14 5 0 0.42 0.42
14 5 0 0.86 0.42
14 5 0 0.74 0.37
14 5 0 0.67 0.41
14 5 0 0.79 0.44
14 5 0 0.91 0.4
14 5 0 0.41 0.34
14 5 0 -0.03 0.31
-14 -4 0 11.32 1.18
-14 -4 0 14.28 1.45
-14 -4 0 14.98 1.46
-14 -4 0 12.63 1.37
-14 -4 0 11.66 0.76
-14 -4 0 10.92 0.97
-14 -4 0 13.1 1.42
-14 -4 0 12.98 1.14
-14 -4 0 11.37 1.33
-14 -4 0 11.86 0.76
-14 -4 0 14.17 1.46
-14 -4 0 11.9 0.74
-14 -4 0 11.3 1.01
-14 -4 0 11.65 1.1
-14 -4 0 11.63 0.99
-14 -4 0 12.59 1.14
-14 -4 0 11.29 1.17
-14 -4 0 11.31 1.18
14 4 0 12.38 1.28
14 4 0 11.23 1.07
14 4 0 12.01 1.12
14 4 0 12.76 1.3
14 4 0 11.93 1.25
14 4 0 13.15 1.18
-14 -3 0 0.82 0.46
-14 -3 0 0.79 0.37
-14 -3 0 0.69 0.45
-14 -3 0 1.58 0.69
-14 -3 0 1.28 0.62
-14 -3 0 0.47 0.49
-14 -3 0 1.4 0.57
-14 -3 0 0.34 0.38
-14 -3 0 1.32 0.46
-14 -3 0 1.37 0.62
-14 -3 0 0.95 0.52
-14 -3 0 0.61 0.33
-14 -3 0 0.72 0.49
-14 -3 0 0.97 0.5
-14 -3 0 1.56 0.59
14 3 0 1.31 0.53
14 3 0 0.74 0.47
14 3 0 0.54 0.4
14 3 0 1.05 0.51
14 3 0 0.77 0.45
14 3 0 1.24 0.51
-14 -2 0 24.88 1.76
-14 -2 0 22.15 1.64
-14 -2 0 22.11 1.38
-14 -2 0 25.89 1.6
-14 -2 0 20.69 1.58
-14 -2 0 24.11 1.57
-14 -2 0 23.94 1.4
-14 -2 0 21.93 1.35
-14 -2 0 25.68 1.62
-14 -2 0 25.11 1.7
-14 -2 0 23.67 1.72
-14 -2 0 22.98 1.7
14 2 0 24.77 1.73
14 2 0 26.21 1.76
14 2 0 28.73 1.66
14 2 0 25.33 1.57
14 2 0 26.7 1.77
14 2 0 25.64 1.58
-14 -1 0 16.64 1.39
-14 -1 0 15.74 1.5
-14 -1 0 17.18 1.18
-14 -1 0 16.25 1.23
-14 -1 0 17.01 1.42
-14 -1 0 18.76 1.39
-14 -1 0 15.12 1.34
-14 -1 0 18.55 1.4
-14 -1 0 16 1.49
-14 -1 0 15.45 1.15
-14 -1 0 18.74 1.42
-14 -1 0 13.74 1.4
-14 -1 0 16.08 1.19
-14 -1 0 14.81 1.17
-14 -1 0 17.26 1.22
14 1 0 17.79 1.21
14 1 0 17.09 1.25
14 1 0 17.43 1.27
14 1 0 17.51 1.22
14 1 0 17.18 1.5
14 1 0 17.66 1.5
14 1 0 18.32 1.29
14 1 0 17.99 1.19
14 1 0 17.26 1.5
-14 0 0 6.21 0.95
-14 0 0 7.81 0.8
-14 0 0 8.15 1.23
-14 0 0 7.2 1
-14 0 0 7.64 1.03
-14 0 0 6.45 1.04
-14 0 0 8.88 0.81
-14 0 0 6.18 0.94
-14 0 0 9.69 1.1
-14 0 0 6.25 0.91
-14 0 0 8.62 1.35
-14 0 0 6.88 0.94
-14 0 0 7.29 0.82
-14 0 0 5.74 0.94
-14 0 0 7.3 0.81
-14 0 0 7.23 0.76
-14 0 0 8.21 1.1
-14 0 0 8.3 1.28
14 0 0 7.47 1.18
14 0 0 5.83 0.79
14 0 0 8.61 1.3
14 0 0 9.22 1.35
14 0 0 8.28 0.89
14 0 0 7.4 0.86
14 0 0 8.7 0.91
14 0 0 8.76 0.88
14 0 0 7.92 0.88
-14 1 0 18 1.55
-14 1 0 17.89 1.56
-14 1 0 17.52 1.4
-14 1 0 17.98 1.57
-14 1 0 16.92 1.28
-14 1 0 16.49 1.39
-14 1 0 17.11 1.28
-14 1 0 16.51 0.99
-14 1 0 18.74 1.63
-14 1 0 17.12 1.49
-14 1 0 15.72 1.24
-14 1 0 14.3 1.4
-14 1 0 17.07 0.99
-14 1 0 17.66 1.42
-14 1 0 16.1 0.98
14 -1 0 16.91 1.17
14 -1 0 19.23 1.3
14 -1 0 18.95 1.65
14 -1 0 19.81 1.33
14 -1 0 15.66 1.13
14 -1 0 15.72 1.14
14 -1 0 16.27 1.53
14 -1 0 17.77 1.23
14 -1 0 17.42 1.56
-14 2 0 23.86 1.06
-14 2 0 25.56 1.46
-14 2 0 24.73 1.43
-14 2 0 24.45 1.42
-14 2 0 23.4 1.03
-14 2 0 22.33 1.03
14 -2 0 25.21 1.54
14 -2 0 26.1 1.93
14 -2 0 25.38 1.51
14 -2 0 26.22 1.54
14 -2 0 25.53 1.89
14 -2 0 26.52 1.94
-14 3 0 0.71 0.39
-14 3 0 0.44 0.41
-14 3 0 0.85 0.44
-14 3 0 0.45 0.33
-14 3 0 0.73 0.37
-14 3 0 1.96 0.5
14 -3 0 0.99 0.64
14 -3 0 1.12 0.43
14 -3 0 1.26 0.46
14 -3 0 1.12 0.44
14 -3 0 0.57 0.57
14 -3 0 1.83 0.77
-14 4 0 12.46 1.17
-14 4 0 11.29 0.85
-14 4 0 11.73 0.87
-14 4 0 13.24 0.91
-14 4 0 13.56 1.19
-14 4 0 12.21 1.1
14 -4 0 12.5 1.46
14 -4 0 15.33 1.55
14 -4 0 11.58 1.17
14 -4 0 12.15 1.19
14 -4 0 10.06 1.43
14 -4 0 13.78 1.23
-14 5 0 0.07 0.41
-14 5 0 0.78 0.58
-14 5 0 0.74 0.21
-14 5 0 0.25 0.2
-14 5 0 0.27 0.22
-14 5 0 0.13 0.36
-14 5 0 -0.15 0.19
-14 5 0 0.36 0.19
-14 5 0 -0.09 0.33
-14 5 0 0.29 0.36
-14 5 0 1.33 0.61
-14 5 0 0.45 0.2
14 -5 0 -0.32 0.32
14 -5 0 0.47 0.61
14 -5 0 0.19 0.36
14 -5 0 0.65 0.59
14 -5 0 0.52 0.42
14 -5 0 -0.02 0.52
-14 6 0 0.3 0.42
-14 6 0 -0.01 0.39
-14 6 0 -0.03 0.37
-14 6 0 -0.51 0.47
-14 6 0 -0.3 0.42
-14 6 0 0.38 0.48
-14 6 0 -0.03 0.35
-14 6 0 0.23 0.41
-14 6 0 -0.36 0.46
14 -6 0 -0.37 0.45
14 -6 0 0.47 0.54
14 -6 0 0.44 0.54
14 -6 0 0.23 0.41
14 -6 0 0.33 0.39
14 -6 0 0.27 0.42
-14 7 0 -0.55 0.43
-14 7 0 0.04 0.45
-14 7 0 0.41 0.5
-14 7 0 0.39 0.5
-14 7 0 0.13 0.4
-14 7 0 -0.16 0.51
-14 7 0 0.73 0.54
-14 7 0 1.78 0.68
-14 7 0 0.64 0.44
14 -7 0 0.33 0.46
14 -7 0 0.86 0.41
14 -7 0 0.7 0.45
14 -7 0 1.53 0.62
14 -7 0 0.21 0.35
14 -7 0 0.75 0.41
-14 8 0 0.64 0.53
-14 8 0 1.36 0.66
-14 8 0 2.06 0.81
-14 8 0 0.98 0.51
-14 8 0 0.35 0.75
-14 8 0 0.32 0.47
-14 8 0 1.52 0.72
-14 8 0 1.58 0.82
-14 8 0 0.85 0.66
14 -8 0 1.51 0.55
14 -8 0 0.45 0.41
14 -8 0 0.73 0.41
14 -8 0 0.58 0.41
14 -8 0 0.51 0.38
14 -8 0 0.94 0.47
-14 9 0 1.89 0.71
-14 9 0 1.47 0.76
-14 9 0 2.44 0.79
-14 9 0 0.41 0.69
-14 9 0 2.29 1.54
-14 9 0 2.07 0.79
-14 9 0 0.91 0.72
14 -9 0 3.21 0.98
14 -9 0 2.92 0.83
14 -9 0 2.68 0.86
14 -9 0 3.21 0.9
14 -9 0 2.38 0.73
14 -9 0 3.59 0.86
-15 -8 0 0.63 0.58
-15 -8 0 0.54 0.36
-15 -8 0 -0.26 0.33
-15 -8 0 -0.38 0.33
-15 -8 0 -0.34 0.47
-15 -8 0 -0.08 0.35
-15 -8 0 -0.01 0.52
-15 -8 0 0.01 0.34
-15 -8 0 0.57 0.35
15 8 0 0.96 0.62
15 8 0 -0.82 0.37
15 8 0 0.21 0.57
15 8 0 -0.01 0.5
15 8 0 0.08 0.45
15 8 0 -0.47 0.43
15 8 0 -0.1 0.41
15 8 0 -0.6 0.38
15 8 0 0.04 0.49
-15 -7 0 2.23 0.77
-15 -7 0 1.71 0.52
-15 -7 0 3.09 0.82
-15 -7 0 1.77 0.53
-15 -7 0 2.35 0.65
-15 -7 0 2.05 0.71
-15 -7 0 1.29 0.49
-15 -7 0 0.99 0.65
-15 -7 0 1.82 0.64
-15 -7 0 0.92 0.68
-15 -7 0 1.03 0.55
-15 -7 0 2.17 0.57
15 7 0 2.09 0.68
15 7 0 1.48 0.64
15 7 0 1.3 0.64
15 7 0 1.01 0.55
15 7 0 1.37 0.65
15 7 0 2.11 0.68
-15 -6 0 9.86 1.15
-15 -6 0 10.74 1.26
-15 -6 0 8.32 1.41
-15 -6 0 8.12 0.71
-15 -6 0 7.7 1.21
-15 -6 0 8.33 1.27
-15 -6 0 8.05 1.31
-15 -6 0 8.46 1.37
-15 -6 0 8.72 1.2
-15 -6 0 9.2 1.31
-15 -6 0 8.6 0.7
-15 -6 0 8.72 1.2
-15 -6 0 8.06 0.72
-15 -6 0 7.68 1.09
-15 -6 0 10.77 1.29
15 6 0 10.95 1.62
15 6 0 8.17 1.15
15 6 0 9.78 1.49
15 6 0 10.51 1.54
15 6 0 8.8 1.2
15 6 0 7.51 1.06
-15 -5 0 0.9 0.47
-15 -5 0 -0.38 0.22
-15 -5 0 -0.92 0.36
-15 -5 0 -0.29 0.47
-15 -5 0 -0.42 0.38
-15 -5 0 0.09 0.36
-15 -5 0 0.12 0.49
-15 -5 0 -0.04 0.44
-15 -5 0 0.14 0.38
-15 -5 0 -0.12 0.34
-15 -5 0 0.4 0.48
-15 -5 0 -0.03 0.35
-15 -5 0 -0.21 0.34
15 5 0 -0.04 0.35
15 5 0 -0.02 0.38
15 5 0 0.07 0.44
15 5 0 0.02 0.34
15 5 0 -0.52 0.32
15 5 0 -0.06 0.33
15 5 0 0.05 0.38
15 5 0 0.08 0.38
15 5 0 -0.15 0.36
-15 -4 0 1.65 0.68
-15 -4 0 0.82 0.43
-15 -4 0 1.12 0.31
-15 -4 0 0.85 0.62
-15 -4 0 1.83 0.63
-15 -4 0 1.93 0.58
-15 -4 0 1.48 0.62
-15 -4 0 1.99 0.37
-15 -4 0 1.04 0.48
-15 -4 0 0.87 0.54
-15 -4 0 2.38 0.88
-15 -4 0 1.31 0.6
-15 -4 0 1.64 0.38
-15 -4 0 1.4 0.68
-15 -4 0 2.37 0.87
15 4 0 2.04 0.61
15 4 0 1.65 0.57
15 4 0 1.6 0.62
15 4 0 2.17 0.74
15 4 0 1.09 0.46
15 4 0 1.56 0.61
-15 -3 0 12.53 1.38
-15 -3 0 11.26 1.12
-15 -3 0 14.75 1.5
-15 -3 0 13.61 1.21
-15 -3 0 11.68 1.38
-15 -3 0 10.89 1.42
-15 -3 0 10.39 1.4
-15 -3 0 12.94 1.32
-15 -3 0 11.72 1.36
-15 -3 0 11.75 1.15
-15 -3 0 9.87 1.3
-15 -3 0 13.67 1.42
15 3 0 11.78 1.2
15 3 0 11.73 1.19
15 3 0 12.61 1.24
15 3 0 13.21 1.24
15 3 0 10.66 1.15
15 3 0 13.72 1.28
-15 -2 0 10.41 1.38
-15 -2 0 10.33 1.04
-15 -2 0 11.74 1.35
-15 -2 0 11.26 1.26
-15 -2 0 11.49 1.17
-15 -2 0 12.11 1.34
-15 -2 0 10.24 1.11
-15 -2 0 10.88 1.25
-15 -2 0 11.61 1.34
-15 -2 0 11.16 1.18
-15 -2 0 11.25 1.13
-15 -2 0 8.59 1.17
-15 -2 0 10.3 1.22
-15 -2 0 11.86 1.28
-15 -2 0 8.53 0.98
15 2 0 12.48 1.29
15 2 0 10.7 1.22
15 2 0 11.5 1.16
15 2 0 9.87 1.07
15 2 0 12.31 1.26
15 2 0 11.96 1.18
-15 -1 0 2.29 0.6
-15 -1 0 2.03 0.72
-15 -1 0 1.75 0.5
-15 -1 0 1.02 0.46
-15 -1 0 1.83 0.67
-15 -1 0 1.89 0.64
-15 -1 0 1.6 0.6
-15 -1 0 1.59 0.5
-15 -1 0 2.09 0.61
-15 -1 0 1.6 0.55
-15 -1 0 2.26 0.67
-15 -1 0 1.73 0.63
15 1 0 2.36 0.63
15 1 0 1.15 0.45
15 1 0 2.16 0.58
15 1 0 2.25 0.62
15 1 0 2.43 0.64
15 1 0 2.26 0.62
15 1 0 2.6 0.67
15 1 0 1.39 0.47
15 1 0 2.29 0.62
-15 0 0 29.47 1.55
-15 0 0 30.27 1.56
-15 0 0 33.9 1.94
-15 0 0 29.61 1.82
-15 0 0 31.39 1.86
-15 0 0 31.05 1.87
-15 0 0 31.47 1.85
-15 0 0 32.81 1.95
-15 0 0 29.64 1.52
15 0 0 30.63 1.68
15 0 0 29.97 2.05
15 0 0 29.79 1.66
15 0 0 31.8 1.7
15 0 0 32.79 1.72
15 0 0 30.91 1.64
15 0 0 30.23 1.63
15 0 0 33.24 2.17
15 0 0 34.29 2.18
-15 1 0 1.75 0.63
-15 1 0 2.19 0.58
-15 1 0 2.22 0.44
-15 1 0 2.18 0.45
-15 1 0 2.02 0.43
-15 1 0 1.87 0.54
-15 1 0 1.58 0.55
-15 1 0 2.07 0.64
-15 1 0 1.83 0.55
15 -1 0 2.98 0.68
15 -1 0 1.84 0.6
15 -1 0 1.52 0.52
15 -1 0 1.84 0.59
15 -1 0 1.44 0.55
15 -1 0 2.25 0.7
15 -1 0 1.44 0.54
15 -1 0 2.24 0.72
15 -1 0 1.4 0.63
-15 2 0 8.87 0.88
-15 2 0 11.39 0.99
-15 2 0 10.64 0.76
-15 2 0 8.16 0.68
-15 2 0 9.28 0.97
-15 2 0 11.97 1.08
-15 2 0 9.57 0.75
-15 2 0 10.96 0.93
-15 2 0 11.46 1.07
15 -2 0 13.83 1.48
15 -2 0 9.34 1.05
15 -2 0 12.02 1.4
15 -2 0 11.96 1.15
15 -2 0 11 1.62
15 -2 0 11.05 1.16
-15 3 0 12.51 1.02
-15 3 0 12.34 1.02
-15 3 0 12.77 1.13
-15 3 0 12.87 1.15
-15 3 0 11.56 1.01
-15 3 0 12.38 1.1
15 -3 0 12.86 1.5
15 -3 0 14.67 1.55
15 -3 0 11.57 1.19
15 -3 0 13.65 1.51
15 -3 0 12.86 1.23
15 -3 0 13.39 1.24
-15 4 0 2.99 0.9
-15 4 0 1.38 0.44
-15 4 0 1.32 0.51
-15 4 0 1.19 0.39
-15 4 0 1.12 0.35
-15 4 0 2 0.72
-15 4 0 1.91 0.72
-15 4 0 1.31 0.5
-15 4 0 1.52 0.51
15 -4 0 1.33 0.55
15 -4 0 1.44 0.53
15 -4 0 1.61 0.79
15 -4 0 2.2 0.61
15 -4 0 1.57 0.79
15 -4 0 2.17 0.84
-15 5 0 -0.57 0.33
-15 5 0 -0.28 0.31
-15 5 0 -0.54 0.22
-15 5 0 -0.12 0.24
-15 5 0 0.03 0.53
-15 5 0 -0.71 0.36
-15 5 0 0.57 0.43
-15 5 0 0.23 0.46
-15 5 0 -0.23 0.33
-15 5 0 0.23 0.42
-15 5 0 -0.12 0.34
15 -5 0 0.28 0.38
15 -5 0 0.18 0.34
15 -5 0 0.78 0.57
15 -5 0 0.75 0.51
15 -5 0 0.34 0.39
15 -5 0 1.04 0.64
-15 6 0 7.56 1.14
-15 6 0 8.49 1.4
-15 6 0 7.91 1.19
-15 6 0 10.1 1.2
-15 6 0 6.57 1.01
-15 6 0 7.43 1.28
-15 6 0 7.88 1.19
-15 6 0 8.26 1.34
-15 6 0 7.96 1.2
15 -6 0 9.82 1.61
15 -6 0 7.68 1.16
15 -6 0 7.79 1.41
15 -6 0 8.38 1.2
15 -6 0 9.75 1.34
15 -6 0 9.47 1.55
-15 7 0 1.12 0.51
-15 7 0 1.37 0.55
-15 7 0 2.34 0.82
-15 7 0 1.8 0.79
-15 7 0 1.29 0.61
-15 7 0 1.16 0.48
-15 7 0 2.08 0.82
-15 7 0 1.53 0.77
-15 7 0 1.62 0.59
15 -7 0 1.53 0.65
15 -7 0 1.46 0.67
15 -7 0 1.2 0.78
15 -7 0 1.66 0.69
15 -7 0 0.79 0.64
15 -7 0 2.56 0.77
-15 8 0 0.09 0.46
-15 8 0 -0.33 0.68
-15 8 0 0.22 0.46
-15 8 0 0.51 0.7
-15 8 0 -0.3 0.4
-15 8 0 0.84 0.56
-15 8 0 -0.03 0.45
-15 8 0 0.21 0.74
-15 8 0 0.09 0.45
15 -8 0 -0.62 0.45
15 -8 0 0.3 0.49
15 -8 0 -0.11 0.47
15 -8 0 -0.07 0.5
15 -8 0 -0.42 0.44
15 -8 0 0.33 0.51
-16 -7 0 0.8 0.56
-16 -7 0 0.31 0.56
-16 -7 0 0.18 0.34
-16 -7 0 0.53 0.37
-16 -7 0 1.29 0.5
-16 -7 0 0.2 0.52
-16 -7 0 -0.31 0.47
-16 -7 0 1.01 0.56
-16 -7 0 -0.12 0.54
16 7 0 0.14 0.48
16 7 0 1.1 0.63
16 7 0 0.76 0.68
16 7 0 0.87 0.56
16 7 0 0.29 0.44
16 7 0 0.1 0.41
16 7 0 -0.29 0.33
16 7 0 -0.78 0.34
16 7 0 0.02 0.38
-16 -6 0 3.31 0.73
-16 -6 0 1.46 0.52
-16 -6 0 2.11 0.36
-16 -6 0 1.29 0.32
-16 -6 0 1.63 0.79
-16 -6 0 2.17 0.7
-16 -6 0 1.58 0.67
-16 -6 0 1.91 0.61
-16 -6 0 3.35 1.15
-16 -6 0 4.26 1.1
-16 -6 0 2.37 0.4
-16 -6 0 3.04 0.81
-16 -6 0 2.11 0.88
-16 -6 0 2.3 0.91
-16 -6 0 2.48 0.86
16 6 0 1.11 0.56
16 6 0 2.14 0.71
16 6 0 1.34 0.57
16 6 0 1.66 0.72
16 6 0 1.62 0.72
16 6 0 1.65 0.69
-16 -5 0 1.17 0.36
-16 -5 0 2.22 0.66
-16 -5 0 1.56 0.72
-16 -5 0 1.92 0.73
-16 -5 0 3.36 0.91
-16 -5 0 2.62 0.82
-16 -5 0 2.02 0.62
-16 -5 0 2.04 0.79
-16 -5 0 1.34 0.69
-16 -5 0 1.31 0.38
-16 -5 0 2.32 0.66
-16 -5 0 2.58 0.84
-16 -5 0 1.38 0.36
-16 -5 0 1.71 0.7
-16 -5 0 0.05 0.52
16 5 0 2.03 0.62
16 5 0 3.02 0.78
16 5 0 3 0.73
16 5 0 2.93 0.75
16 5 0 2.15 0.65
16 5 0 1.37 0.57
16 5 0 1.58 0.64
16 5 0 2.3 0.67
16 5 0 2.99 0.73
-16 -4 0 17.17 1.67
-16 -4 0 13.09 0.81
-16 -4 0 17.15 2.45
-16 -4 0 16.84 1.68
-16 -4 0 16.77 1.43
-16 -4 0 15.75 1.37
-16 -4 0 13.72 0.83
-16 -4 0 16.03 1.63
-16 -4 0 15.43 1.38
-16 -4 0 15.17 0.84
-16 -4 0 14.42 2.2
-16 -4 0 17.64 1.68
-16 -4 0 16.29 1.66
-16 -4 0 18.64 2.63
-16 -4 0 14.99 1.58
16 4 0 15.58 1.4
16 4 0 16.92 1.55
16 4 0 14.42 1.43
16 4 0 17.48 1.53
16 4 0 15.49 1.48
16 4 0 16.14 1.42
-16 -3 0 2.68 0.69
-16 -3 0 3.29 0.87
-16 -3 0 1.86 0.67
-16 -3 0 2.28 0.65
-16 -3 0 1.47 0.62
-16 -3 0 3.02 0.79
-16 -3 0 2.53 0.64
-16 -3 0 1.99 0.69
-16 -3 0 2.16 0.54
16 3 0 3.85 0.85
16 3 0 2.78 0.8
16 3 0 2.44 0.72
16 3 0 1.15 0.58
16 3 0 2.23 0.74
16 3 0 3.04 0.71
-16 -2 0 7.17 1.24
-16 -2 0 8.89 1.28
-16 -2 0 9.2 1.46
-16 -2 0 9.81 1.09
-16 -2 0 8.77 1.27
-16 -2 0 8.47 1.22
-16 -2 0 8.51 1.32
-16 -2 0 7.16 1.19
-16 -2 0 8.73 1.4
-16 -2 0 7.65 1.32
-16 -2 0 8.68 1.2
-16 -2 0 8.95 1.24
16 2 0 7.98 1.25
16 2 0 6.97 1.06
16 2 0 7.53 1.16
16 2 0 8.29 1.15
16 2 0 8.04 1.19
16 2 0 7.7 1.12
-16 -1 0 1.52 0.61
-16 -1 0 1.68 0.72
-16 -1 0 1.97 0.67
-16 -1 0 2.43 0.63
-16 -1 0 1.08 0.49
-16 -1 0 0.74 0.59
-16 -1 0 2.6 0.65
-16 -1 0 2.42 0.81
-16 -1 0 1.01 0.54
-16 -1 0 1.21 0.56
-16 -1 0 1.23 0.53
-16 -1 0 2 0.7
16 1 0 1.57 0.53
16 1 0 1.64 0.46
16 1 0 1.39 0.57
16 1 0 1.16 0.42
16 1 0 1.42 0.48
16 1 0 1.17 0.52
16 1 0 1.15 0.41
16 1 0 1.2 0.52
16 1 0 2.1 0.7
-16 0 0 4.66 0.93
-16 0 0 4.72 0.74
-16 0 0 4.84 1.14
-16 0 0 4.2 0.74
-16 0 0 5.47 1.25
-16 0 0 4.43 0.79
-16 0 0 5.88 1.1
-16 0 0 4.06 0.85
-16 0 0 4.4 1.04
-16 0 0 5.02 1.04
-16 0 0 4.58 0.87
-16 0 0 6.78 1.08
16 0 0 6.25 1.11
16 0 0 3.83 0.83
16 0 0 5.9 0.91
16 0 0 4.75 0.79
16 0 0 5.72 0.94
16 0 0 5.28 0.87
16 0 0 6.26 0.98
16 0 0 4.94 0.89
16 0 0 3.91 0.83
-16 1 0 1.79 0.62
-16 1 0 1.25 0.38
-16 1 0 1.48 0.56
-16 1 0 0.91 0.35
-16 1 0 1.13 0.51
-16 1 0 0.96 0.51
-16 1 0 1.46 0.38
-16 1 0 1.37 0.69
-16 1 0 1.46 0.67
-16 1 0 0.89 0.5
-16 1 0 2.27 0.69
-16 1 0 2.22 0.81
16 -1 0 1.59 0.79
16 -1 0 1.56 0.78
16 -1 0 1.73 0.48
16 -1 0 1.69 0.75
16 -1 0 1.38 0.58
16 -1 0 1.23 0.43
16 -1 0 1.34 0.41
16 -1 0 0.75 0.47
16 -1 0 1.77 0.63
-16 2 0 9.15 1.02
-16 2 0 9.99 1.61
-16 2 0 4.82 0.57
-16 2 0 6.54 0.63
-16 2 0 8.33 1.09
-16 2 0 7.86 1.39
-16 2 0 8.94 0.93
-16 2 0 7.18 1.29
-16 2 0 9.23 0.95
-16 2 0 9.81 1.03
-16 2 0 5.89 0.61
-16 2 0 7.44 0.83
16 -2 0 7.93 0.9
16 -2 0 8.71 0.95
16 -2 0 8.46 1.12
16 -2 0 7.28 1.31
16 -2 0 9.14 1.2
16 -2 0 8.32 1.31
16 -2 0 7.18 1.22
16 -2 0 9.04 1.21
16 -2 0 8.64 0.94
-16 3 0 3.35 0.71
-16 3 0 1.87 0.57
-16 3 0 1.72 0.75
-16 3 0 2.09 0.6
-16 3 0 0.49 0.57
-16 3 0 2.12 0.61
-16 3 0 2.66 0.6
-16 3 0 3.02 0.68
-16 3 0 3.38 0.89
16 -3 0 1.55 0.59
16 -3 0 3.16 0.99
16 -3 0 2.69 0.82
16 -3 0 2 0.62
16 -3 0 2.17 0.64
16 -3 0 2.11 0.83
-16 4 0 16.49 1.85
-16 4 0 14.41 1.33
-16 4 0 16.36 1.03
-16 4 0 15.09 1.34
-16 4 0 15.11 1.77
-16 4 0 19.67 1.96
-16 4 0 16.18 1.02
-16 4 0 15.87 1.33
-16 4 0 14.69 1.01
16 -4 0 15.45 1.42
16 -4 0 15.59 1.81
16 -4 0 17.78 1.48
16 -4 0 15.69 1.39
16 -4 0 15.27 1.8
16 -4 0 15.88 1.81
-16 5 0 1.17 0.75
-16 5 0 1.15 0.36
-16 5 0 2.37 0.66
-16 5 0 2.33 0.61
-16 5 0 2.71 0.91
-16 5 0 1.81 0.42
-16 5 0 2.66 0.94
-16 5 0 1.73 0.39
-16 5 0 2.24 0.64
16 -5 0 1.74 0.64
16 -5 0 2.12 0.69
16 -5 0 2.73 0.94
16 -5 0 2.56 0.89
16 -5 0 3.88 1.02
16 -5 0 1.41 0.58
-16 6 0 1.77 0.81
-16 6 0 2.48 0.7
-16 6 0 1.66 0.9
-16 6 0 1.65 0.65
-16 6 0 1.74 0.91
-16 6 0 0.9 0.56
16 -6 0 3.33 0.95
16 -6 0 1.64 0.59
16 -6 0 2.65 0.89
16 -6 0 0.64 0.5
16 -6 0 1.71 0.71
16 -6 0 1.54 0.57
-16 7 0 -0.27 0.49
-16 7 0 -0.09 0.61
-16 7 0 0.7 0.51
-16 7 0 -0.18 0.47
-16 7 0 -0.02 0.68
-16 7 0 -0.34 0.38
-16 7 0 1.38 0.75
-16 7 0 -0.71 0.39
-16 7 0 0.35 0.53
16 -7 0 0.98 0.78
16 -7 0 -0.27 0.59
16 -7 0 0.06 0.64
16 -7 0 0.63 0.53
16 -7 0 0.37 0.47
16 -7 0 0.5 0.49
-17 -6 0 0.29 0.59
-17 -6 0 0.62 0.58
-17 -6 0 -0.3 0.34
-17 -6 0 -0.38 0.52
-17 -6 0 -0.26 0.42
-17 -6 0 0.2 0.57
-17 -6 0 -0.42 0.32
-17 -6 0 0.07 0.58
-17 -6 0 0.65 0.43
17 6 0 0.2 0.41
17 6 0 0.54 0.4
17 6 0 -0.56 0.43
17 6 0 0.66 0.55
17 6 0 0.19 0.36
17 6 0 0.51 0.48
17 6 0 -0.23 0.38
17 6 0 -0.44 0.36
17 6 0 -0.23 0.42
-17 -5 0 3.18 0.85
-17 -5 0 2.78 0.4
-17 -5 0 2.86 0.99
-17 -5 0 2.13 0.89
-17 -5 0 2.3 0.87
-17 -5 0 2.99 0.89
-17 -5 0 3.63 0.48
-17 -5 0 1.84 0.88
-17 -5 0 3.13 0.93
-17 -5 0 2.97 0.43
-17 -5 0 0.77 0.83
-17 -5 0 3.4 0.89
-17 -5 0 3.28 0.88
17 5 0 3.59 0.76
17 5 0 3.42 0.77
17 5 0 2.95 0.8
17 5 0 4.42 1.05
17 5 0 4.23 0.95
17 5 0 4.14 0.94
17 5 0 3.49 0.82
17 5 0 3.75 1.01
17 5 0 3.02 0.91
-17 -4 0 0.79 0.47
-17 -4 0 0.95 0.56
-17 -4 0 0.12 0.46
-17 -4 0 -0.26 0.44
-17 -4 0 -0.92 0.46
-17 -4 0 -0.04 0.19
-17 -4 0 0.05 0.33
-17 -4 0 0.36 0.49
-17 -4 0 0.67 0.63
-17 -4 0 -0.12 0.19
-17 -4 0 0.35 0.57
-17 -4 0 0.02 0.42
-17 -4 0 0.34 0.25
-17 -4 0 0.44 0.52
17 4 0 1.09 0.6
17 4 0 -0.15 0.42
17 4 0 -0.05 0.44
17 4 0 -0.13 0.42
17 4 0 0.51 0.53
17 4 0 -0.03 0.51
-17 -3 0 3.56 0.76
-17 -3 0 4.2 0.98
-17 -3 0 3.86 1.09
-17 -3 0 4.3 0.86
-17 -3 0 3.79 1.07
-17 -3 0 3.57 0.93
-17 -3 0 3.13 0.88
-17 -3 0 3.01 0.8
-17 -3 0 3.55 1.01
17 3 0 2.84 0.7
17 3 0 2.68 0.84
17 3 0 3.42 0.76
17 3 0 3.62 0.94
17 3 0 3.49 0.85
17 3 0 2.83 0.68
-17 -2 0 -0.05 0.35
-17 -2 0 0.74 0.57
-17 -2 0 -0.27 0.35
-17 -2 0 -0.58 0.32
-17 -2 0 -0.22 0.34
-17 -2 0 -0.15 0.38
-17 -2 0 0.08 0.46
-17 -2 0 0.63 0.53
-17 -2 0 -0.61 0.35
17 2 0 0.11 0.39
17 2 0 -0.16 0.35
17 2 0 -0.26 0.42
17 2 0 0.03 0.42
17 2 0 0.58 0.51
17 2 0 -0.12 0.37
-17 -1 0 1.32 0.58
-17 -1 0 0.98 0.56
-17 -1 0 0.75 0.55
-17 -1 0 2.01 0.68
-17 -1 0 1.14 0.57
-17 -1 0 1.19 0.57
-17 -1 0 0.16 0.44
-17 -1 0 0.46 0.53
-17 -1 0 0.72 0.51
17 1 0 0.07 0.49
17 1 0 0.85 0.6
17 1 0 1 0.51
17 1 0 0.95 0.53
17 1 0 1.23 0.57
17 1 0 0.8 0.48
-17 0 0 11.43 1.26
-17 0 0 7.27 1.75
-17 0 0 8.82 1.24
-17 0 0 9.3 1.25
-17 0 0 11.98 1.3
-17 0 0 10.15 1.38
-17 0 0 9.94 1.82
-17 0 0 9.77 1.12
-17 0 0 9.59 1.76
17 0 0 12.33 1.78
17 0 0 11.79 1.14
17 0 0 11.34 1.73
17 0 0 13.68 1.19
17 0 0 9.34 1.06
17 0 0 10.09 1.62
17 0 0 8.88 0.99
17 0 0 11.27 1.14
17 0 0 9.62 1.02
-17 1 0 1.65 0.66
-17 1 0 -0.01 0.4
-17 1 0 2.06 0.51
-17 1 0 1.07 0.43
-17 1 0 1.14 0.56
-17 1 0 1.56 0.5
-17 1 0 1.15 0.61
-17 1 0 0.87 0.43
-17 1 0 0.44 0.39
-17 1 0 0.85 0.38
-17 1 0 1.02 0.55
-17 1 0 0.24 0.42
17 -1 0 1.39 0.5
17 -1 0 0.73 0.4
17 -1 0 1.32 0.55
17 -1 0 0.56 0.47
17 -1 0 1.42 0.65
17 -1 0 0.76 0.43
17 -1 0 1.38 0.59
17 -1 0 1.42 0.58
17 -1 0 0.93 0.49
-17 2 0 -0.01 0.29
-17 2 0 0.06 0.21
-17 2 0 0.13 0.32
-17 2 0 0.21 0.34
-17 2 0 -0.26 0.23
-17 2 0 -0.16 0.38
-17 2 0 0.63 0.5
-17 2 0 0.37 0.48
-17 2 0 0.03 0.21
-17 2 0 0.79 0.56
-17 2 0 -0.74 0.37
-17 2 0 -0.08 0.42
17 -2 0 0.36 0.37
17 -2 0 0.4 0.35
17 -2 0 0.44 0.34
17 -2 0 0.12 0.34
17 -2 0 -0.08 0.24
17 -2 0 -0.77 0.28
17 -2 0 0.72 0.46
17 -2 0 0.03 0.34
17 -2 0 0.18 0.34
-17 3 0 5.74 1.24
-17 3 0 2.77 0.95
-17 3 0 3.98 1.01
-17 3 0 2.48 0.62
-17 3 0 3.6 0.72
-17 3 0 2.79 0.7
-17 3 0 2.88 0.69
-17 3 0 3.86 0.75
-17 3 0 3.2 0.72
17 -3 0 3.37 0.92
17 -3 0 3.45 0.91
17 -3 0 4.44 0.87
17 -3 0 4.62 0.94
17 -3 0 4.65 0.96
17 -3 0 5.14 1.17
-17 4 0 -0.18 0.33
-17 4 0 0.43 0.39
-17 4 0 -0.28 0.35
-17 4 0 1 0.61
-17 4 0 1.11 0.54
-17 4 0 -0.15 0.33
-17 4 0 0.13 0.37
-17 4 0 0.94 0.57
-17 4 0 -0.47 0.33
17 -4 0 0.25 0.64
17 -4 0 0.12 0.33
17 -4 0 0.09 0.38
17 -4 0 0.01 0.38
17 -4 0 1.56 0.78
17 -4 0 -0.12 0.49
-17 5 0 3.15 0.71
-17 5 0 2.83 0.53
-17 5 0 2.07 0.55
-17 5 0 2.85 0.52
-17 5 0 2.3 0.51
-17 5 0 4.49 0.98
17 -5 0 3.09 0.77
17 -5 0 4.55 1.06
17 -5 0 2.83 0.81
17 -5 0 4.3 1.07
17 -5 0 4.25 1.04
17 -5 0 2.98 0.77
-17 6 0 0.19 0.39
-17 6 0 0.07 0.5
-17 6 0 0.73 0.58
-17 6 0 1.25 0.7
-17 6 0 0.24 0.37
-17 6 0 -0.24 0.35
17 -6 0 0.05 0.42
17 -6 0 -0.3 0.49
17 -6 0 0.6 0.46
17 -6 0 -0.03 0.59
17 -6 0 0 0.49
17 -6 0 -0.35 0.51
-18 -5 0 1.38 0.8
-18 -5 0 2.59 0.9
-18 -5 0 2.88 0.74
-18 -5 0 2.65 0.92
-18 -5 0 2.14 0.86
-18 -5 0 2.55 0.74
-18 -5 0 1.93 0.69
-18 -5 0 2.88 0.81
-18 -5 0 1.46 0.79
18 5 0 1.81 0.62
18 5 0 0.81 0.6
18 5 0 2.31 0.78
18 5 0 1.39 0.61
18 5 0 1.14 0.63
18 5 0 2.02 0.77
-18 -4 0 0.39 0.42
-18 -4 0 -0.55 0.38
-18 -4 0 -0.48 0.21
-18 -4 0 -0.02 0.36
-18 -4 0 -0.56 0.21
-18 -4 0 -0.2 0.45
-18 -4 0 0 0.38
-18 -4 0 0.9 0.52
-18 -4 0 0.25 0.49
-18 -4 0 0.47 0.5
-18 -4 0 1.31 0.58
18 4 0 -0.04 0.43
18 4 0 0.12 0.35
18 4 0 -0.07 0.44
18 4 0 0.19 0.4
18 4 0 -0.23 0.39
18 4 0 0.65 0.55
18 4 0 0.37 0.57
18 4 0 0.77 0.56
-18 -3 0 1.28 0.65
-18 -3 0 2.94 0.72
-18 -3 0 2.77 0.78
-18 -3 0 1.66 0.71
-18 -3 0 2.68 0.69
-18 -3 0 3.44 0.94
-18 -3 0 3.49 0.98
-18 -3 0 2.38 0.81
-18 -3 0 2.47 0.65
18 3 0 1.25 0.59
18 3 0 0.59 0.59
18 3 0 2.88 0.85
18 3 0 1.36 0.69
18 3 0 1.51 0.71
18 3 0 1.88 0.76
-18 -2 0 0.71 0.55
-18 -2 0 2.06 0.75
-18 -2 0 2.67 0.9
-18 -2 0 1.58 0.64
-18 -2 0 2.89 0.79
-18 -2 0 1.51 0.68
-18 -2 0 1.74 0.74
-18 -2 0 2.34 0.76
-18 -2 0 2.48 0.82
18 2 0 1.53 0.64
18 2 0 0.73 0.44
18 2 0 1.24 0.59
18 2 0 1.35 0.56
18 2 0 1.58 0.61
18 2 0 3 0.78
-18 -1 0 1.39 0.64
-18 -1 0 0.62 1.03
-18 -1 0 0.95 0.45
-18 -1 0 1.77 0.55
-18 -1 0 1.3 0.61
-18 -1 0 1.4 0.57
-18 -1 0 0.3 0.39
18 1 0 1.9 0.57
18 1 0 1.39 0.48
18 1 0 1.65 0.75
18 1 0 0.76 0.43
18 1 0 1.03 0.56
18 1 0 1.52 0.69
-18 0 0 1.17 0.62
-18 0 0 0.27 0.4
-18 0 0 1.07 0.63
-18 0 0 -0.05 0.46
-18 0 0 0.09 0.38
-18 0 0 0.26 0.49
-18 0 0 0.05 0.44
-18 0 0 0.48 0.45
-18 0 0 -0.05 0.47
-18 0 0 0.07 0.49
-18 0 0 -0.08 0.45
-18 0 0 -0.21 0.44
18 0 0 0.78 0.4
18 0 0 0.76 0.42
18 0 0 0.93 0.4
18 0 0 -0.56 0.38
18 0 0 0.58 0.47
18 0 0 -0.05 0.46
18 0 0 0.29 0.47
18 0 0 -0.24 0.37
18 0 0 0.05 0.41
-18 1 0 1.84 0.84
-18 1 0 0.24 0.48
-18 1 0 1.12 0.45
-18 1 0 1.5 0.73
-18 1 0 1.65 0.66
-18 1 0 1.87 0.41
-18 1 0 1.12 0.67
-18 1 0 0.18 0.45
-18 1 0 1.06 0.58
-18 1 0 1.55 0.41
-18 1 0 0 0.45
-18 1 0 0.4 0.52
18 -1 0 2.14 0.61
18 -1 0 0.69 0.66
18 -1 0 1.62 0.54
18 -1 0 0.45 0.38
18 -1 0 1.44 0.79
18 -1 0 0.88 0.46
18 -1 0 0.34 0.65
18 -1 0 1.81 0.53
18 -1 0 1.44 0.5
-18 2 0 0.69 0.44
-18 2 0 0.54 0.58
-18 2 0 2.44 0.63
-18 2 0 1.96 0.62
-18 2 0 0.85 0.45
-18 2 0 1.31 0.63
-18 2 0 1.8 0.79
-18 2 0 0.95 0.51
-18 2 0 1.44 0.58
18 -2 0 2.43 0.91
18 -2 0 1.66 0.61
18 -2 0 1.64 0.58
18 -2 0 1.28 0.73
18 -2 0 1.33 0.54
18 -2 0 1.49 0.6
18 -2 0 0.93 0.54
18 -2 0 1.56 0.73
18 -2 0 1.14 0.53
-18 3 0 2.01 0.58
-18 3 0 2.24 0.62
-18 3 0 2.05 0.61
-18 3 0 1.8 0.83
-18 3 0 2.15 0.64
-18 3 0 1.65 0.8
-18 3 0 1.87 0.6
-18 3 0 3.28 1.18
-18 3 0 1.56 0.51
18 -3 0 1.82 0.51
18 -3 0 1.28 0.5
18 -3 0 1.24 0.71
18 -3 0 0.84 0.52
18 -3 0 1.34 0.64
18 -3 0 1.5 0.67
18 -3 0 1.62 0.52
18 -3 0 2.27 0.72
18 -3 0 1.74 0.62
-18 4 0 0.04 0.28
-18 4 0 0.64 0.71
-18 4 0 -0.11 0.58
-18 4 0 1.19 0.69
-18 4 0 0.1 0.36
-18 4 0 -0.03 0.29
-18 4 0 0.12 0.36
-18 4 0 -0.75 0.26
-18 4 0 0.88 0.49
18 -4 0 -0.37 0.49
18 -4 0 0.59 0.62
18 -4 0 0.05 0.55
18 -4 0 0.32 0.56
18 -4 0 0.28 0.63
18 -4 0 0.46 0.55
-18 5 0 1.48 0.7
-18 5 0 -0.25 0.36
-18 5 0 2.59 0.98
-18 5 0 0.34 0.42
-18 5 0 0.99 0.47
-18 5 0 2.1 0.74
-18 5 0 1.42 0.61
18 -5 0 1.56 0.64
18 -5 0 2.76 0.88
18 -5 0 2.96 0.72
18 -5 0 3.15 1.12
18 -5 0 2.73 1
18 -5 0 1.55 0.63
-19 -3 0 7.56 1.35
-19 -3 0 7.53 1.31
-19 -3 0 8.59 1.52
-19 -3 0 7.15 1.21
-19 -3 0 8.49 1.35
-19 -3 0 6.39 1.37
-19 -3 0 8.84 1.31
-19 -3 0 7.18 1.26
-19 -3 0 7.27 1.16
19 3 0 8.18 1.27
19 3 0 7.6 1.3
19 3 0 9.16 1.42
19 3 0 5.9 1.07
19 3 0 7.98 1.32
19 3 0 6.21 1.09
-19 -2 0 4.25 1.29
-19 -2 0 3.4 1.01
-19 -2 0 3.94 1.03
-19 -2 0 3.08 1.09
-19 -2 0 2.97 1.03
-19 -2 0 4.99 1.08
-19 -2 0 5.68 1.27
-19 -2 0 3.29 0.9
-19 -2 0 5.64 1.21
19 2 0 6.18 1.06
19 2 0 4.53 1.04
19 2 0 4.87 0.93
19 2 0 4.05 0.95
19 2 0 3.7 0.81
19 2 0 4.73 1.04
-19 -1 0 1.14 0.68
-19 -1 0 2.25 0.7
-19 -1 0 2.88 1.01
-19 -1 0 1.19 0.68
-19 -1 0 2.78 1.07
-19 -1 0 1.04 0.58
-19 -1 0 4.07 1.25
-19 -1 0 3.16 0.9
-19 -1 0 1.28 0.58
19 1 0 2.29 0.76
19 1 0 2.74 0.89
19 1 0 1.88 0.64
19 1 0 0.65 0.71
19 1 0 1.27 0.59
19 1 0 1.42 0.62
-19 0 0 -0.33 0.27
-19 0 0 -0.48 0.47
-19 0 0 -0.23 0.27
-19 0 0 -0.04 0.57
-19 0 0 0.47 0.55
-19 0 0 -0.06 0.25
-19 0 0 0.44 0.6
-19 0 0 1.05 0.57
-19 0 0 1.02 0.74
19 0 0 -0.17 0.37
19 0 0 0.07 0.92
19 0 0 0.46 0.37
19 0 0 0.87 0.48
19 0 0 -0.59 0.65
19 0 0 0.65 1.01
19 0 0 0.43 0.47
19 0 0 0.27 0.44
19 0 0 0.17 0.31
-19 1 0 1.63 0.51
-19 1 0 0.67 0.45
-19 1 0 1.84 0.75
-19 1 0 0.63 0.57
-19 1 0 1.67 0.5
-19 1 0 3.12 0.92
-19 1 0 1.26 0.51
-19 1 0 1.77 0.68
-19 1 0 1.94 0.51
-19 1 0 1.55 0.67
19 -1 0 2.4 0.71
19 -1 0 0.82 0.51
19 -1 0 2.67 0.74
19 -1 0 2 0.76
19 -1 0 1.45 0.7
19 -1 0 2.03 0.66
19 -1 0 1.92 0.64
19 -1 0 1.72 0.78
19 -1 0 1.41 0.59
-19 2 0 3.95 1.07
-19 2 0 4.29 0.76
-19 2 0 4.46 0.88
-19 2 0 3.84 0.96
-19 2 0 4.47 1.2
-19 2 0 3.96 0.81
-19 2 0 4.33 0.89
-19 2 0 3.97 0.73
-19 2 0 4.24 0.82
19 -2 0 4.34 0.94
19 -2 0 3.64 1.14
19 -2 0 4.09 0.85
19 -2 0 4.47 0.9
19 -2 0 3.86 0.85
19 -2 0 3.7 1.1
19 -2 0 5.23 0.99
19 -2 0 4.58 1.21
19 -2 0 3.95 0.91
-19 3 0 10.48 1.81
-19 3 0 7.73 0.94
-19 3 0 7.96 1.11
-19 3 0 7.3 1.05
-19 3 0 5.68 0.98
-19 3 0 9.77 1.66
-19 3 0 8.64 1.06
-19 3 0 9.02 1.7
-19 3 0 7.03 0.94
19 -3 0 10.98 1.86
19 -3 0 6.95 1.1
19 -3 0 6.92 1.38
19 -3 0 8.19 1.12
19 -3 0 6 0.97
19 -3 0 7.74 1.09
19 -3 0 6.22 0.98
19 -3 0 7.45 1.52
19 -3 0 6.87 1.04
19 -3 -1 1.95 0.63
19 -3 -1 2.15 0.61
19 -3 -1 1.4 0.52
19 -3 -1 2.3 0.56
19 -3 -1 2.32 0.68
19 -3 -1 3.44 1.08
19 -3 -1 1.58 0.61
19 -3 -1 3.49 1.11
19 -3 -1 3.26 1.03
-19 3 1 1.42 0.49
-19 3 1 2.81 0.56
-19 3 1 5.96 1.33
-19 3 1 2.33 0.59
-19 3 1 2.89 0.65
-19 3 1 4.38 1.03
-19 3 1 2.71 0.7
-19 3 1 2.69 0.87
-19 3 1 2.69 0.66
19 -2 -1 0.53 0.45
19 -2 -1 -0.5 0.45
19 -2 -1 -0.23 0.35
19 -2 -1 0.6 0.44
19 -2 -1 0.46 0.37
19 -2 -1 -0.08 0.55
19 -2 -1 0.59 0.48
19 -2 -1 0.76 0.53
19 -2 -1 1.05 0.48
-19 2 1 0.72 0.52
-19 2 1 0.5 0.41
-19 2 1 0.32 0.45
-19 2 1 1.27 0.68
-19 2 1 0.24 0.38
-19 2 1 0.75 0.41
-19 2 1 0.26 0.56
-19 2 1 0.34 0.43
-19 2 1 0.91 0.66
19 -1 -1 -0.27 0.39
19 -1 -1 1.46 0.76
19 -1 -1 -0.52 0.33
19 -1 -1 0.35 0.41
19 -1 -1 -0.44 0.47
19 -1 -1 0.13 0.35
19 -1 -1 0.03 0.35
19 -1 -1 0.4 0.63
19 -1 -1 0.21 0.4
-19 1 1 -0.15 0.37
-19 1 1 -0.28 0.38
-19 1 1 0.14 0.42
-19 1 1 0.31 0.44
-19 1 1 -0.39 0.36
-19 1 1 -0.12 0.46
-19 1 1 0.43 0.34
-19 1 1 0.94 0.61
-19 1 1 -0.31 0.39
-19 1 1 0.2 0.55
-19 1 1 1.24 0.59
-19 1 1 0.15 0.31
19 0 -1 0.69 0.51
19 0 -1 -0.03 0.41
19 0 -1 0.13 0.42
19 0 -1 0.47 1.12
19 0 -1 0.36 0.44
19 0 -1 0.95 0.56
19 0 -1 0.73 0.48
19 0 -1 0.05 0.99
-19 0 1 0.29 0.48
-19 0 1 1.26 0.69
-19 0 1 0.4 0.45
-19 0 1 1.34 0.79
-19 0 1 0.53 0.48
-19 0 1 0.98 0.59
-19 0 1 0.6 0.57
-19 0 1 1.34 0.77
-19 0 1 -0.16 0.52
19 1 -1 1.17 0.55
19 1 -1 1.1 0.61
19 1 -1 0.06 0.38
19 1 -1 -0.57 0.35
19 1 -1 0.32 0.34
19 1 -1 -0.34 0.39
-19 -1 1 0.56 0.58
-19 -1 1 0.18 0.49
-19 -1 1 0.15 0.58
-19 -1 1 0.21 0.4
-19 -1 1 0.18 0.41
-19 -1 1 0.85 0.7
-19 -1 1 -0.23 0.43
-19 -1 1 0.99 0.66
-19 -1 1 0.9 0.52
19 2 -1 1.88 0.83
19 2 -1 0.95 0.64
19 2 -1 0.51 0.64
19 2 -1 1.73 0.75
19 2 -1 0.14 0.59
19 2 -1 0.4 0.66
-19 -2 1 0.34 0.63
-19 -2 1 0.3 0.63
-19 -2 1 -0.06 0.6
-19 -2 1 0.51 0.84
-19 -2 1 1.17 0.56
-19 -2 1 -0.6 0.48
-19 -2 1 -0.56 0.37
-19 -2 1 0.64 0.62
-19 -2 1 0.77 0.51
19 3 -1 2.73 0.85
19 3 -1 1.76 0.77
19 3 -1 3.3 0.86
19 3 -1 2.13 0.68
19 3 -1 3.01 0.84
19 3 -1 4.1 0.98
-19 -3 1 2.49 0.75
-19 -3 1 2.91 0.77
-19 -3 1 1.99 0.86
-19 -3 1 2.43 0.89
-19 -3 1 1.68 0.83
-19 -3 1 2.06 0.86
-19 -3 1 2.61 0.8
-19 -3 1 1.87 0.83
-19 -3 1 3.16 0.82
18 -5 -1 0.01 0.5
18 -5 -1 0.24 0.55
18 -5 -1 -0.03 0.47
18 -5 -1 0.36 0.56
18 -5 -1 -0.69 0.46
18 -5 -1 0.1 0.53
-18 5 1 -0.81 0.49
-18 5 1 -0.03 0.48
-18 5 1 -0.67 0.27
-18 5 1 -0.54 0.33
-18 5 1 0.16 0.44
-18 5 1 -0.38 0.52
-18 5 1 -0.24 0.35
-18 5 1 -0.78 0.28
18 -4 -1 0.88 0.69
18 -4 -1 1.76 0.79
18 -4 -1 1.57 0.68
18 -4 -1 2.06 0.71
18 -4 -1 1.2 0.58
18 -4 -1 1.09 0.65
-18 4 1 0.7 0.37
-18 4 1 0.8 0.39
-18 4 1 1.71 0.69
-18 4 1 1.72 0.45
-18 4 1 1.72 0.75
-18 4 1 1.71 0.64
-18 4 1 0.09 0.41
-18 4 1 0.79 0.63
-18 4 1 0.23 0.42
18 -3 -1 3.13 0.88
18 -3 -1 3.31 0.72
18 -3 -1 3.98 0.85
18 -3 -1 3.54 0.97
18 -3 -1 2.09 0.63
18 -3 -1 2.93 0.85
18 -3 -1 4.34 0.93
18 -3 -1 4.29 0.94
18 -3 -1 3.82 0.85
-18 3 1 2.13 0.61
-18 3 1 2.21 0.87
-18 3 1 2.37 0.62
-18 3 1 2.62 0.61
-18 3 1 0.99 0.8
-18 3 1 1.67 0.54
-18 3 1 2.32 0.61
-18 3 1 2.78 0.95
-18 3 1 3.89 0.79
18 -2 -1 0.19 0.36
18 -2 -1 -0.31 0.31
18 -2 -1 0.03 0.29
18 -2 -1 0.72 0.58
18 -2 -1 -0.28 0.3
18 -2 -1 0.14 0.37
18 -2 -1 0.18 0.52
18 -2 -1 0.31 0.38
18 -2 -1 0.4 0.57
-18 2 1 -0.2 0.38
-18 2 1 -0.25 0.29
-18 2 1 0.99 0.44
-18 2 1 -0.59 0.53
-18 2 1 -0.44 0.26
-18 2 1 0.06 0.62
-18 2 1 -0.47 0.32
-18 2 1 0.3 0.36
-18 2 1 -0.85 0.53
18 -1 -1 0.43 0.4
18 -1 -1 0.28 0.41
18 -1 -1 0.05 0.55
18 -1 -1 0.41 0.41
18 -1 -1 -0.06 0.56
18 -1 -1 0.2 0.37
18 -1 -1 0.31 0.44
18 -1 -1 0.95 0.44
18 -1 -1 0.34 0.65
-18 1 1 0.98 0.54
-18 1 1 -0.27 0.5
-18 1 1 0.22 0.58
-18 1 1 0.12 0.42
-18 1 1 0.21 0.34
-18 1 1 0.37 0.3
-18 1 1 1 0.34
-18 1 1 0.02 0.31
-18 1 1 0.85 0.68
-18 1 1 0.72 0.33
-18 1 1 -0.19 0.38
-18 1 1 0.15 0.32
18 0 -1 1.02 0.52
18 0 -1 0.06 0.4
18 0 -1 0.72 1
18 0 -1 1.62 0.5
18 0 -1 1.19 0.46
18 0 -1 0.59 0.51
18 0 -1 0.64 0.4
-18 0 1 0.66 0.6
-18 0 1 1.41 0.77
-18 0 1 0.9 0.62
-18 0 1 1.79 0.92
-18 0 1 0.8 0.55
-18 0 1 2.17 0.84
-18 0 1 0.52 0.54
-18 0 1 0 0.49
-18 0 1 2.09 0.7
-18 0 1 2.17 0.78
-18 0 1 0.61 0.5
-18 0 1 1.58 0.69
18 1 -1 1.16 0.56
18 1 -1 0.54 0.53
18 1 -1 0.78 0.56
18 1 -1 0.47 0.52
18 1 -1 0.35 0.45
18 1 -1 0.67 0.58
-18 -1 1 0.61 0.49
-18 -1 1 0.62 0.43
-18 -1 1 0.86 0.46
-18 -1 1 1.24 0.55
-18 -1 1 0.6 0.53
-18 -1 1 0.47 0.38
-18 -1 1 1.25 0.86
18 2 -1 0.59 0.5
18 2 -1 0.03 0.41
18 2 -1 0 0.37
18 2 -1 -0.1 0.42
18 2 -1 0.04 0.42
18 2 -1 -0.02 0.36
-18 -2 1 0.4 0.48
-18 -2 1 -0.15 0.45
-18 -2 1 0.42 0.57
-18 -2 1 -0.21 0.4
-18 -2 1 0.13 0.49
-18 -2 1 0.93 0.67
-18 -2 1 -0.12 0.43
-18 -2 1 0.17 0.47
-18 -2 1 -0.57 0.4
18 3 -1 2.95 0.81
18 3 -1 4.09 0.95
18 3 -1 2.94 0.81
18 3 -1 4.29 0.97
18 3 -1 2.36 0.74
18 3 -1 1.57 0.65
-18 -3 1 4.65 1.05
-18 -3 1 4.45 0.96
-18 -3 1 4.77 0.99
-18 -3 1 3.35 0.79
-18 -3 1 5.54 1.1
-18 -3 1 6.09 1.32
-18 -3 1 3.66 1.01
-18 -3 1 3.55 0.98
-18 -3 1 3.02 0.87
18 4 -1 0.23 0.41
18 4 -1 0.61 0.45
18 4 -1 -0.08 0.53
18 4 -1 -0.13 0.5
18 4 -1 1.58 0.61
18 4 -1 0.86 0.55
-18 -4 1 0.27 0.51
-18 -4 1 1.62 0.61
-18 -4 1 0.13 0.36
-18 -4 1 1.73 0.62
-18 -4 1 1.44 0.63
-18 -4 1 0.72 0.54
-18 -4 1 0.03 0.48
-18 -4 1 1.29 0.68
-18 -4 1 1.07 0.59
-18 -4 1 0.04 0.52
18 5 -1 -0.72 0.41
18 5 -1 0.09 0.42
18 5 -1 0.08 0.46
18 5 -1 -0.18 0.41
18 5 -1 -1.02 0.36
18 5 -1 0.05 0.38
18 5 -1 -0.17 0.43
18 5 -1 -0.41 0.42
-18 -5 1 -0.31 0.44
-18 -5 1 0.75 0.57
-18 -5 1 0.73 0.54
-18 -5 1 0.21 0.47
-18 -5 1 0.79 0.57
-18 -5 1 -0.29 0.4
-18 -5 1 -0.76 0.38
-18 -5 1 -0.14 0.41
-18 -5 1 -0.15 0.5
17 -6 -1 4.04 0.81
17 -6 -1 4.25 0.99
17 -6 -1 4.18 1.08
17 -6 -1 4.07 0.84
17 -6 -1 3.93 0.98
17 -6 -1 4.07 0.9
-17 6 1 4.27 0.92
-17 6 1 5.62 1.24
-17 6 1 4.01 0.93
-17 6 1 4.52 0.96
-17 6 1 5.84 1.06
-17 6 1 4.71 1.06
17 -5 -1 4.29 1.07
17 -5 -1 6.17 1.25
17 -5 -1 5.59 1.18
17 -5 -1 5.48 1.06
17 -5 -1 6.1 1.09
17 -5 -1 6.17 1.09
-17 5 1 5.81 1.04
-17 5 1 6.51 0.78
-17 5 1 8.59 1.31
-17 5 1 5.25 0.72
-17 5 1 4.41 0.65
-17 5 1 4.12 0.98
-17 5 1 4.83 1.01
-17 5 1 5.44 1.11
-17 5 1 5.41 1.04
17 -4 -1 2.54 0.93
17 -4 -1 3.49 1.1
17 -4 -1 0.98 0.57
17 -4 -1 1.05 0.64
17 -4 -1 2.46 0.81
17 -4 -1 2.01 0.88
-17 4 1 2.39 0.76
-17 4 1 2.42 0.61
-17 4 1 2.13 0.71
-17 4 1 1.31 0.55
-17 4 1 2.04 0.56
-17 4 1 1.41 0.51
-17 4 1 1.01 0.56
-17 4 1 2.46 0.82
-17 4 1 1.39 0.55
17 -3 -1 3.3 0.9
17 -3 -1 2.26 0.7
17 -3 -1 1.88 0.67
17 -3 -1 3.54 0.92
17 -3 -1 2.47 0.75
17 -3 -1 2.98 0.81
-17 3 1 1.65 0.56
-17 3 1 2.31 0.62
-17 3 1 3.93 0.97
-17 3 1 3.5 0.68
-17 3 1 1.54 0.75
-17 3 1 2.54 0.63
-17 3 1 2.48 0.69
-17 3 1 3.74 1.04
-17 3 1 2.52 0.65
17 -2 -1 0.63 0.58
17 -2 -1 1.19 0.45
17 -2 -1 -0.15 0.31
17 -2 -1 0.48 0.43
17 -2 -1 0.4 0.34
17 -2 -1 -0.16 0.33
17 -2 -1 0.48 0.39
17 -2 -1 0.27 0.39
17 -2 -1 1.31 0.58
-17 2 1 0.96 0.64
-17 2 1 0.38 0.5
-17 2 1 -0.41 0.3
-17 2 1 -0.45 0.23
-17 2 1 1.48 0.65
-17 2 1 0.6 0.52
-17 2 1 0.52 0.43
-17 2 1 -0.52 0.39
-17 2 1 0.09 0.45
17 -1 -1 0.33 0.46
17 -1 -1 0.08 0.4
17 -1 -1 1.06 0.45
17 -1 -1 1 0.53
17 -1 -1 0.52 0.43
17 -1 -1 1.15 0.48
17 -1 -1 0.54 0.4
17 -1 -1 0.53 0.38
17 -1 -1 0.82 0.49
-17 1 1 0.27 0.36
-17 1 1 0.62 0.47
-17 1 1 0.86 0.56
-17 1 1 1.4 0.81
-17 1 1 1.7 0.85
-17 1 1 0.55 0.46
-17 1 1 -0.05 0.36
-17 1 1 0.91 0.51
-17 1 1 -0.29 0.33
-17 1 1 0.2 0.33
-17 1 1 0.83 0.46
-17 1 1 -0.45 0.36
17 0 -1 2.94 0.84
17 0 -1 1.39 0.53
17 0 -1 3.13 0.73
17 0 -1 2.96 0.82
17 0 -1 2.27 0.62
17 0 -1 2.38 0.6
17 0 -1 2.06 0.54
17 0 -1 2.97 0.69
17 0 -1 2.68 0.8
-17 0 1 1.35 0.59
-17 0 1 1.24 0.83
-17 0 1 1.76 0.66
-17 0 1 3.21 1.15
-17 0 1 2.02 1.08
-17 0 1 2.5 0.78
-17 0 1 1.07 0.94
-17 0 1 2.02 0.91
-17 0 1 2.03 0.95
17 1 -1 0.29 0.41
17 1 -1 0.79 0.48
17 1 -1 0.82 0.52
17 1 -1 0.63 0.42
17 1 -1 0.26 0.4
17 1 -1 0.39 0.45
-17 -1 1 0.26 0.42
-17 -1 1 0.87 0.55
-17 -1 1 1.56 0.61
-17 -1 1 0.4 0.51
-17 -1 1 1.98 0.73
-17 -1 1 0.85 0.54
-17 -1 1 0.82 0.51
-17 -1 1 0.23 0.45
-17 -1 1 1.35 0.64
17 2 -1 1.26 0.71
17 2 -1 0.62 0.52
17 2 -1 -0.15 0.41
17 2 -1 1.87 0.84
17 2 -1 0.72 0.59
17 2 -1 0.96 0.7
-17 -2 1 0.77 0.52
-17 -2 1 0.42 0.46
-17 -2 1 -0.44 0.4
-17 -2 1 0.37 0.45
-17 -2 1 0.37 0.48
-17 -2 1 0.87 0.52
-17 -2 1 1.39 0.56
-17 -2 1 0.91 0.56
-17 -2 1 0.49 0.45
17 3 -1 3.66 0.9
17 3 -1 3.37 0.86
17 3 -1 2.58 0.71
17 3 -1 2.4 0.71
17 3 -1 4.58 0.98
17 3 -1 1.79 0.67
-17 -3 1 2.59 0.89
-17 -3 1 3.18 0.83
-17 -3 1 3.57 0.87
-17 -3 1 2.81 0.87
-17 -3 1 1.53 0.64
-17 -3 1 2.42 0.9
-17 -3 1 2.46 0.76
-17 -3 1 1.6 0.66
-17 -3 1 2.15 0.79
17 4 -1 1.64 0.56
17 4 -1 1.56 0.54
17 4 -1 0.88 0.49
17 4 -1 2.37 0.67
17 4 -1 1.53 0.57
17 4 -1 1.48 0.59
-17 -4 1 2.01 0.75
-17 -4 1 1.12 0.33
-17 -4 1 2.33 0.72
-17 -4 1 1.39 0.37
-17 -4 1 0.46 0.6
-17 -4 1 1.83 0.68
-17 -4 1 1.51 0.76
-17 -4 1 0.52 0.53
-17 -4 1 1.64 0.7
-17 -4 1 1.62 0.39
-17 -4 1 2.3 0.82
-17 -4 1 1.12 0.61
17 5 -1 7.06 1.16
17 5 -1 6.15 1.11
17 5 -1 5.29 0.92
17 5 -1 5.74 1.12
17 5 -1 7.65 1.37
17 5 -1 6.26 1.03
17 5 -1 7.12 1.32
17 5 -1 6.12 1.04
17 5 -1 7.13 1.25
-17 -5 1 7.96 1.39
-17 -5 1 6.7 1.31
-17 -5 1 5.01 0.63
-17 -5 1 4.23 0.61
-17 -5 1 6.2 1.24
-17 -5 1 6.44 1.06
-17 -5 1 2.88 0.98
-17 -5 1 9.66 1.53
-17 -5 1 5.76 1
-17 -5 1 4.24 1.11
-17 -5 1 7.65 1.47
-17 -5 1 6.82 1.37
-17 -5 1 5.68 1
-17 -5 1 5.3 0.63
-17 -5 1 6.4 1.26
17 6 -1 6.34 1.28
17 6 -1 5.44 0.98
17 6 -1 4.34 0.91
17 6 -1 2.61 0.76
17 6 -1 5.3 1.14
17 6 -1 4.15 1
-17 -6 1 4.3 1.01
-17 -6 1 5.07 0.97
-17 -6 1 5.48 1.02
-17 -6 1 5.02 0.91
-17 -6 1 4.27 1
-17 -6 1 5.39 1.14
-17 -6 1 4.7 1.07
-17 -6 1 5.51 1.15
-17 -6 1 3.95 0.93
16 -7 -1 0.51 0.44
16 -7 -1 0.76 0.72
16 -7 -1 -0.12 0.4
16 -7 -1 -0.55 0.47
16 -7 -1 0.46 0.49
16 -7 -1 0.03 0.57
-16 7 1 1 0.52
-16 7 1 0.03 0.63
-16 7 1 -0.42 0.35
-16 7 1 0.26 0.77
-16 7 1 0.43 0.87
-16 7 1 -0.22 0.35
-16 7 1 0.63 0.52
-16 7 1 -0.08 0.35
-16 7 1 -0.2 0.38
16 -6 -1 3.51 0.98
16 -6 -1 1.39 0.61
16 -6 -1 2.37 0.71
16 -6 -1 2.08 0.67
16 -6 -1 3.63 1
16 -6 -1 3.63 0.99
-16 6 1 2.8 0.77
-16 6 1 2.75 0.93
-16 6 1 2.85 0.88
-16 6 1 3.05 0.95
-16 6 1 4.33 0.93
-16 6 1 2.99 0.82
16 -5 -1 6.19 1.31
16 -5 -1 5.52 0.93
16 -5 -1 5.54 0.95
16 -5 -1 5.31 1.18
16 -5 -1 7.69 1.46
16 -5 -1 5.07 0.93
-16 5 1 5.58 0.62
-16 5 1 5.19 0.97
-16 5 1 4.05 0.8
-16 5 1 5.03 0.63
-16 5 1 6.37 1.47
-16 5 1 5.95 0.64
-16 5 1 5.2 0.95
-16 5 1 6.39 1.39
-16 5 1 9.22 1.67
16 -4 -1 12.76 1.3
16 -4 -1 12.44 1.27
16 -4 -1 9.16 1.46
16 -4 -1 11.86 1.24
16 -4 -1 9.3 1.5
16 -4 -1 8.02 1.38
-16 4 1 13.21 1.2
-16 4 1 10.95 0.85
-16 4 1 13.09 1.22
-16 4 1 10.45 1.71
-16 4 1 12.9 0.92
-16 4 1 9.49 1.09
-16 4 1 15.41 1.75
-16 4 1 10.8 1.65
-16 4 1 12.53 0.93
16 -3 -1 -0.28 0.28
16 -3 -1 0.16 0.51
16 -3 -1 0.01 0.33
16 -3 -1 -0.55 0.47
16 -3 -1 0.6 0.39
16 -3 -1 0.71 0.49
-16 3 1 -0.3 0.27
-16 3 1 0.2 0.35
-16 3 1 -0.47 0.25
-16 3 1 0.25 0.35
-16 3 1 0.19 0.36
-16 3 1 0.13 0.34
16 -2 -1 3.49 0.75
16 -2 -1 3.09 0.9
16 -2 -1 2.84 0.7
16 -2 -1 2.61 0.86
16 -2 -1 3.03 0.9
16 -2 -1 3.19 0.72
-16 2 1 3.88 0.73
-16 2 1 2.67 0.47
-16 2 1 1.9 0.42
-16 2 1 2.87 0.66
-16 2 1 2.53 0.57
-16 2 1 2.71 0.61
-16 2 1 3.52 0.67
-16 2 1 2.16 0.42
-16 2 1 3.96 0.78
16 -1 -1 1.52 0.54
16 -1 -1 1.82 0.53
16 -1 -1 0.99 0.66
16 -1 -1 1.99 0.75
16 -1 -1 0.78 0.43
16 -1 -1 1.78 0.55
16 -1 -1 1.18 0.42
16 -1 -1 1.67 0.6
16 -1 -1 1.25 0.68
-16 1 1 1.8 0.65
-16 1 1 1.97 0.7
-16 1 1 1.81 0.39
-16 1 1 1.14 0.5
-16 1 1 1.59 0.38
-16 1 1 1.39 0.6
-16 1 1 1.98 0.58
-16 1 1 1.38 0.52
-16 1 1 1.04 0.37
16 0 -1 1.38 0.48
16 0 -1 1.48 0.54
16 0 -1 1.17 0.47
16 0 -1 0.81 0.47
16 0 -1 1.53 0.59
16 0 -1 0.84 0.48
16 0 -1 1 0.52
16 0 -1 1.35 0.54
16 0 -1 2.07 0.62
-16 0 1 1.8 0.51
-16 0 1 1.25 0.48
-16 0 1 0.88 0.5
-16 0 1 1.47 0.56
-16 0 1 1.65 0.56
-16 0 1 1.47 0.51
-16 0 1 0.91 0.52
-16 0 1 1.21 0.57
-16 0 1 0.25 0.5
16 1 -1 2.73 0.8
16 1 -1 0.98 0.47
16 1 -1 1.07 0.44
16 1 -1 1.78 0.55
16 1 -1 2.03 0.55
16 1 -1 1.87 0.53
16 1 -1 1.25 0.58
16 1 -1 1.32 0.53
16 1 -1 1.11 0.52
-16 -1 1 1.29 0.56
-16 -1 1 1.13 0.52
-16 -1 1 1.73 0.64
-16 -1 1 1.72 0.64
-16 -1 1 1.96 0.7
-16 -1 1 2.23 0.64
-16 -1 1 0.29 0.47
-16 -1 1 1.77 0.67
-16 -1 1 1.43 0.62
16 2 -1 2.59 0.66
16 2 -1 4.33 0.99
16 2 -1 2.64 0.64
16 2 -1 4.18 0.94
16 2 -1 2.28 0.64
16 2 -1 4.05 0.95
-16 -2 1 2.64 0.62
-16 -2 1 2.01 0.71
-16 -2 1 2.88 0.79
-16 -2 1 3.21 0.72
-16 -2 1 3.2 0.78
-16 -2 1 2.94 0.75
-16 -2 1 3.59 0.83
-16 -2 1 3.06 0.74
-16 -2 1 4.24 1.05
-16 -2 1 3.04 0.71
-16 -2 1 3.16 0.96
-16 -2 1 2.6 0.71
16 3 -1 0.71 0.45
16 3 -1 -0.26 0.36
16 3 -1 0.07 0.41
16 3 -1 0.27 0.43
16 3 -1 0.47 0.43
16 3 -1 -0.05 0.31
-16 -3 1 -0.17 0.38
-16 -3 1 0.38 0.53
-16 -3 1 -0.6 0.58
-16 -3 1 0.31 0.53
-16 -3 1 0.1 0.48
-16 -3 1 0.08 0.35
-16 -3 1 0.25 0.4
-16 -3 1 0.3 0.54
-16 -3 1 0.76 0.54
-16 -3 1 0.48 0.45
16 4 -1 13.25 1.59
16 4 -1 13.36 1.43
16 4 -1 14.03 1.44
16 4 -1 11.69 1.84
16 4 -1 12.04 1.38
16 4 -1 11.54 1.34
-16 -4 1 10.77 1.6
-16 -4 1 10.64 2.12
-16 -4 1 13.14 1.48
-16 -4 1 12.33 1.2
-16 -4 1 10.22 0.71
-16 -4 1 10.32 1.63
-16 -4 1 11.53 0.77
-16 -4 1 9.96 1.42
-16 -4 1 9.89 1.43
-16 -4 1 10.17 1.54
-16 -4 1 10.18 0.74
-16 -4 1 14.72 1.3
-16 -4 1 13 1.21
16 5 -1 4.85 0.96
16 5 -1 5.24 0.95
16 5 -1 4.7 0.86
16 5 -1 6.13 1.01
16 5 -1 3.89 0.91
16 5 -1 5.96 1
16 5 -1 6.41 1.06
16 5 -1 4.95 1.02
16 5 -1 5.53 0.94
-16 -5 1 7.97 1.14
-16 -5 1 5.51 1.14
-16 -5 1 6.26 0.61
-16 -5 1 5.58 1.03
-16 -5 1 6.1 0.63
-16 -5 1 4.76 0.87
-16 -5 1 5.77 0.93
-16 -5 1 5.75 1.01
-16 -5 1 7.34 1.2
-16 -5 1 5.54 0.6
-16 -5 1 6.46 1.14
-16 -5 1 6.17 1.17
-16 -5 1 7.31 1.21
-16 -5 1 5.93 1.16
-16 -5 1 5.07 0.96
16 6 -1 3.02 0.81
16 6 -1 2.5 0.77
16 6 -1 3.06 0.84
16 6 -1 1.8 0.71
16 6 -1 3.03 0.81
16 6 -1 2.02 0.66
-16 -6 1 2.73 0.75
-16 -6 1 2.67 0.74
-16 -6 1 2.85 0.82
-16 -6 1 3.03 0.78
-16 -6 1 2.29 0.75
-16 -6 1 2.95 0.77
-16 -6 1 3.98 0.85
-16 -6 1 2.82 0.83
-16 -6 1 3 0.95
-16 -6 1 2.39 0.85
-16 -6 1 3.4 0.97
-16 -6 1 3.48 0.92
16 7 -1 -0.23 0.33
16 7 -1 -0.15 0.31
16 7 -1 0.01 0.49
16 7 -1 -0.11 0.36
16 7 -1 0.11 0.39
16 7 -1 -0.54 0.36
16 7 -1 -0.21 0.31
16 7 -1 0.56 0.54
16 7 -1 -0.36 0.33
-16 -7 1 0.1 0.4
-16 -7 1 0.56 0.56
-16 -7 1 0.5 0.53
-16 -7 1 0.72 0.42
-16 -7 1 -0.23 0.39
-16 -7 1 0.31 0.53
-16 -7 1 0.19 0.37
-16 -7 1 0.42 0.54
-16 -7 1 -0.52 0.56
-16 -7 1 0.04 0.33
15 -8 -1 0.01 0.5
15 -8 -1 0.9 0.6
15 -8 -1 1.45 0.65
15 -8 -1 0.03 0.48
15 -8 -1 -0.23 0.44
15 -8 -1 0.95 0.5
-15 8 1 -0.05 0.5
-15 8 1 0.34 0.69
-15 8 1 -0.47 0.67
-15 8 1 0.17 0.57
-15 8 1 -0.19 0.75
-15 8 1 0.16 0.51
-15 8 1 0.35 0.78
-15 8 1 0 0.71
-15 8 1 -0.24 0.63
15 -7 -1 9.67 1.45
15 -7 -1 8.74 1.32
15 -7 -1 9.26 1.59
15 -7 -1 6.96 1.22
15 -7 -1 9.2 1.57
15 -7 -1 7.09 1.3
-15 7 1 12.51 1.45
-15 7 1 7.63 1.33
-15 7 1 7.34 1.19
-15 7 1 7.62 1.2
-15 7 1 7.88 1.21
-15 7 1 7.33 1.12
-15 7 1 7.02 1.17
-15 7 1 7.03 1.15
-15 7 1 11.32 1.61
15 -6 -1 6.58 1.33
15 -6 -1 6.44 1.12
15 -6 -1 5.79 1.05
15 -6 -1 6.17 1.1
15 -6 -1 4.64 1.03
15 -6 -1 5.56 1.16
-15 6 1 5.2 0.99
-15 6 1 4.92 0.96
-15 6 1 7.52 1.39
-15 6 1 5.24 1.13
-15 6 1 7 1.39
-15 6 1 4.91 0.97
15 -5 -1 11.64 1.72
15 -5 -1 16.97 1.43
15 -5 -1 18.54 1.91
15 -5 -1 15.16 1.77
15 -5 -1 16.56 1.42
15 -5 -1 14.48 1.39
-15 5 1 18.38 1.8
-15 5 1 19.44 1.83
-15 5 1 15.21 0.91
-15 5 1 14.67 1.3
-15 5 1 13.88 1.26
-15 5 1 14.37 0.89
-15 5 1 17.24 1.77
-15 5 1 17.34 1.47
-15 5 1 15.88 1.32
-15 5 1 16.8 0.93
-15 5 1 11.86 1.27
15 -4 -1 0.86 0.45
15 -4 -1 1.57 0.59
15 -4 -1 1.89 0.74
15 -4 -1 1.18 0.7
15 -4 -1 2 0.61
15 -4 -1 2.01 0.77
-15 4 1 1.31 0.63
-15 4 1 0.54 0.43
-15 4 1 0.4 0.43
-15 4 1 1.29 0.53
-15 4 1 1.31 0.63
-15 4 1 0.95 0.58
15 -3 -1 30.13 2.17
15 -3 -1 28.08 1.7
15 -3 -1 28.81 1.76
15 -3 -1 26.54 2.04
15 -3 -1 30.49 2.21
15 -3 -1 29.33 1.75
-15 3 1 25.21 1.44
-15 3 1 26.33 1.61
-15 3 1 25.18 1.44
-15 3 1 24.29 1.51
-15 3 1 27.33 1.64
-15 3 1 24.76 1.43
15 -2 -1 7.59 1.18
15 -2 -1 10.38 1.09
15 -2 -1 6.94 0.91
15 -2 -1 8.82 1.31
15 -2 -1 10.37 1.05
15 -2 -1 8.38 1.31
-15 2 1 7.46 0.99
-15 2 1 8.17 1.04
-15 2 1 9.63 1.36
-15 2 1 5.53 0.99
-15 2 1 7.69 0.74
-15 2 1 8.22 0.94
-15 2 1 7.78 0.84
-15 2 1 9.94 1.38
-15 2 1 6.83 1.11
-15 2 1 6.22 0.99
-15 2 1 7.03 0.79
15 -1 -1 2.75 0.86
15 -1 -1 2.13 0.59
15 -1 -1 2.23 0.6
15 -1 -1 3.18 0.7
15 -1 -1 2.38 0.57
15 -1 -1 2.13 0.57
15 -1 -1 3.1 0.69
15 -1 -1 1.22 0.68
15 -1 -1 2.72 0.78
-15 1 1 1.59 0.74
-15 1 1 2.25 0.71
-15 1 1 1.29 0.63
-15 1 1 1.58 0.57
-15 1 1 2.26 0.62
-15 1 1 2.44 0.66
-15 1 1 1.13 0.5
-15 1 1 1.07 0.47
-15 1 1 2.03 0.43
-15 1 1 1.51 0.4
-15 1 1 2.51 0.69
-15 1 1 1.93 0.43
15 0 -1 0.84 0.43
15 0 -1 0.18 0.33
15 0 -1 0.47 0.43
15 0 -1 -0.13 0.28
15 0 -1 -0.09 0.32
15 0 -1 -0.08 0.27
15 0 -1 0.27 0.36
15 0 -1 0.43 0.46
15 0 -1 -0.44 0.29
-15 0 1 -0.53 0.23
-15 0 1 0.51 0.33
-15 0 1 -0.16 0.33
-15 0 1 0.18 0.39
-15 0 1 0.94 0.49
-15 0 1 0.1 0.5
-15 0 1 -0.1 0.3
-15 0 1 0.47 0.51
-15 0 1 0.01 0.37
-15 0 1 -0.11 0.43
-15 0 1 0.58 0.37
-15 0 1 0.12 0.37
15 1 -1 2.18 0.64
15 1 -1 2.01 0.53
15 1 -1 2.19 0.57
15 1 -1 1.7 0.64
15 1 -1 2.57 0.7
15 1 -1 2.41 0.72
15 1 -1 2.56 0.64
15 1 -1 2.23 0.72
15 1 -1 2.33 0.6
-15 -1 1 1.89 0.59
-15 -1 1 3.15 0.79
-15 -1 1 1.76 0.51
-15 -1 1 1.18 0.54
-15 -1 1 3.62 0.98
-15 -1 1 1.58 0.47
-15 -1 1 1.41 0.67
-15 -1 1 1.85 0.59
-15 -1 1 2.02 0.52
-15 -1 1 1.37 0.66
-15 -1 1 2.39 0.69
-15 -1 1 2.61 0.69
15 2 -1 9.26 1.26
15 2 -1 9.78 1.18
15 2 -1 8.88 1.04
15 2 -1 10.3 1.14
15 2 -1 10.66 1.23
15 2 -1 10.73 1.23
-15 -2 1 9.25 1.24
-15 -2 1 9.76 1.32
-15 -2 1 7.23 1.12
-15 -2 1 8.37 1.15
-15 -2 1 7.19 1.09
-15 -2 1 8.08 1.21
-15 -2 1 10.46 1.18
-15 -2 1 9.92 1.11
-15 -2 1 9.12 1
-15 -2 1 10.19 1.09
-15 -2 1 9.64 1.34
-15 -2 1 8.4 1.18
15 3 -1 28.04 1.83
15 3 -1 27.13 1.77
15 3 -1 30.63 1.89
15 3 -1 27.7 1.81
15 3 -1 26.61 1.77
15 3 -1 29.39 1.87
-15 -3 1 27.68 1.94
-15 -3 1 26.96 1.97
-15 -3 1 22.63 1.74
-15 -3 1 26.1 1.93
-15 -3 1 29.12 2.05
-15 -3 1 24.53 1.85
-15 -3 1 28.11 1.72
-15 -3 1 26.55 1.68
-15 -3 1 30.03 2.03
-15 -3 1 25.28 1.9
-15 -3 1 24.61 1.66
-15 -3 1 27.3 1.95
15 4 -1 0.91 0.51
15 4 -1 1.56 0.62
15 4 -1 1.38 0.53
15 4 -1 0.95 0.5
15 4 -1 0.93 0.51
15 4 -1 2.85 0.72
-15 -4 1 1.47 0.73
-15 -4 1 1.06 0.61
-15 -4 1 2.38 0.82
-15 -4 1 1.4 0.72
-15 -4 1 1.04 0.46
-15 -4 1 1.33 0.59
-15 -4 1 0.21 0.48
-15 -4 1 2.4 0.62
-15 -4 1 1.18 0.62
-15 -4 1 1.18 0.46
-15 -4 1 2.16 0.59
-15 -4 1 1.41 0.63
15 5 -1 17.31 1.58
15 5 -1 18.57 1.5
15 5 -1 15.22 1.29
15 5 -1 15.97 1.39
15 5 -1 14.96 1.27
15 5 -1 16.22 1.41
15 5 -1 15.35 1.3
15 5 -1 17.08 1.59
15 5 -1 14.26 1.46
-15 -5 1 16.76 1.59
-15 -5 1 16.39 1.68
-15 -5 1 13.6 0.88
-15 -5 1 15.61 1.67
-15 -5 1 15.42 1.6
-15 -5 1 16.38 1.38
-15 -5 1 17.24 1.37
-15 -5 1 12.03 1.33
-15 -5 1 17.55 1.6
-15 -5 1 15.02 0.95
-15 -5 1 15.31 1.31
-15 -5 1 14.61 0.94
-15 -5 1 15.07 1.53
-15 -5 1 13.14 1.32
-15 -5 1 11.14 1.23
15 6 -1 6.04 1.09
15 6 -1 4.91 0.98
15 6 -1 5.3 1.05
15 6 -1 6.08 1.05
15 6 -1 5.3 1.02
15 6 -1 7.46 1.17
-15 -6 1 5.8 0.9
-15 -6 1 5.33 0.72
-15 -6 1 5.65 0.9
-15 -6 1 5.5 0.9
-15 -6 1 5.75 1.15
-15 -6 1 5.68 0.69
-15 -6 1 3.51 0.81
-15 -6 1 5.2 1.09
-15 -6 1 5.13 0.85
-15 -6 1 5.39 0.62
-15 -6 1 4.44 0.87
-15 -6 1 5.57 1.05
-15 -6 1 7.21 1.18
-15 -6 1 6.17 1.09
-15 -6 1 6.25 1.19
15 7 -1 8.34 1.32
15 7 -1 6.41 1.17
15 7 -1 6.07 1.03
15 7 -1 7.78 1.22
15 7 -1 6.75 1.22
15 7 -1 5.91 1.06
-15 -7 1 6.19 0.73
-15 -7 1 7.9 1.4
-15 -7 1 6.36 1.26
-15 -7 1 7.83 1.2
-15 -7 1 7.1 0.74
-15 -7 1 6.61 1.05
-15 -7 1 7.73 1.06
-15 -7 1 9.51 1.05
-15 -7 1 6.19 1.18
-15 -7 1 6.85 1.14
-15 -7 1 6.41 0.75
-15 -7 1 9.3 1.28
-15 -7 1 10.58 1.12
-15 -7 1 9.3 1.32
-15 -7 1 8.39 1.17
15 8 -1 1.12 0.62
15 8 -1 0 0.38
15 8 -1 0.78 0.61
15 8 -1 0.58 0.48
15 8 -1 -0.37 0.42
15 8 -1 0.15 0.47
15 8 -1 -0.22 0.36
15 8 -1 -0.77 0.37
15 8 -1 -0.95 0.38
-15 -8 1 -0.7 0.45
-15 -8 1 0.61 0.38
-15 -8 1 0.34 0.45
-15 -8 1 0.01 0.35
-15 -8 1 0.12 0.54
-15 -8 1 1.15 0.66
-15 -8 1 1.1 0.44
-15 -8 1 1.69 0.56
-15 -8 1 1.02 0.46
14 -9 -1 0.3 0.47
14 -9 -1 1.24 0.68
14 -9 -1 0.13 0.46
14 -9 -1 1.13 0.6
14 -9 -1 -0.5 0.38
14 -9 -1 -0.33 0.44
-14 9 1 0.08 0.4
-14 9 1 -0.72 0.58
-14 9 1 0.55 0.54
-14 9 1 0.81 0.53
-14 9 1 0.43 0.5
-14 9 1 0.38 0.51
-14 9 1 -0.39 0.6
-14 9 1 -0.5 0.59
-14 9 1 -0.32 0.39
14 -8 -1 3.91 0.81
14 -8 -1 4.56 0.89
14 -8 -1 7.66 1.36
14 -8 -1 6.38 1.19
14 -8 -1 6.29 1.25
14 -8 -1 4.48 0.94
-14 8 1 6.28 1.08
-14 8 1 6.66 1.17
-14 8 1 5.52 1.04
-14 8 1 4.99 0.99
-14 8 1 5.44 1.21
-14 8 1 5.86 1.22
-14 8 1 5.06 0.98
-14 8 1 5.47 1.2
-14 8 1 6.06 1.12
14 -7 -1 2.73 0.74
14 -7 -1 2.36 0.6
14 -7 -1 2.68 0.61
14 -7 -1 2.34 0.58
14 -7 -1 5.09 1.08
14 -7 -1 3.24 0.85
-14 7 1 3.11 0.8
-14 7 1 3.09 0.76
-14 7 1 3.38 0.92
-14 7 1 2.39 0.72
-14 7 1 3.1 0.74
-14 7 1 2.47 0.77
-14 7 1 2.05 0.69
-14 7 1 2.46 0.71
-14 7 1 3.19 0.73
14 -6 -1 2.38 0.64
14 -6 -1 0.94 0.63
14 -6 -1 2.33 0.61
14 -6 -1 1.86 0.76
14 -6 -1 1.07 0.46
14 -6 -1 1.38 0.62
-14 6 1 2.85 0.8
-14 6 1 1.28 0.61
-14 6 1 1.72 0.67
-14 6 1 0.53 0.44
-14 6 1 1.55 0.63
-14 6 1 1.55 0.65
-14 6 1 1.2 0.57
-14 6 1 1.73 0.68
-14 6 1 1.18 0.62
14 -5 -1 16.22 1.67
14 -5 -1 15.09 1.6
14 -5 -1 15.88 1.33
14 -5 -1 14.58 1.27
14 -5 -1 13.76 1.28
14 -5 -1 14.47 1.58
-14 5 1 12.62 0.78
-14 5 1 13.1 0.78
-14 5 1 14.47 0.81
-14 5 1 13.34 1.22
-14 5 1 14.95 1.35
-14 5 1 13.63 0.81
-14 5 1 14.24 0.79
-14 5 1 15.36 0.82
-14 5 1 14.84 1.33
14 -4 -1 0.9 0.38
14 -4 -1 0.34 0.3
14 -4 -1 0.84 0.63
14 -4 -1 0.21 0.48
14 -4 -1 0.97 0.37
14 -4 -1 1.21 0.73
-14 4 1 -0.05 0.23
-14 4 1 -0.07 0.24
-14 4 1 0.84 0.44
-14 4 1 0.65 0.45
-14 4 1 1.16 0.5
-14 4 1 0.28 0.26
14 -3 -1 3.26 0.64
14 -3 -1 3.61 0.65
14 -3 -1 3.73 0.92
14 -3 -1 3.52 0.62
14 -3 -1 4.51 0.95
14 -3 -1 4.01 0.93
-14 3 1 5.4 0.91
-14 3 1 5.75 1.16
-14 3 1 4.6 0.8
-14 3 1 4.98 1.1
-14 3 1 5.04 0.76
-14 3 1 4.78 0.86
-14 3 1 5.04 0.75
-14 3 1 5.7 1.1
-14 3 1 5.99 0.81
14 -2 -1 6.06 0.95
14 -2 -1 7.4 1.31
14 -2 -1 8.47 1.4
14 -2 -1 6.21 0.96
14 -2 -1 7.52 1.08
14 -2 -1 7.35 1.31
-14 2 1 5.5 0.89
-14 2 1 7.6 1.25
-14 2 1 5.6 0.82
-14 2 1 6.36 1.09
-14 2 1 5.46 0.55
-14 2 1 6.55 1.16
-14 2 1 5.4 0.55
-14 2 1 4.79 0.79
-14 2 1 5.04 0.83
-14 2 1 6.11 0.84
-14 2 1 5.96 0.86
-14 2 1 5.86 0.56
14 -1 -1 2.38 0.62
14 -1 -1 2.22 0.64
14 -1 -1 2.35 0.67
14 -1 -1 2.49 0.64
14 -1 -1 1.88 0.57
14 -1 -1 2.77 0.63
-14 1 1 2.33 0.44
-14 1 1 2.06 0.56
-14 1 1 2.12 0.57
-14 1 1 3.74 0.84
-14 1 1 2.15 0.55
-14 1 1 2.01 0.69
-14 1 1 2.49 0.48
-14 1 1 2.18 0.44
-14 1 1 1.37 0.46
-14 1 1 1.32 0.56
-14 1 1 1.96 0.65
-14 1 1 3.14 0.72
-14 1 1 2.52 0.6
-14 1 1 2.06 0.55
-14 1 1 2.78 0.75
14 0 -1 1.17 0.42
14 0 -1 0.86 0.41
14 0 -1 2.1 0.58
14 0 -1 1.32 0.39
14 0 -1 1.38 0.43
14 0 -1 1.6 0.55
14 0 -1 1.48 0.5
14 0 -1 1.54 0.52
14 0 -1 2.2 0.56
-14 0 1 0.37 0.55
-14 0 1 1.6 0.56
-14 0 1 1.07 0.5
-14 0 1 0.65 0.49
-14 0 1 1.77 0.55
-14 0 1 0.57 0.32
-14 0 1 1.24 0.51
-14 0 1 0.97 0.61
-14 0 1 1.49 0.56
-14 0 1 1.22 0.53
-14 0 1 0.7 0.42
-14 0 1 1.04 0.39
-14 0 1 1.3 0.41
-14 0 1 0.57 0.43
-14 0 1 1.68 0.55
-14 0 1 1.08 0.45
-14 0 1 1.33 0.64
-14 0 1 0.9 0.49
14 1 -1 2.41 0.51
14 1 -1 3.36 0.74
14 1 -1 3.66 0.77
14 1 -1 2.39 0.68
14 1 -1 2.43 0.54
14 1 -1 2.28 0.52
14 1 -1 2.08 0.63
14 1 -1 2.24 0.65
14 1 -1 2.67 0.69
-14 -1 1 2.14 0.6
-14 -1 1 2.34 0.59
-14 -1 1 2.73 0.69
-14 -1 1 2.6 0.66
-14 -1 1 2.59 0.64
-14 -1 1 2.6 0.76
-14 -1 1 2.89 0.65
-14 -1 1 2.14 0.64
-14 -1 1 2.29 0.63
-14 -1 1 1.66 0.65
-14 -1 1 3.56 0.88
-14 -1 1 3.33 0.86
-14 -1 1 2.93 0.71
-14 -1 1 2.33 0.74
-14 -1 1 2.17 0.54
-14 -1 1 2.63 0.64
-14 -1 1 2.34 0.5
-14 -1 1 3.46 0.87
14 2 -1 7.72 1.05
14 2 -1 6.74 1.1
14 2 -1 5.89 0.9
14 2 -1 6.53 1.1
14 2 -1 7.48 1.02
14 2 -1 5.51 1.01
-14 -2 1 7.32 1.16
-14 -2 1 7.45 1.21
-14 -2 1 4.34 0.83
-14 -2 1 6.73 0.9
-14 -2 1 4.59 0.85
-14 -2 1 6.24 0.88
-14 -2 1 8.13 1.31
-14 -2 1 6.16 0.91
-14 -2 1 6.02 0.85
-14 -2 1 6.58 0.99
-14 -2 1 3.83 0.8
-14 -2 1 8.1 1.14
-14 -2 1 6.43 0.92
-14 -2 1 7.34 1.05
-14 -2 1 5.06 0.81
14 3 -1 4.07 0.79
14 3 -1 4.97 0.91
14 3 -1 4.83 0.89
14 3 -1 5.3 0.9
14 3 -1 5.55 0.98
14 3 -1 4.41 0.85
-14 -3 1 3.86 0.78
-14 -3 1 4.37 0.91
-14 -3 1 4.22 0.79
-14 -3 1 3.16 0.75
-14 -3 1 3.76 0.68
-14 -3 1 4.34 0.74
-14 -3 1 6.66 1.01
-14 -3 1 5.89 0.82
-14 -3 1 4.01 0.79
-14 -3 1 4.74 0.94
-14 -3 1 5.56 0.93
-14 -3 1 5.78 0.94
14 4 -1 0.9 0.42
14 4 -1 0.35 0.52
14 4 -1 0.48 0.43
14 4 -1 0.82 0.35
14 4 -1 0.6 0.36
14 4 -1 1.19 0.56
-14 -4 1 0.59 0.53
-14 -4 1 0.96 0.44
-14 -4 1 0.69 0.35
-14 -4 1 1.29 0.52
-14 -4 1 1.07 0.39
-14 -4 1 1.24 0.46
-14 -4 1 0.27 0.36
-14 -4 1 0.07 0.47
-14 -4 1 1.02 0.57
-14 -4 1 0.64 0.49
-14 -4 1 0.43 0.48
-14 -4 1 -0.12 0.25
-14 -4 1 1.5 0.62
-14 -4 1 0.39 0.38
-14 -4 1 0.17 0.35
14 5 -1 13.76 1.15
14 5 -1 14.84 1.42
14 5 -1 16.3 1.49
14 5 -1 14.33 1.3
14 5 -1 16.65 1.39
14 5 -1 13.66 1.36
14 5 -1 13.81 1.14
14 5 -1 17.11 1.37
14 5 -1 15.99 1.2
-14 -5 1 14.99 1.24
-14 -5 1 14.47 1.48
-14 -5 1 16.42 1.48
-14 -5 1 13.5 1.25
-14 -5 1 14.39 1.23
-14 -5 1 14.34 0.9
-14 -5 1 12.6 0.85
-14 -5 1 13.33 0.83
-14 -5 1 14.12 1.27
-14 -5 1 15.39 1.56
-14 -5 1 15.24 1.41
-14 -5 1 14.4 1.11
-14 -5 1 15.21 1.25
-14 -5 1 14.5 1.51
-14 -5 1 14.35 1.1
-14 -5 1 14.94 1.16
-14 -5 1 18.31 1.53
-14 -5 1 15.74 1.32
14 6 -1 1.08 0.53
14 6 -1 1.11 0.52
14 6 -1 1.36 0.56
14 6 -1 1.65 0.51
14 6 -1 1.04 0.47
14 6 -1 1.84 0.64
14 6 -1 2.74 0.6
14 6 -1 1.59 0.49
14 6 -1 1.4 0.57
-14 -6 1 1.18 0.47
-14 -6 1 1.53 0.59
-14 -6 1 1.3 0.39
-14 -6 1 1.75 0.53
-14 -6 1 1.91 0.52
-14 -6 1 1.9 0.59
-14 -6 1 1.04 0.43
-14 -6 1 0.99 0.62
-14 -6 1 2.19 0.68
-14 -6 1 1.46 0.68
-14 -6 1 2.51 0.67
-14 -6 1 0.69 0.36
-14 -6 1 1.13 0.47
-14 -6 1 0.45 0.52
-14 -6 1 2.12 0.76
14 7 -1 3.15 0.89
14 7 -1 2.38 0.7
14 7 -1 2.34 0.78
14 7 -1 3.33 0.77
14 7 -1 2.03 0.64
14 7 -1 3.69 0.92
-14 -7 1 3.06 0.76
-14 -7 1 2.44 0.47
-14 -7 1 2.23 0.77
-14 -7 1 3.56 0.6
-14 -7 1 2.16 0.46
-14 -7 1 4.18 0.86
-14 -7 1 3.41 0.89
-14 -7 1 3.69 0.74
-14 -7 1 2.78 0.67
-14 -7 1 2.06 0.69
-14 -7 1 3.19 0.9
-14 -7 1 3.21 0.73
-14 -7 1 2.96 0.73
-14 -7 1 3.37 0.75
-14 -7 1 3.24 0.81
14 8 -1 5.29 1.01
14 8 -1 5.04 1.14
14 8 -1 4.05 0.88
14 8 -1 4.28 0.92
14 8 -1 4.46 1.08
14 8 -1 5.54 1.25
-14 -8 1 6.16 0.92
-14 -8 1 4.82 0.92
-14 -8 1 3.23 0.59
-14 -8 1 4.99 1.19
-14 -8 1 5.83 1.24
-14 -8 1 5.26 1.01
-14 -8 1 6.13 0.85
-14 -8 1 2.99 0.64
-14 -8 1 5.54 0.86
-14 -8 1 5.8 0.84
-14 -8 1 4.51 0.79
-14 -8 1 5.41 0.96
-14 -8 1 6.85 1.33
-14 -8 1 7.01 0.96
-14 -8 1 4.47 0.68
14 9 -1 -0.28 0.39
14 9 -1 0.09 0.55
14 9 -1 -0.33 0.47
14 9 -1 0.59 0.52
14 9 -1 0.22 0.43
14 9 -1 0.39 0.51
-14 -9 1 0.28 0.37
-14 -9 1 -0.07 0.35
-14 -9 1 -0.12 0.42
-14 -9 1 1.06 0.43
-14 -9 1 -0.18 0.38
-14 -9 1 -0.03 0.36
-14 -9 1 0.61 0.44
-14 -9 1 0.04 0.43
-14 -9 1 1.44 0.66
13 -9 -1 0.14 0.5
13 -9 -1 -0.35 0.54
13 -9 -1 -0.67 0.42
13 -9 -1 0.26 0.69
13 -9 -1 0.05 0.51
13 -9 -1 0.23 0.6
-13 9 1 -0.26 0.38
-13 9 1 -0.64 0.31
-13 9 1 -0.23 0.41
-13 9 1 -0.34 0.34
-13 9 1 0.24 0.58
-13 9 1 -0.14 0.4
-13 9 1 0.08 0.59
-13 9 1 0.63 0.64
-13 9 1 -0.18 0.4
13 -8 -1 2.18 0.74
13 -8 -1 1.67 0.74
13 -8 -1 2.42 0.73
13 -8 -1 2.87 0.82
13 -8 -1 2.25 0.76
13 -8 -1 2.37 0.72
13 -8 -1 1.71 0.68
13 -8 -1 2.14 0.83
13 -8 -1 2 0.81
-13 8 1 1.42 0.63
-13 8 1 1.6 0.64
-13 8 1 2.1 0.76
-13 8 1 2.53 0.87
-13 8 1 2.3 0.78
-13 8 1 2.3 0.78
-13 8 1 2.85 0.87
-13 8 1 1.43 0.67
13 -7 -1 4.68 1.12
13 -7 -1 5.1 0.96
13 -7 -1 5.79 1.1
13 -7 -1 5.94 1.14
13 -7 -1 4.27 0.94
13 -7 -1 3.29 0.87
13 -7 -1 6.99 1.11
13 -7 -1 5.54 1
13 -7 -1 6.74 1.23
-13 7 1 5.06 0.94
-13 7 1 4.74 1.01
-13 7 1 4.94 0.96
-13 7 1 5.71 1
-13 7 1 4.03 0.84
-13 7 1 4.86 0.96
-13 7 1 5.12 1.07
-13 7 1 5.22 0.99
-13 7 1 3.85 0.77
13 -6 -1 -0.31 0.57
13 -6 -1 0.55 0.52
13 -6 -1 0.29 0.48
13 -6 -1 0.15 0.46
13 -6 -1 0.77 0.53
13 -6 -1 0.96 0.53
13 -6 -1 1.16 0.63
13 -6 -1 0.28 0.61
13 -6 -1 -0.01 0.5
-13 6 1 0.19 0.31
-13 6 1 -0.34 0.26
-13 6 1 0.52 0.46
-13 6 1 -0.2 0.37
-13 6 1 -0.03 0.32
-13 6 1 1.02 0.52
-13 6 1 0.2 0.43
-13 6 1 0.77 0.4
-13 6 1 -0.1 0.33
13 -5 -1 5.86 0.92
13 -5 -1 6.68 1.2
13 -5 -1 6.56 1.21
13 -5 -1 6.95 1.06
13 -5 -1 6.5 0.96
13 -5 -1 7.69 1.32
13 -5 -1 7.23 1.13
13 -5 -1 6.31 1.07
13 -5 -1 9.19 1.06
-13 5 1 6.33 0.52
-13 5 1 7.09 0.57
-13 5 1 6.78 0.53
-13 5 1 6.63 0.55
-13 5 1 5.91 0.53
-13 5 1 6.63 0.96
-13 5 1 6.4 0.93
-13 5 1 6.22 0.53
-13 5 1 5.9 0.89
13 -4 -1 12.3 1.14
13 -4 -1 12.78 1.38
13 -4 -1 12.75 1.37
13 -4 -1 12.65 1.42
13 -4 -1 12.49 1.14
13 -4 -1 13.14 1.42
13 -4 -1 13.6 1.19
13 -4 -1 14.7 1.51
13 -4 -1 10.82 1.27
-13 4 1 13.18 1.14
-13 4 1 13.38 1.34
-13 4 1 13.01 1.34
-13 4 1 13.64 1.37
-13 4 1 12.67 0.87
-13 4 1 12.81 1.17
-13 4 1 13.38 0.9
-13 4 1 11.87 1.12
-13 4 1 11.62 0.85
13 -3 -1 4.41 0.81
13 -3 -1 4.44 1.01
13 -3 -1 3.99 0.94
13 -3 -1 3.53 0.84
13 -3 -1 3.58 0.84
13 -3 -1 5.55 1.01
13 -3 -1 3.49 0.7
13 -3 -1 4.09 0.84
13 -3 -1 4.42 0.83
-13 3 1 3.17 0.58
-13 3 1 3.75 0.63
-13 3 1 3.58 0.63
-13 3 1 3.14 0.86
-13 3 1 2.91 0.55
-13 3 1 3.08 0.86
-13 3 1 2.98 0.59
-13 3 1 5.37 1.11
-13 3 1 3.34 0.6
13 -2 -1 4.24 0.98
13 -2 -1 3.99 0.86
13 -2 -1 3.52 0.73
13 -2 -1 2.51 0.6
13 -2 -1 3.48 0.7
13 -2 -1 3.64 1
13 -2 -1 4.38 0.78
13 -2 -1 2.18 0.68
13 -2 -1 5.41 1.11
-13 2 1 2.34 0.61
-13 2 1 2.92 0.76
-13 2 1 2.73 0.56
-13 2 1 3.21 0.46
-13 2 1 3.62 0.75
-13 2 1 4.72 0.99
-13 2 1 3.67 0.87
-13 2 1 3.11 0.84
-13 2 1 4.14 0.45
-13 2 1 3.57 0.92
-13 2 1 2.91 0.76
-13 2 1 3.07 0.43
-13 2 1 3.27 0.61
-13 2 1 3.22 0.65
-13 2 1 3.36 0.6
-13 2 1 2.28 0.59
-13 2 1 2.16 0.56
-13 2 1 2.82 0.7
13 -1 -1 0.67 0.38
13 -1 -1 0.27 0.5
13 -1 -1 1.08 0.57
13 -1 -1 -0.01 0.38
13 -1 -1 0.43 0.53
13 -1 -1 0.73 0.39
13 -1 -1 0.86 0.59
13 -1 -1 0.46 0.36
13 -1 -1 0.2 0.42
-13 1 1 0.93 0.39
-13 1 1 0.69 0.47
-13 1 1 0.29 0.32
-13 1 1 1.09 0.57
-13 1 1 0.81 0.35
-13 1 1 0.92 0.48
-13 1 1 0.63 0.43
-13 1 1 1.41 0.54
-13 1 1 0.52 0.41
-13 1 1 0.13 0.17
-13 1 1 1.11 0.59
-13 1 1 0.97 0.56
-13 1 1 0.62 0.25
-13 1 1 0.25 0.48
-13 1 1 0.82 0.24
13 0 -1 3.76 0.69
13 0 -1 3.65 0.94
13 0 -1 3.07 0.64
13 0 -1 2.86 0.72
13 0 -1 2.88 0.8
13 0 -1 2.63 0.55
13 0 -1 4.11 0.71
13 0 -1 2.65 0.56
13 0 -1 2.59 0.57
13 0 -1 2.38 0.71
13 0 -1 3.38 0.91
13 0 -1 3.43 0.78
13 0 -1 3.38 0.64
13 0 -1 2.33 0.54
13 0 -1 3.27 0.65
-13 0 1 1.9 0.64
-13 0 1 2.95 0.79
-13 0 1 2.5 0.59
-13 0 1 3.29 0.79
-13 0 1 3 0.63
-13 0 1 3.37 0.61
-13 0 1 4.41 0.93
-13 0 1 2.72 0.59
-13 0 1 3.03 0.57
-13 0 1 3.45 0.87
-13 0 1 2.31 0.56
-13 0 1 3.53 0.86
-13 0 1 3 0.56
-13 0 1 3.34 0.69
-13 0 1 3.41 0.62
13 1 -1 0.57 0.33
13 1 -1 0.1 0.27
13 1 -1 1.24 0.43
13 1 -1 0.98 0.38
13 1 -1 1 0.43
13 1 -1 0.21 0.3
13 1 -1 0.22 0.3
13 1 -1 0.5 0.37
13 1 -1 1 0.41
13 1 -1 0.6 0.34
13 1 -1 0.91 0.43
13 1 -1 0.74 0.44
-13 -1 1 1.06 0.33
-13 -1 1 0.97 0.48
-13 -1 1 0.54 0.27
-13 -1 1 0.35 0.37
-13 -1 1 0.18 0.34
-13 -1 1 1 0.42
-13 -1 1 0.33 0.35
-13 -1 1 0.18 0.37
-13 -1 1 0.61 0.31
-13 -1 1 0.91 0.48
-13 -1 1 0.2 0.36
-13 -1 1 0.55 0.45
13 2 -1 2.89 0.56
13 2 -1 2.71 0.55
13 2 -1 3.76 0.66
13 2 -1 3.25 0.72
13 2 -1 3.16 0.67
13 2 -1 3.24 0.69
13 2 -1 4.23 0.77
13 2 -1 4.26 0.8
13 2 -1 4.5 0.79
-13 -2 1 3.96 0.72
-13 -2 1 3.56 0.8
-13 -2 1 3.57 0.65
-13 -2 1 3.14 0.73
-13 -2 1 3.14 0.68
-13 -2 1 3.43 0.8
-13 -2 1 4.32 0.79
-13 -2 1 3.79 0.8
-13 -2 1 3.55 0.72
-13 -2 1 4.83 0.95
-13 -2 1 2.47 0.65
-13 -2 1 4.83 0.97
-13 -2 1 3.06 0.7
-13 -2 1 3.03 0.64
-13 -2 1 3.69 0.68
-13 -2 1 3.76 0.72
-13 -2 1 3.05 0.78
13 3 -1 3.89 0.76
13 3 -1 3.38 0.63
13 3 -1 3.41 0.62
13 3 -1 4.7 0.86
13 3 -1 5.75 0.96
13 3 -1 5 0.85
13 3 -1 4.18 0.8
13 3 -1 3.42 0.64
13 3 -1 5.29 0.92
-13 -3 1 4.11 0.76
-13 -3 1 3.53 0.71
-13 -3 1 4 0.8
-13 -3 1 3.13 0.71
-13 -3 1 4.98 0.86
-13 -3 1 4.91 0.94
-13 -3 1 4.07 0.81
-13 -3 1 4.07 0.85
-13 -3 1 3.54 0.72
-13 -3 1 4.49 0.83
-13 -3 1 4.42 0.74
-13 -3 1 3.51 0.73
-13 -3 1 3.77 0.75
-13 -3 1 3.14 0.64
-13 -3 1 3.68 0.69
13 4 -1 12.06 1.03
13 4 -1 11.21 1.04
13 4 -1 12.53 1.22
13 4 -1 12.93 1.25
13 4 -1 12.03 1.08
13 4 -1 13.26 1.15
13 4 -1 12.63 1.25
13 4 -1 11.78 0.99
13 4 -1 12.96 1.05
-13 -4 1 15.48 1.41
-13 -4 1 12.31 1.11
-13 -4 1 14.56 1.18
-13 -4 1 13.37 1.18
-13 -4 1 13.24 1.34
-13 -4 1 12.85 1.31
-13 -4 1 13.27 1.19
-13 -4 1 13.62 1.2
-13 -4 1 12.19 1.11
-13 -4 1 12.32 1.29
-13 -4 1 12.65 1.1
-13 -4 1 13.86 1.34
-13 -4 1 11.76 1.12
-13 -4 1 12.57 1.31
-13 -4 1 10.73 1.1
13 5 -1 7.99 1.11
13 5 -1 7.97 1.04
13 5 -1 7.31 0.97
13 5 -1 5.28 0.85
13 5 -1 6.29 1.01
13 5 -1 6.44 1.03
13 5 -1 6.54 0.9
13 5 -1 9.88 1.06
13 5 -1 7.37 0.84
13 5 -1 7.27 0.95
13 5 -1 8.25 1.11
13 5 -1 7.13 0.82
-13 -5 1 5.89 0.76
-13 -5 1 8.18 0.97
-13 -5 1 6.47 0.64
-13 -5 1 7.63 1.17
-13 -5 1 7.05 0.62
-13 -5 1 6.78 1.11
-13 -5 1 7.46 0.78
-13 -5 1 7.3 0.98
-13 -5 1 7.24 1.07
-13 -5 1 8.7 1.05
-13 -5 1 7.24 0.77
-13 -5 1 7.66 1.13
-13 -5 1 5.94 0.61
-13 -5 1 7.34 1.12
-13 -5 1 9.85 0.96
-13 -5 1 7.49 1.13
-13 -5 1 8.29 0.92
-13 -5 1 6.92 1.11
13 6 -1 -0.25 0.27
13 6 -1 -0.09 0.25
13 6 -1 0.62 0.34
13 6 -1 0.14 0.28
13 6 -1 0.02 0.38
13 6 -1 0.04 0.31
13 6 -1 0.41 0.39
13 6 -1 -0.17 0.32
13 6 -1 0.42 0.4
13 6 -1 0.1 0.33
13 6 -1 -0.04 0.31
13 6 -1 0.22 0.36
-13 -6 1 0.45 0.22
-13 -6 1 0.37 0.42
-13 -6 1 0.12 0.41
-13 -6 1 0.18 0.29
-13 -6 1 0.36 0.21
-13 -6 1 -0.39 0.25
-13 -6 1 -0.29 0.23
-13 -6 1 -0.11 0.28
-13 -6 1 0.25 0.35
-13 -6 1 0.6 0.38
-13 -6 1 -0.32 0.26
-13 -6 1 0.88 0.25
-13 -6 1 1.03 0.41
-13 -6 1 0.17 0.33
-13 -6 1 0.31 0.28
-13 -6 1 -0.25 0.28
-13 -6 1 0.02 0.29
-13 -6 1 -0.23 0.27
13 7 -1 4.07 0.97
13 7 -1 4.63 0.96
13 7 -1 4.49 0.98
13 7 -1 4.7 0.95
13 7 -1 6.64 1.04
13 7 -1 4.96 0.89
-13 -7 1 4.3 0.67
-13 -7 1 7.99 1.36
-13 -7 1 5.33 0.74
-13 -7 1 6.4 0.91
-13 -7 1 4.02 0.73
-13 -7 1 5.38 0.85
-13 -7 1 4.85 0.69
-13 -7 1 7.26 0.86
-13 -7 1 4.83 0.82
-13 -7 1 5.16 0.91
-13 -7 1 7.28 1
-13 -7 1 5.81 0.98
-13 -7 1 5.35 1.16
-13 -7 1 5.29 1.09
-13 -7 1 5.89 1
13 8 -1 1.92 0.73
13 8 -1 1.68 0.68
13 8 -1 2.03 0.71
13 8 -1 2.19 0.7
13 8 -1 1.56 0.66
13 8 -1 1.42 0.56
-13 -8 1 2.85 0.8
-13 -8 1 2.25 0.51
-13 -8 1 1.98 0.49
-13 -8 1 1.11 0.52
-13 -8 1 2.55 0.61
-13 -8 1 1.36 0.39
-13 -8 1 2.16 0.45
-13 -8 1 2.83 0.6
-13 -8 1 2.59 0.66
-13 -8 1 0.89 0.52
-13 -8 1 1.96 0.54
-13 -8 1 2.14 0.5
-13 -8 1 2.18 0.71
-13 -8 1 2.65 0.6
-13 -8 1 0.9 0.42
13 9 -1 0.22 0.43
13 9 -1 0.6 0.6
13 9 -1 0.01 0.5
13 9 -1 1.02 0.53
13 9 -1 -0.06 0.42
13 9 -1 -0.17 0.4
-13 -9 1 0.02 0.33
-13 -9 1 0.32 0.5
-13 -9 1 -0.09 0.27
-13 -9 1 0 0.31
-13 -9 1 -0.14 0.36
-13 -9 1 0.95 0.59
-13 -9 1 -0.27 0.32
-13 -9 1 -0.26 0.56
-13 -9 1 -0.64 0.28
-13 -9 1 0.26 0.36
-13 -9 1 0.43 0.37
-13 -9 1 -0.79 0.31
12 -10 -1 2.14 0.77
12 -10 -1 0.71 0.44
12 -10 -1 2.8 0.71
12 -10 -1 2.3 0.83
12 -10 -1 0.64 0.48
12 -10 -1 3.85 0.97
-12 10 1 1.01 0.62
-12 10 1 2.66 0.72
-12 10 1 2.36 0.7
-12 10 1 2.33 0.72
-12 10 1 2.64 0.68
-12 10 1 2.76 0.73
-12 10 1 0.84 0.56
-12 10 1 1.46 0.63
12 -9 -1 0.89 0.79
12 -9 -1 0.19 0.44
12 -9 -1 0.09 0.55
12 -9 -1 0.64 0.66
12 -9 -1 -0.81 0.71
12 -9 -1 0.79 0.49
12 -9 -1 -0.04 0.35
12 -9 -1 0.49 0.6
12 -9 -1 0.01 0.73
-12 9 1 -0.05 0.42
-12 9 1 1.29 0.64
-12 9 1 0.71 0.59
-12 9 1 -0.2 0.39
-12 9 1 -0.25 0.33
-12 9 1 1.15 0.68
-12 9 1 1.1 0.45
-12 9 1 2.26 0.8
-12 9 1 0.7 0.39
12 -8 -1 0.94 0.48
12 -8 -1 1.21 0.57
12 -8 -1 2.37 0.79
12 -8 -1 2.97 1.46
12 -8 -1 2.66 1.18
12 -8 -1 1.76 0.6
12 -8 -1 1.52 0.73
12 -8 -1 2.29 0.74
12 -8 -1 0.93 0.72
-12 8 1 1.83 0.59
-12 8 1 1.82 0.73
-12 8 1 2.43 0.89
-12 8 1 1.72 0.71
-12 8 1 3.73 1.24
-12 8 1 1.63 0.66
-12 8 1 2.19 0.64
-12 8 1 0.8 0.45
-12 8 1 4.63 1.24
12 -7 -1 2.8 0.84
12 -7 -1 4.06 0.86
12 -7 -1 3.51 0.92
12 -7 -1 4.04 0.87
12 -7 -1 4.41 0.9
12 -7 -1 5.04 0.94
12 -7 -1 4.88 1.02
12 -7 -1 5.7 1.08
12 -7 -1 5.06 0.99
-12 7 1 4.58 0.88
-12 7 1 4.13 0.91
-12 7 1 4.67 0.97
-12 7 1 2.96 0.76
-12 7 1 4.22 0.93
-12 7 1 4.23 0.88
-12 7 1 4.98 0.97
-12 7 1 3.23 0.75
-12 7 1 4.2 0.86
12 -6 -1 6.03 1.04
12 -6 -1 7.54 1.07
12 -6 -1 7.1 1.04
12 -6 -1 5.67 1.11
12 -6 -1 7.19 1.09
12 -6 -1 7.67 1.22
12 -6 -1 6.89 1.19
12 -6 -1 6.77 1.24
12 -6 -1 5.39 1.04
-12 6 1 7.83 1.16
-12 6 1 6.73 0.98
-12 6 1 7.03 1.05
-12 6 1 4.82 0.83
-12 6 1 5.28 1.01
-12 6 1 7.75 1.18
-12 6 1 7.26 1.16
-12 6 1 5.08 0.91
12 -5 -1 2.93 0.61
12 -5 -1 2.9 0.61
12 -5 -1 3.43 0.64
12 -5 -1 4.61 0.86
12 -5 -1 2.53 0.71
12 -5 -1 2.7 0.73
12 -5 -1 2.46 0.69
12 -5 -1 5.1 0.91
12 -5 -1 2.03 0.6
-12 5 1 4 0.4
-12 5 1 3.72 0.71
-12 5 1 3.97 0.44
-12 5 1 4.16 0.41
-12 5 1 3.96 0.41
-12 5 1 3.34 0.42
-12 5 1 2.32 0.58
-12 5 1 3.33 0.69
12 -4 -1 2.2 0.94
12 -4 -1 3.36 0.69
12 -4 -1 2.78 0.69
12 -4 -1 2.34 0.66
12 -4 -1 3.78 0.7
12 -4 -1 3.51 0.77
12 -4 -1 3.67 0.77
12 -4 -1 2.43 0.68
12 -4 -1 3.05 0.68
12 -4 -1 3.21 0.84
-12 4 1 3.08 0.76
-12 4 1 3.04 0.68
-12 4 1 3.43 0.76
-12 4 1 2.67 0.68
-12 4 1 2.88 0.75
-12 4 1 1.98 0.58
-12 4 1 2.9 0.51
-12 4 1 4.03 0.57
-12 4 1 3.69 0.55
12 -3 -1 0.14 0.4
12 -3 -1 -0.3 0.28
12 -3 -1 0.48 0.34
12 -3 -1 0.35 0.33
12 -3 -1 -0.01 0.37
12 -3 -1 1.21 0.52
12 -3 -1 0.77 0.38
12 -3 -1 0.67 0.39
12 -3 -1 -0.18 0.28
-12 3 1 0.35 0.3
-12 3 1 0.25 0.34
-12 3 1 0.41 0.29
-12 3 1 0.72 0.42
-12 3 1 0.57 0.35
-12 3 1 -0.23 0.43
-12 3 1 0.45 0.34
-12 3 1 0.65 0.45
-12 3 1 0.48 0.28
-12 3 1 -0.03 0.33
-12 3 1 0.41 0.29
-12 3 1 -0.35 0.31
12 -2 -1 15.14 1.11
12 -2 -1 14.29 1.39
12 -2 -1 17.27 1.5
12 -2 -1 14.04 1.1
12 -2 -1 13.08 1.29
12 -2 -1 13.92 1.36
12 -2 -1 16.54 1.45
12 -2 -1 14.82 1.43
12 -2 -1 13.23 1.05
-12 2 1 14.35 0.76
-12 2 1 14.08 1.12
-12 2 1 12.28 0.71
-12 2 1 12.66 1.06
-12 2 1 15.58 1.28
-12 2 1 17.76 2.88
-12 2 1 13.5 1.36
-12 2 1 12.65 0.7
-12 2 1 14.87 1.23
-12 2 1 12.57 1.28
-12 2 1 13.36 1.12
-12 2 1 14.19 1.37
-12 2 1 15.67 1.26
12 -1 -1 2.67 0.63
12 -1 -1 3.32 0.59
12 -1 -1 3.45 0.74
12 -1 -1 2.36 0.68
12 -1 -1 2.93 0.58
12 -1 -1 2.66 0.56
12 -1 -1 3.1 0.68
12 -1 -1 3.13 0.78
12 -1 -1 3.84 0.8
12 -1 -1 3.64 0.85
12 -1 -1 2.81 0.74
12 -1 -1 2.82 0.71
-12 1 1 2.96 0.49
-12 1 1 2.39 0.65
-12 1 1 3.76 0.77
-12 1 1 2.68 0.64
-12 1 1 2.54 0.66
-12 1 1 3.17 0.49
-12 1 1 3.17 0.55
-12 1 1 2.93 0.68
-12 1 1 3.09 0.7
-12 1 1 2.81 0.67
-12 1 1 3.31 0.53
-12 1 1 2.51 0.51
-12 1 1 4.72 1.15
-12 1 1 2.49 0.61
-12 1 1 2.27 0.5
12 0 -1 3.83 0.58
12 0 -1 5.44 0.79
12 0 -1 4.6 0.62
12 0 -1 6.16 0.71
12 0 -1 4.76 0.65
12 0 -1 4.3 0.83
12 0 -1 3.73 0.57
12 0 -1 4.58 0.74
12 0 -1 5.13 0.88
12 0 -1 4.01 0.6
12 0 -1 3.53 1.23
12 0 -1 6.17 1.59
12 0 -1 5.23 0.77
12 0 -1 4.38 0.81
-12 0 1 3.59 0.69
-12 0 1 4.52 0.72
-12 0 1 4.13 0.77
-12 0 1 4.96 0.76
-12 0 1 4.72 0.64
-12 0 1 5.58 0.81
-12 0 1 4.34 0.77
-12 0 1 3.96 1.23
-12 0 1 4.5 0.65
-12 0 1 3.96 0.73
-12 0 1 5.23 1.49
-12 0 1 3.9 0.78
-12 0 1 4.75 0.82
-12 0 1 4.67 0.55
12 1 -1 5.29 0.75
12 1 -1 4.99 0.95
12 1 -1 5.57 1.3
12 1 -1 3.57 0.81
12 1 -1 3.23 0.55
12 1 -1 2.92 0.61
12 1 -1 4.15 1
12 1 -1 4.02 0.69
12 1 -1 2.96 0.56
12 1 -1 2.88 0.74
12 1 -1 2.43 0.52
12 1 -1 4.45 1.15
12 1 -1 3.16 0.55
12 1 -1 2.67 0.53
12 1 -1 2.45 0.49
-12 -1 1 3.73 0.86
-12 -1 1 2.69 0.53
-12 -1 1 4.7 0.81
-12 -1 1 2.52 0.58
-12 -1 1 3.44 0.81
-12 -1 1 3.82 0.79
-12 -1 1 3.76 0.73
-12 -1 1 3.69 0.62
-12 -1 1 3.53 0.71
-12 -1 1 3.52 0.89
-12 -1 1 3.54 0.75
-12 -1 1 1.9 0.46
-12 -1 1 3.01 0.56
-12 -1 1 3.27 0.55
-12 -1 1 3.04 0.51
12 2 -1 14.08 1.24
12 2 -1 13.72 1.01
12 2 -1 13.58 1.1
12 2 -1 12.09 1.15
12 2 -1 14.27 1.22
12 2 -1 15.88 1.28
12 2 -1 12.18 0.95
12 2 -1 13.78 0.99
12 2 -1 15.11 1.23
12 2 -1 11.98 1.14
12 2 -1 14.2 1.14
12 2 -1 13.34 1.11
-12 -2 1 15.02 1.23
-12 -2 1 14.98 1
-12 -2 1 15.39 1.12
-12 -2 1 13.69 1.1
-12 -2 1 14.5 1.32
-12 -2 1 13.31 1.22
-12 -2 1 13.01 0.94
-12 -2 1 12.83 0.97
-12 -2 1 16.28 1.27
-12 -2 1 11.81 1.22
-12 -2 1 13.38 1.25
-12 -2 1 12.33 1.21
-12 -2 1 13.59 1.19
-12 -2 1 13.29 1.07
-12 -2 1 12.9 1.22
12 3 -1 0.54 0.28
12 3 -1 0.58 0.31
12 3 -1 -0.07 0.32
12 3 -1 0.36 0.36
12 3 -1 0.48 0.38
12 3 -1 0.15 0.34
12 3 -1 0.07 0.32
12 3 -1 0.75 0.42
12 3 -1 0.54 0.39
12 3 -1 0.19 0.35
12 3 -1 0.56 0.4
12 3 -1 0.33 0.27
-12 -3 1 0.32 0.23
-12 -3 1 0.47 0.4
-12 -3 1 0.45 0.36
-12 -3 1 0.25 0.24
-12 -3 1 0.49 0.33
-12 -3 1 1.16 0.51
-12 -3 1 0.72 0.42
-12 -3 1 0.74 0.37
-12 -3 1 0.6 0.26
-12 -3 1 0.56 0.39
-12 -3 1 0.74 0.39
-12 -3 1 0.75 0.4
-12 -3 1 0.24 0.32
-12 -3 1 0.55 0.43
-12 -3 1 0.4 0.34
12 4 -1 3.63 0.69
12 4 -1 2.49 0.6
12 4 -1 4.1 0.83
12 4 -1 3.06 0.63
12 4 -1 3.14 0.61
12 4 -1 4.13 0.67
12 4 -1 2.77 0.69
12 4 -1 3.96 0.73
12 4 -1 3.36 0.77
12 4 -1 3.07 0.64
12 4 -1 3.57 0.65
12 4 -1 2.18 0.56
-12 -4 1 4.06 0.71
-12 -4 1 3.5 0.72
-12 -4 1 2.74 0.64
-12 -4 1 2.79 0.65
-12 -4 1 2.86 0.65
-12 -4 1 3.58 0.81
-12 -4 1 3.87 0.75
-12 -4 1 2.57 0.6
-12 -4 1 2.86 0.54
-12 -4 1 3.54 0.6
-12 -4 1 2.86 0.76
-12 -4 1 2 0.56
-12 -4 1 3.86 0.75
-12 -4 1 3.71 0.62
-12 -4 1 2.41 0.72
12 5 -1 5.72 1
12 5 -1 3.7 0.83
12 5 -1 4.17 0.72
12 5 -1 3.87 0.71
12 5 -1 4.3 0.7
12 5 -1 3.39 0.72
12 5 -1 2.87 0.59
12 5 -1 4.04 1.01
12 5 -1 4.1 0.75
12 5 -1 3.28 0.79
12 5 -1 4.56 0.7
12 5 -1 3.52 0.62
12 5 -1 3.55 0.63
12 5 -1 4.69 1.07
12 5 -1 4.65 0.7
-12 -5 1 4.83 0.88
-12 -5 1 4.19 0.74
-12 -5 1 4.17 0.75
-12 -5 1 4.81 0.87
-12 -5 1 3.82 0.61
-12 -5 1 4.93 0.71
-12 -5 1 3.38 0.51
-12 -5 1 3.75 0.82
-12 -5 1 3.74 0.55
-12 -5 1 3.07 0.46
-12 -5 1 4.06 0.85
-12 -5 1 4.97 0.79
-12 -5 1 3.69 0.84
-12 -5 1 3.35 0.68
-12 -5 1 2.97 0.59
-12 -5 1 3.13 0.74
-12 -5 1 3.24 0.57
-12 -5 1 3.46 0.65
12 6 -1 5.88 0.7
12 6 -1 8.01 1.23
12 6 -1 6.58 0.94
12 6 -1 6.22 0.86
12 6 -1 5.82 0.82
12 6 -1 5.41 0.64
12 6 -1 6.7 0.7
12 6 -1 6.76 0.8
12 6 -1 6.56 0.87
12 6 -1 8.8 1.28
12 6 -1 6.98 0.7
12 6 -1 6.86 1.11
12 6 -1 6.2 0.93
12 6 -1 6.08 0.72
12 6 -1 5.94 0.93
-12 -6 1 6.61 0.97
-12 -6 1 5.78 0.64
-12 -6 1 5.59 0.88
-12 -6 1 7.27 1.01
-12 -6 1 5.82 0.9
-12 -6 1 7.3 0.85
-12 -6 1 8.18 1.26
-12 -6 1 5.79 0.88
-12 -6 1 7.22 0.82
-12 -6 1 6.05 0.93
-12 -6 1 6.47 0.94
-12 -6 1 6.83 0.98
-12 -6 1 5.57 0.61
-12 -6 1 5.86 0.93
-12 -6 1 6.58 1.13
-12 -6 1 6.36 0.66
-12 -6 1 8.01 0.88
-12 -6 1 5.64 1.07
12 7 -1 4.04 0.56
12 7 -1 2.99 0.61
12 7 -1 4.52 0.58
12 7 -1 3.5 0.66
12 7 -1 2.98 0.56
12 7 -1 4.4 0.58
12 7 -1 3.36 0.54
12 7 -1 4.19 0.83
12 7 -1 3.59 0.8
12 7 -1 4.04 0.55
12 7 -1 3.94 0.87
12 7 -1 2.35 0.65
12 7 -1 3.73 0.52
12 7 -1 2.58 0.69
12 7 -1 2.88 0.74
-12 -7 1 4.41 0.81
-12 -7 1 3.29 0.66
-12 -7 1 3.93 0.77
-12 -7 1 5.26 0.8
-12 -7 1 4.82 0.86
-12 -7 1 4.48 0.74
-12 -7 1 3.5 0.66
-12 -7 1 4.17 0.75
-12 -7 1 3.63 0.64
-12 -7 1 3.62 0.71
-12 -7 1 3.19 0.62
-12 -7 1 4.02 0.66
-12 -7 1 3.52 0.9
-12 -7 1 3.65 0.89
-12 -7 1 4.25 0.82
-12 -7 1 4.75 0.8
-12 -7 1 4.5 0.72
-12 -7 1 3.92 0.9
12 8 -1 1.27 0.59
12 8 -1 1.14 0.65
12 8 -1 1.38 0.61
12 8 -1 3.24 0.85
12 8 -1 2.22 0.74
12 8 -1 2.45 0.72
-12 -8 1 2.39 0.54
-12 -8 1 1.52 0.54
-12 -8 1 1.21 0.41
-12 -8 1 2.2 0.61
-12 -8 1 1.74 0.5
-12 -8 1 2.42 0.84
-12 -8 1 0.73 0.37
-12 -8 1 1.78 0.75
-12 -8 1 2.52 0.66
-12 -8 1 2.13 0.8
-12 -8 1 1.01 0.42
-12 -8 1 2.68 0.66
12 9 -1 0.78 0.64
12 9 -1 -0.02 0.45
12 9 -1 0.23 0.54
12 9 -1 0.76 0.61
12 9 -1 0.65 0.54
12 9 -1 -0.19 0.46
-12 -9 1 0.22 0.46
-12 -9 1 0.27 0.49
-12 -9 1 0.69 0.47
-12 -9 1 0.55 0.39
-12 -9 1 0.73 0.39
-12 -9 1 0.14 0.31
-12 -9 1 0.75 0.48
-12 -9 1 0.44 0.35
-12 -9 1 0.37 0.31
-12 -9 1 0.18 0.31
-12 -9 1 -0.07 0.41
-12 -9 1 1.07 0.6
12 10 -1 2.84 0.92
12 10 -1 2.27 0.77
12 10 -1 3.88 1.03
12 10 -1 2.76 0.79
12 10 -1 1.72 0.61
12 10 -1 3.81 1.11
-12 -10 1 2.28 0.43
-12 -10 1 2.29 0.58
-12 -10 1 1.95 0.66
-12 -10 1 3.24 0.87
-12 -10 1 2.77 0.52
-12 -10 1 2.54 0.61
-12 -10 1 1.91 0.43
-12 -10 1 3.01 0.75
-12 -10 1 2.75 0.64
-12 -10 1 2.75 0.53
-12 -10 1 2.61 0.45
-12 -10 1 2.04 0.47
11 -10 -1 3.45 0.85
11 -10 -1 2.38 0.74
11 -10 -1 2.06 0.74
11 -10 -1 3.19 0.86
11 -10 -1 1.29 0.65
11 -10 -1 1.99 0.68
11 -10 -1 0.85 0.67
11 -10 -1 0.55 0.47
11 -10 -1 1.42 0.68
-11 10 1 2.32 0.82
-11 10 1 0.95 0.48
-11 10 1 1.68 0.6
-11 10 1 1.69 0.59
-11 10 1 1.65 0.7
-11 10 1 1.73 0.62
-11 10 1 1.97 0.7
-11 10 1 0.06 0.44
11 -9 -1 5.22 1.01
11 -9 -1 4.12 0.93
11 -9 -1 5.83 1.04
11 -9 -1 5.59 1.13
11 -9 -1 4.21 0.93
11 -9 -1 4.64 0.97
11 -9 -1 5.72 1.16
11 -9 -1 4.19 0.94
11 -9 -1 6.69 1.14
-11 9 1 6.06 0.98
-11 9 1 4.78 0.88
-11 9 1 6.44 0.98
-11 9 1 5.66 0.96
-11 9 1 6.36 1
-11 9 1 4.6 0.9
-11 9 1 6.2 1.06
-11 9 1 6.49 1.1
-11 9 1 6.14 1.04
11 -8 -1 1.59 0.65
11 -8 -1 2.06 0.68
11 -8 -1 1.86 0.52
11 -8 -1 1.53 0.51
11 -8 -1 0.01 0.66
11 -8 -1 0.06 0.67
11 -8 -1 1.02 0.43
11 -8 -1 2.15 0.72
-11 8 1 1.46 0.51
-11 8 1 1.26 0.57
-11 8 1 2.24 0.65
-11 8 1 1.94 0.6
-11 8 1 1.77 0.57
-11 8 1 1.64 0.58
-11 8 1 3.09 0.85
-11 8 1 0.52 0.42
-11 8 1 1.6 0.63
11 -7 -1 6.11 0.98
11 -7 -1 5.97 0.96
11 -7 -1 6.08 0.98
11 -7 -1 4.88 1.62
11 -7 -1 5.91 1.06
11 -7 -1 4.78 1.54
11 -7 -1 5.5 1
11 -7 -1 5.53 1.06
11 -7 -1 4.66 1.6
-11 7 1 4.34 0.91
-11 7 1 5.4 1.04
-11 7 1 5.01 0.86
-11 7 1 6.37 1.17
-11 7 1 5.42 0.88
-11 7 1 4.71 0.82
-11 7 1 6.04 1.06
-11 7 1 5.31 1.05
-11 7 1 5.24 1
11 -6 -1 18.67 1.36
11 -6 -1 19.47 1.43
11 -6 -1 18.84 1.52
11 -6 -1 17.59 1.31
11 -6 -1 16.68 1.44
11 -6 -1 17.93 1.48
-11 6 1 16.36 1.38
-11 6 1 16.85 1.39
-11 6 1 18.42 1.34
-11 6 1 17.93 1.32
-11 6 1 19.32 1.41
-11 6 1 18.59 1.36
11 -5 -1 24.99 1.76
11 -5 -1 24.59 1.5
11 -5 -1 20.84 1.41
11 -5 -1 23.15 3.34
11 -5 -1 25.63 1.79
11 -5 -1 21.29 1.39
11 -5 -1 22.4 1.47
11 -5 -1 21.34 1.4
11 -5 -1 22.16 1.43
11 -5 -1 18.14 2.15
11 -5 -1 23.27 1.71
-11 5 1 23.17 1.55
-11 5 1 21.8 1.88
-11 5 1 21.98 0.81
-11 5 1 22.35 0.81
-11 5 1 21.66 0.81
-11 5 1 25.53 1.56
-11 5 1 21.76 0.8
-11 5 1 23.71 1.98
-11 5 1 25.83 2.01
-11 5 1 22.49 1.53
11 -4 -1 24.14 1.43
11 -4 -1 25.39 1.49
11 -4 -1 24.1 1.45
11 -4 -1 26.1 1.48
11 -4 -1 25.65 1.77
11 -4 -1 25.17 1.5
11 -4 -1 23.82 1.72
11 -4 -1 29 1.88
11 -4 -1 24.73 1.44
-11 4 1 25.27 1.66
-11 4 1 23.98 1.05
-11 4 1 25.83 1.51
-11 4 1 23.12 1.03
-11 4 1 24.52 1.44
-11 4 1 25.5 1.7
-11 4 1 25.75 1.69
-11 4 1 23.45 1.05
-11 4 1 27.48 1.56
11 -3 -1 16.63 2.77
11 -3 -1 15.13 1.37
11 -3 -1 15.78 1.13
11 -3 -1 15.68 1.74
11 -3 -1 13.12 1.31
11 -3 -1 14.61 2.56
11 -3 -1 14.59 1.07
11 -3 -1 13.99 1.34
11 -3 -1 15.13 1.08
-11 3 1 14.65 1.29
-11 3 1 13.24 1.44
-11 3 1 15.94 1.36
-11 3 1 14.21 1.49
-11 3 1 14.97 1.34
-11 3 1 17.31 1.44
-11 3 1 16.88 1.45
-11 3 1 13.69 1.48
-11 3 1 15.15 1.36
11 -2 -1 2.56 0.54
11 -2 -1 2.05 0.65
11 -2 -1 3.61 0.63
11 -2 -1 2.16 0.5
11 -2 -1 3.74 1.03
11 -2 -1 2.89 0.54
11 -2 -1 2.82 0.71
11 -2 -1 2.63 0.65
11 -2 -1 2.07 0.49
11 -2 -1 2.05 0.66
11 -2 -1 2.28 0.65
11 -2 -1 2.04 0.48
-11 2 1 3.02 0.4
-11 2 1 2.91 0.65
-11 2 1 2.3 0.59
-11 2 1 1.22 0.48
-11 2 1 1.82 0.57
-11 2 1 2.81 0.62
-11 2 1 2.53 0.63
-11 2 1 2.87 0.59
-11 2 1 3.29 0.74
-11 2 1 2.28 0.35
-11 2 1 3.69 0.75
-11 2 1 2.33 0.55
-11 2 1 2.94 0.39
-11 2 1 2.38 0.57
-11 2 1 2.55 0.65
11 -1 -1 3.57 0.56
11 -1 -1 3.36 0.68
11 -1 -1 4.92 0.84
11 -1 -1 4.36 0.65
11 -1 -1 4.58 0.86
11 -1 -1 5.27 0.9
11 -1 -1 4.43 0.62
11 -1 -1 3.9 0.72
11 -1 -1 4.22 0.77
11 -1 -1 4.25 0.62
11 -1 -1 4.87 0.72
11 -1 -1 4.54 0.69
-11 1 1 4 0.85
-11 1 1 4.76 0.78
-11 1 1 5.03 0.53
-11 1 1 4.47 0.49
-11 1 1 5.68 0.89
-11 1 1 4.16 0.74
-11 1 1 4.24 0.88
-11 1 1 3.28 0.76
-11 1 1 5.3 0.53
-11 1 1 4.64 0.7
-11 1 1 4.17 0.7
-11 1 1 3.83 0.65
-11 1 1 3.35 0.58
-11 1 1 2.82 0.56
-11 1 1 4.29 0.69
11 0 -1 21.44 1.19
11 0 -1 22.91 1.16
11 0 -1 21.58 1.21
11 0 -1 19.84 1.16
11 0 -1 21.66 1.48
11 0 -1 21.89 1.17
11 0 -1 20.65 1.41
11 0 -1 22.35 1.17
11 0 -1 23.29 1.51
11 0 -1 22.25 1.45
11 0 -1 20.29 1.41
11 0 -1 23.48 1.55
-11 0 1 20.15 1.14
-11 0 1 21.81 1.44
-11 0 1 21.51 1.11
-11 0 1 19.18 1.23
-11 0 1 21.02 1.15
-11 0 1 25.03 1.61
-11 0 1 22.07 1.13
-11 0 1 20.4 1.11
-11 0 1 21.13 1.47
-11 0 1 22.45 1.33
-11 0 1 22.11 1.45
-11 0 1 22.21 1.3
-11 0 1 20.65 1.17
-11 0 1 22.43 1.5
-11 0 1 23.15 1.48
11 1 -1 4.95 0.79
11 1 -1 5.48 0.9
11 1 -1 4.07 0.69
11 1 -1 6.02 1
11 1 -1 5.84 0.65
11 1 -1 6.59 1.06
11 1 -1 4.91 0.66
11 1 -1 5 0.76
11 1 -1 5.32 0.79
11 1 -1 5.7 0.9
11 1 -1 5.18 0.92
11 1 -1 6.27 0.98
11 1 -1 6.2 0.98
11 1 -1 5.94 0.83
11 1 -1 4.77 0.64
-11 -1 1 4.34 0.65
-11 -1 1 4.25 0.58
-11 -1 1 4.88 0.84
-11 -1 1 6.5 0.98
-11 -1 1 3.16 0.64
-11 -1 1 5.88 0.65
-11 -1 1 4.59 0.61
-11 -1 1 4.16 0.71
-11 -1 1 4.62 0.72
-11 -1 1 6.72 1.02
-11 -1 1 3.57 0.6
-11 -1 1 4 0.58
-11 -1 1 4.38 0.64
-11 -1 1 4 0.61
-11 -1 1 3.85 0.57
11 2 -1 2.03 0.57
11 2 -1 2.87 0.7
11 2 -1 1.58 0.42
11 2 -1 1.68 0.44
11 2 -1 1.9 0.55
11 2 -1 1.63 0.44
11 2 -1 1.39 0.46
11 2 -1 1.52 0.45
11 2 -1 2.3 0.6
-11 -2 1 2.42 0.54
-11 -2 1 1.74 0.45
-11 -2 1 2.27 0.55
-11 -2 1 1.74 0.46
-11 -2 1 1.65 0.5
-11 -2 1 2.34 0.44
-11 -2 1 1.75 0.54
-11 -2 1 1.62 0.49
-11 -2 1 2.2 0.53
-11 -2 1 2.6 0.56
-11 -2 1 2.08 0.41
-11 -2 1 2.12 0.52
-11 -2 1 2.43 0.47
-11 -2 1 1.59 0.5
-11 -2 1 2.4 0.52
11 3 -1 13.98 1.11
11 3 -1 16.9 1.2
11 3 -1 17.42 1.23
11 3 -1 14.33 1.15
11 3 -1 14.35 1.13
11 3 -1 15.49 1.18
11 3 -1 15.69 1.21
11 3 -1 15.43 1.18
11 3 -1 15.32 1.17
-11 -3 1 16.28 1.49
-11 -3 1 15.08 1.21
-11 -3 1 15.27 0.94
-11 -3 1 14.8 1.2
-11 -3 1 14.1 0.93
-11 -3 1 14.14 1.13
-11 -3 1 16.49 1.24
-11 -3 1 16.02 1.12
-11 -3 1 13.67 1.13
-11 -3 1 15.39 1.08
-11 -3 1 16.27 1.47
-11 -3 1 12.69 0.88
-11 -3 1 16.5 1.13
-11 -3 1 13.92 1.16
-11 -3 1 16.54 1.47
11 4 -1 25.78 1.42
11 4 -1 26.66 1.34
11 4 -1 25.08 1.41
11 4 -1 24.53 1.3
11 4 -1 24.52 1.38
11 4 -1 26.29 1.6
11 4 -1 25.64 1.58
11 4 -1 26.43 1.46
11 4 -1 24.08 1.39
11 4 -1 26.19 1.59
11 4 -1 25.86 1.42
11 4 -1 24.19 1.35
11 4 -1 26.81 1.46
11 4 -1 26.35 1.44
11 4 -1 26.1 1.35
-11 -4 1 26.43 1.39
-11 -4 1 24.13 1.66
-11 -4 1 25.34 1.87
-11 -4 1 27.73 1.74
-11 -4 1 26.54 1.25
-11 -4 1 25.64 1.52
-11 -4 1 26.01 1.71
-11 -4 1 23.03 1.48
-11 -4 1 27.64 1.43
-11 -4 1 24.03 1.21
-11 -4 1 26.85 1.99
-11 -4 1 25.31 1.25
-11 -4 1 26.16 1.37
-11 -4 1 28.7 2.24
-11 -4 1 25.47 1.52
11 5 -1 24.22 1.49
11 5 -1 20.89 1.27
11 5 -1 22.87 1.26
11 5 -1 20.94 1.51
11 5 -1 22.07 1.22
11 5 -1 21.9 1.23
11 5 -1 21.05 1.21
11 5 -1 23.88 1.48
11 5 -1 25.53 1.5
11 5 -1 22.65 1.54
11 5 -1 22.04 1.22
11 5 -1 23.07 1.26
11 5 -1 21.21 1.29
11 5 -1 20.41 1.24
11 5 -1 25.03 1.61
-11 -5 1 23.59 1.69
-11 -5 1 22.28 1.06
-11 -5 1 23.05 1.31
-11 -5 1 22.98 1.32
-11 -5 1 22.14 1.38
-11 -5 1 21.53 1.46
-11 -5 1 20.69 1.06
-11 -5 1 22.65 1.29
-11 -5 1 22.49 1.32
-11 -5 1 24.28 1.71
-11 -5 1 21.96 1.64
-11 -5 1 24.82 1.46
-11 -5 1 21.41 1.32
-11 -5 1 22.96 1.48
-11 -5 1 21.41 1.35
-11 -5 1 22.94 1.5
-11 -5 1 20.78 1.06
-11 -5 1 20.49 1.34
11 6 -1 16.94 1.47
11 6 -1 17.09 0.99
11 6 -1 16.98 1.32
11 6 -1 18.93 1.05
11 6 -1 18.41 1.35
11 6 -1 15.38 1.07
11 6 -1 15.31 1
11 6 -1 18.97 1.05
11 6 -1 15.9 1
11 6 -1 15.89 1.1
11 6 -1 16.51 1.3
11 6 -1 16.62 1.01
11 6 -1 14.51 1.05
11 6 -1 18.4 1.52
11 6 -1 17.03 1.48
-11 -6 1 16.76 1.19
-11 -6 1 19.9 1.2
-11 -6 1 16.93 1.48
-11 -6 1 17.12 1.15
-11 -6 1 17.29 1.21
-11 -6 1 16.79 1.04
-11 -6 1 15.25 1.02
-11 -6 1 17.87 1.15
-11 -6 1 17.09 1.03
-11 -6 1 15.22 1.12
-11 -6 1 15.91 0.99
-11 -6 1 18.12 1.29
-11 -6 1 18.26 1.54
-11 -6 1 19.12 1.58
-11 -6 1 16.94 0.98
-11 -6 1 17.73 1.29
-11 -6 1 17.77 1.29
-11 -6 1 16.15 1.01
11 7 -1 5.6 0.97
11 7 -1 5.31 0.49
11 7 -1 5.12 0.49
11 7 -1 6.56 1.08
11 7 -1 6.45 1.08
11 7 -1 5.95 1.08
11 7 -1 4.39 0.49
11 7 -1 4.66 0.5
11 7 -1 5.55 1.04
11 7 -1 5.31 0.5
11 7 -1 4.36 0.48
11 7 -1 7 1.08
-11 -7 1 6.36 0.81
-11 -7 1 6.27 0.83
-11 -7 1 7 0.93
-11 -7 1 5.79 0.87
-11 -7 1 7.2 0.92
-11 -7 1 7.02 1.2
-11 -7 1 5.51 1.08
-11 -7 1 5.83 0.95
-11 -7 1 5.08 0.78
-11 -7 1 6.77 0.95
-11 -7 1 6.57 1
-11 -7 1 6.22 1.11
-11 -7 1 5.67 0.89
-11 -7 1 6.75 0.94
-11 -7 1 6.15 0.88
11 8 -1 1.09 0.53
11 8 -1 0.98 0.51
11 8 -1 1.24 0.52
11 8 -1 1.27 0.57
11 8 -1 1.56 0.52
11 8 -1 1.55 0.59
-11 -8 1 1.86 0.68
-11 -8 1 1.57 0.44
-11 -8 1 1.83 0.45
-11 -8 1 2.01 0.52
-11 -8 1 2.01 0.52
-11 -8 1 0.53 0.34
-11 -8 1 2.14 0.53
-11 -8 1 1.09 0.41
-11 -8 1 0.68 0.46
-11 -8 1 0.8 0.39
-11 -8 1 1.56 0.41
-11 -8 1 1.83 0.52
-11 -8 1 1.16 0.39
-11 -8 1 1.93 0.7
-11 -8 1 2.26 0.53
-11 -8 1 1.29 0.48
-11 -8 1 2.25 0.7
-11 -8 1 0.49 0.35
11 9 -1 6.97 1.3
11 9 -1 4.17 0.96
11 9 -1 7.92 1.39
11 9 -1 6.77 1.19
11 9 -1 5.2 1.04
11 9 -1 7.03 1.17
-11 -9 1 6.89 0.79
-11 -9 1 7.17 0.9
-11 -9 1 6.65 0.84
-11 -9 1 4.24 0.71
-11 -9 1 6.2 1.21
-11 -9 1 4.45 0.71
-11 -9 1 5.84 1.18
-11 -9 1 6.8 0.74
-11 -9 1 4.56 0.68
-11 -9 1 6.5 1.25
-11 -9 1 5.55 0.63
-11 -9 1 5.75 0.62
-11 -9 1 5.12 0.6
-11 -9 1 4.64 0.69
-11 -9 1 6.06 0.72
11 10 -1 3.32 0.84
11 10 -1 2.64 0.87
11 10 -1 3.61 0.97
11 10 -1 1.6 0.7
11 10 -1 1.99 0.77
11 10 -1 1.35 0.67
-11 -10 1 1.9 0.37
-11 -10 1 2.07 0.55
-11 -10 1 1.16 0.46
-11 -10 1 1.56 0.66
-11 -10 1 3.05 0.44
-11 -10 1 2.68 0.41
-11 -10 1 1.09 0.58
-11 -10 1 2.35 0.78
-11 -10 1 1.78 0.33
-11 -10 1 1.51 0.49
-11 -10 1 2.31 0.4
10 -11 -1 1.6 0.72
10 -11 -1 1.11 0.6
10 -11 -1 1.05 0.55
10 -11 -1 0.93 0.55
10 -11 -1 0.65 0.55
10 -11 -1 0.62 0.59
-10 11 1 0.71 0.48
-10 11 1 0.61 0.64
-10 11 1 -0.26 0.6
-10 11 1 1.23 0.68
-10 11 1 1.89 0.74
-10 11 1 0.58 0.49
-10 11 1 0.35 0.48
-10 11 1 0.26 0.6
-10 11 1 0.29 0.48
10 -10 -1 6.8 1.13
10 -10 -1 6.1 0.98
10 -10 -1 8.14 1.2
10 -10 -1 8.82 1.06
10 -10 -1 6.51 0.95
10 -10 -1 10.12 1.03
10 -10 -1 9.99 1.2
10 -10 -1 5.66 1
10 -10 -1 7.15 1.1
-10 10 1 8.77 1.02
-10 10 1 8.87 1.04
-10 10 1 7.31 1.17
-10 10 1 5.71 1.07
-10 10 1 9.47 1.06
-10 10 1 6.75 1.21
10 -9 -1 1.78 0.65
10 -9 -1 0.33 0.47
10 -9 -1 0.63 0.48
10 -9 -1 1.46 0.58
10 -9 -1 0.84 0.52
10 -9 -1 1.25 0.58
-10 9 1 1.5 0.63
-10 9 1 1.07 0.63
-10 9 1 1.47 0.54
-10 9 1 1.37 0.43
-10 9 1 1.69 0.6
-10 9 1 0.98 0.43
-10 9 1 1.49 0.48
-10 9 1 1.23 0.53
-10 9 1 0.63 0.49
10 -8 -1 3.6 0.7
10 -8 -1 4.21 0.75
10 -8 -1 4.1 0.9
10 -8 -1 3.6 0.83
10 -8 -1 3.75 0.72
10 -8 -1 4.8 0.94
10 -8 -1 3.08 0.65
10 -8 -1 4.06 0.75
-10 8 1 4.2 0.73
-10 8 1 4.8 0.89
-10 8 1 2.4 0.65
-10 8 1 2.95 0.72
-10 8 1 4.81 0.78
-10 8 1 4.94 0.92
-10 8 1 4.99 0.93
-10 8 1 4.09 0.72
-10 8 1 4.51 0.8
10 -7 -1 5.14 0.87
10 -7 -1 5.79 0.99
10 -7 -1 5.38 0.93
10 -7 -1 4.94 0.88
10 -7 -1 6.38 1.01
10 -7 -1 5.53 0.9
10 -7 -1 6.48 1.14
10 -7 -1 4.39 0.95
10 -7 -1 6.6 1.03
10 -7 -1 6.54 1.11
10 -7 -1 5.61 0.95
10 -7 -1 4.3 0.85
-10 7 1 5.92 0.84
-10 7 1 4.51 0.75
-10 7 1 5.81 0.89
-10 7 1 5.91 0.88
-10 7 1 5.68 0.82
-10 7 1 7.42 0.97
-10 7 1 5.17 0.84
-10 7 1 5.66 0.91
-10 7 1 7.04 1.01
-10 7 1 6.25 0.95
-10 7 1 5.46 0.88
-10 7 1 3.89 0.69
10 -6 -1 9.14 1.05
10 -6 -1 7.97 1.01
10 -6 -1 10.54 1.03
10 -6 -1 7.77 1.16
10 -6 -1 9.63 1.11
10 -6 -1 9.13 1.04
10 -6 -1 8.28 1.15
10 -6 -1 9.75 1.07
10 -6 -1 8.36 0.88
10 -6 -1 9.68 1.02
10 -6 -1 9.07 0.94
10 -6 -1 8.92 0.91
10 -6 -1 9.29 0.92
10 -6 -1 10.37 1.04
10 -6 -1 9.33 0.96
-10 6 1 7.33 1.09
-10 6 1 8.63 1.14
-10 6 1 11.21 1.17
-10 6 1 10.02 0.99
-10 6 1 8.59 0.83
-10 6 1 9.77 0.99
-10 6 1 10.08 0.87
-10 6 1 10.12 1
-10 6 1 9.84 0.89
10 -5 -1 76.67 2.66
10 -5 -1 70.03 2.29
10 -5 -1 71.33 2.49
10 -5 -1 74.91 2.56
10 -5 -1 70.79 2.53
10 -5 -1 73.02 2.9
10 -5 -1 71.7 2.32
10 -5 -1 71.66 2.87
10 -5 -1 69.95 2.23
10 -5 -1 74.07 2.9
10 -5 -1 71.22 2.81
10 -5 -1 75.77 2.92
10 -5 -1 68.73 2.47
10 -5 -1 74.74 2.92
10 -5 -1 75.97 2.58
-10 5 1 74.94 2.68
-10 5 1 73.04 1.5
-10 5 1 70.54 2.8
-10 5 1 75.12 2.22
-10 5 1 74.31 2.69
-10 5 1 75.29 2.78
-10 5 1 68.58 2.78
-10 5 1 70.91 2.71
-10 5 1 67.98 2.83
-10 5 1 75.2 2.75
-10 5 1 76.72 2.3
-10 5 1 75.44 2.26
-10 5 1 75.52 2.61
10 -4 -1 54.73 2.12
10 -4 -1 54.38 2.08
10 -4 -1 53.74 2.41
10 -4 -1 52.76 2.4
10 -4 -1 52.62 1.77
10 -4 -1 51.33 2.3
10 -4 -1 55.74 2.08
10 -4 -1 51.61 2.02
10 -4 -1 54.43 2.1
10 -4 -1 51.36 1.75
10 -4 -1 51.95 2.39
10 -4 -1 58.68 2.47
10 -4 -1 55.38 2.08
10 -4 -1 52.56 1.73
10 -4 -1 51.67 2.36
-10 4 1 51.29 2.13
-10 4 1 50.84 2.26
-10 4 1 52.7 2.19
-10 4 1 53.95 2.06
-10 4 1 54.5 1.5
-10 4 1 46.9 2.22
-10 4 1 52.91 1.48
-10 4 1 56.13 2.39
-10 4 1 53.15 2.14
-10 4 1 53.31 1.72
-10 4 1 52.28 2.33
-10 4 1 56.5 2.17
-10 4 1 56.88 1.77
-10 4 1 53.45 1.48
-10 4 1 53.08 2.37
-10 4 1 52.01 2.33
-10 4 1 52.44 2.11
-10 4 1 54.4 1.69
10 -3 -1 14.47 1.03
10 -3 -1 13.31 0.99
10 -3 -1 15.24 1.07
10 -3 -1 15.24 1.28
10 -3 -1 15.15 1.22
10 -3 -1 13.55 1.23
10 -3 -1 15.31 1.23
10 -3 -1 15.87 1.3
10 -3 -1 16.9 1.11
10 -3 -1 15.27 1.04
10 -3 -1 16.19 1.07
10 -3 -1 15.44 1.26
-10 3 1 14.42 1.19
-10 3 1 15.96 1.22
-10 3 1 13.66 1.04
-10 3 1 13.62 1.01
-10 3 1 14.49 1.2
-10 3 1 14.23 1.22
-10 3 1 14.74 1.06
-10 3 1 14.82 1.23
-10 3 1 16.71 1.25
10 -2 -1 7.22 0.73
10 -2 -1 2.91 0.67
10 -2 -1 5.46 0.89
10 -2 -1 4.22 0.74
10 -2 -1 5.34 0.81
10 -2 -1 5.64 0.73
10 -2 -1 4.38 0.73
10 -2 -1 5.65 0.92
10 -2 -1 6.56 0.8
-10 2 1 3.91 0.59
-10 2 1 5.54 0.42
-10 2 1 6.37 0.45
-10 2 1 4.14 0.85
-10 2 1 5.08 0.73
-10 2 1 5.94 0.64
-10 2 1 7.21 1.09
-10 2 1 4.08 0.6
-10 2 1 5 0.74
-10 2 1 4.32 0.7
-10 2 1 5.2 0.92
-10 2 1 4.43 0.62
-10 2 1 4.61 0.61
-10 2 1 3.99 0.61
-10 2 1 5.35 0.42
10 -1 -1 2.36 0.49
10 -1 -1 1.81 0.52
10 -1 -1 2.62 0.51
10 -1 -1 2.42 0.48
10 -1 -1 1.75 0.43
10 -1 -1 1.65 0.4
10 -1 -1 1.6 0.48
10 -1 -1 0.91 0.37
10 -1 -1 1.57 0.52
10 -1 -1 1.96 0.43
10 -1 -1 2.74 0.83
10 -1 -1 2.45 0.64
-10 1 1 1.57 0.42
-10 1 1 2.42 0.56
-10 1 1 1.81 0.45
-10 1 1 2.76 0.53
-10 1 1 1.82 0.5
-10 1 1 2.23 0.37
-10 1 1 1.25 0.29
-10 1 1 1.46 0.55
-10 1 1 1.54 0.3
-10 1 1 2.2 0.48
-10 1 1 1.84 0.5
-10 1 1 2.45 0.6
-10 1 1 1.8 0.5
-10 1 1 1.78 0.57
-10 1 1 1.34 0.51
10 0 -1 0.76 0.31
10 0 -1 1.81 0.54
10 0 -1 0.42 0.34
10 0 -1 0.71 0.37
10 0 -1 0.78 0.31
10 0 -1 1.11 0.44
10 0 -1 1.07 0.38
10 0 -1 1.2 0.48
10 0 -1 0.97 0.33
10 0 -1 1.38 0.36
10 0 -1 0.77 0.3
10 0 -1 0.99 0.34
-10 0 1 1.03 0.38
-10 0 1 1.2 0.32
-10 0 1 2.48 0.61
-10 0 1 0.94 0.64
-10 0 1 0.76 0.28
-10 0 1 0.91 0.42
-10 0 1 0.4 0.34
-10 0 1 1.24 0.31
-10 0 1 0.9 0.29
-10 0 1 1.11 0.41
-10 0 1 0.94 0.42
-10 0 1 1.14 0.32
-10 0 1 1.14 0.41
-10 0 1 1.01 0.36
-10 0 1 1.55 0.35
10 1 -1 2.35 0.59
10 1 -1 1.43 0.33
10 1 -1 1.33 0.39
10 1 -1 1.51 0.39
10 1 -1 1.68 0.41
10 1 -1 2.4 0.59
10 1 -1 1.61 0.37
10 1 -1 2.44 0.44
10 1 -1 1.96 0.44
10 1 -1 2.61 0.6
10 1 -1 2.45 0.46
10 1 -1 2.41 0.47
10 1 -1 1.45 0.49
10 1 -1 1.76 0.51
10 1 -1 1.85 0.5
-10 -1 1 1.84 0.39
-10 -1 1 2.6 0.62
-10 -1 1 1.77 0.38
-10 -1 1 2.25 0.59
-10 -1 1 1.44 0.44
-10 -1 1 2.41 0.58
-10 -1 1 1.62 0.5
-10 -1 1 2.67 0.63
-10 -1 1 2.26 0.45
-10 -1 1 1.42 0.34
-10 -1 1 2.15 0.54
-10 -1 1 1.94 0.42
-10 -1 1 1.98 0.5
-10 -1 1 1.5 0.49
-10 -1 1 2.12 0.46
10 2 -1 6.52 0.94
10 2 -1 5.84 0.89
10 2 -1 6.09 0.69
10 2 -1 5.52 0.81
10 2 -1 4.08 0.59
10 2 -1 6.44 0.88
10 2 -1 6.59 0.77
10 2 -1 5.54 0.78
10 2 -1 5.32 0.59
10 2 -1 5.81 0.61
10 2 -1 3.8 0.54
10 2 -1 5.66 0.6
-10 -2 1 5.95 0.93
-10 -2 1 6.19 0.87
-10 -2 1 4.64 0.82
-10 -2 1 4.54 0.71
-10 -2 1 5.38 0.77
-10 -2 1 5.83 0.96
-10 -2 1 5.82 0.83
-10 -2 1 6.99 1.06
-10 -2 1 6.43 1
-10 -2 1 6.08 0.71
-10 -2 1 6.95 1.08
-10 -2 1 4.78 0.52
-10 -2 1 4.15 0.7
-10 -2 1 5.46 0.55
-10 -2 1 5.71 0.57
10 3 -1 14.83 1.08
10 3 -1 14.65 0.92
10 3 -1 15.31 1.1
10 3 -1 16.53 1.16
10 3 -1 15.88 1.77
10 3 -1 15.31 1.12
10 3 -1 16.62 1.12
10 3 -1 15.48 0.93
10 3 -1 15.28 0.93
10 3 -1 14.41 2.06
10 3 -1 15.71 1.12
-10 -3 1 14.55 1.02
-10 -3 1 14.64 0.88
-10 -3 1 15.63 0.88
-10 -3 1 15.63 1.19
-10 -3 1 15.61 1.12
-10 -3 1 14.77 1
-10 -3 1 14.18 1.11
-10 -3 1 15.08 1.12
-10 -3 1 16.27 1.16
-10 -3 1 14.83 0.86
-10 -3 1 16.06 1.13
-10 -3 1 14.33 1.14
-10 -3 1 14.26 1.06
-10 -3 1 14.5 1.09
-10 -3 1 14.54 1
10 4 -1 57.96 2.27
10 4 -1 53.15 1.87
10 4 -1 51.87 1.83
10 4 -1 54.21 1.96
10 4 -1 55.07 2.21
10 4 -1 56.33 2.07
10 4 -1 52.83 1.83
10 4 -1 53.33 1.97
10 4 -1 52.25 1.94
10 4 -1 57.45 2.01
10 4 -1 58.83 2.3
10 4 -1 53.79 2
10 4 -1 57.91 2.1
10 4 -1 55.57 1.99
10 4 -1 55.01 2.03
-10 -4 1 56.18 1.97
-10 -4 1 53.53 1.77
-10 -4 1 60.03 2.19
-10 -4 1 55.71 2.1
-10 -4 1 55.28 2.1
-10 -4 1 55.43 2.09
-10 -4 1 53.67 2.32
-10 -4 1 55.26 2.31
-10 -4 1 56.49 1.78
-10 -4 1 53.83 1.73
-10 -4 1 55.63 1.92
-10 -4 1 51.95 2.08
-10 -4 1 53.49 1.91
-10 -4 1 56.34 2.36
-10 -4 1 56.67 2.14
10 5 -1 76.58 2.78
10 5 -1 72.44 2.23
10 5 -1 71.71 2.51
10 5 -1 71.77 2.22
10 5 -1 76.09 2.79
10 5 -1 72.62 2.2
10 5 -1 71.75 2.18
10 5 -1 70.5 2.19
10 5 -1 74.61 2.3
10 5 -1 74.89 2.56
10 5 -1 74.55 2.23
10 5 -1 73.14 2.22
10 5 -1 72.9 2.54
10 5 -1 75.28 2.76
10 5 -1 71.82 2.24
-10 -5 1 74.38 2.88
-10 -5 1 75.19 2.12
-10 -5 1 73.36 2.54
-10 -5 1 73.55 2.15
-10 -5 1 75.99 2.9
-10 -5 1 75.09 2.29
-10 -5 1 74.91 2.13
-10 -5 1 73.58 2.03
-10 -5 1 73.75 2.48
-10 -5 1 74.56 2.11
-10 -5 1 73.21 2.56
-10 -5 1 69.73 2.83
-10 -5 1 75.14 2.48
-10 -5 1 73.14 2.87
-10 -5 1 76.82 2.33
-10 -5 1 75.96 2.89
-10 -5 1 69.23 2.78
-10 -5 1 75.37 2.11
-10 -5 1 74.67 2.47
-10 -5 1 75.44 2.57
-10 -5 1 76.31 2.29
10 6 -1 9.87 1.03
10 6 -1 9.41 0.89
10 6 -1 11.33 1.19
10 6 -1 12.26 1.11
10 6 -1 10.46 0.93
10 6 -1 10.05 1.15
10 6 -1 9.3 1.01
10 6 -1 9.17 1.01
10 6 -1 8.49 1.1
10 6 -1 8.92 0.98
10 6 -1 10.29 1.17
10 6 -1 8.36 0.96
-10 -6 1 11.53 1.24
-10 -6 1 11.41 0.86
-10 -6 1 8.91 0.73
-10 -6 1 7.34 0.99
-10 -6 1 10.77 0.99
-10 -6 1 13.03 1.3
-10 -6 1 10.66 0.97
-10 -6 1 9.33 0.86
-10 -6 1 6.58 0.95
-10 -6 1 8.09 1.1
-10 -6 1 10.76 0.86
-10 -6 1 10.09 0.88
-10 -6 1 10.24 0.8
-10 -6 1 9.72 0.87
-10 -6 1 9.76 0.95
-10 -6 1 10.1 0.8
-10 -6 1 10.27 0.84
-10 -6 1 10.84 1.22
10 7 -1 4.56 0.83
10 7 -1 4.87 0.81
10 7 -1 5.26 0.85
10 7 -1 5.75 0.41
10 7 -1 5.46 0.41
10 7 -1 6 0.42
10 7 -1 4.84 0.4
10 7 -1 4.53 0.82
10 7 -1 4.59 0.78
10 7 -1 4.74 0.84
-10 -7 1 5.59 0.64
-10 -7 1 6.38 0.73
-10 -7 1 5.59 0.65
-10 -7 1 6.34 0.7
-10 -7 1 5.58 0.77
-10 -7 1 7.54 0.78
-10 -7 1 5.4 1.03
-10 -7 1 7.1 1.2
-10 -7 1 5.97 0.63
-10 -7 1 6.14 0.7
-10 -7 1 5.44 0.75
-10 -7 1 5.73 0.68
-10 -7 1 6.65 0.67
-10 -7 1 5.99 0.76
-10 -7 1 5.64 0.75
-10 -7 1 5.86 1.08
-10 -7 1 6.36 0.74
-10 -7 1 5.07 0.69
10 8 -1 5.03 0.99
10 8 -1 4.78 1.11
10 8 -1 5.52 1.05
10 8 -1 4.92 0.99
10 8 -1 4.86 1.02
10 8 -1 5.81 1.08
-10 -8 1 4.41 0.68
-10 -8 1 4.18 0.69
-10 -8 1 4.17 0.62
-10 -8 1 5.34 0.77
-10 -8 1 5.21 0.72
-10 -8 1 5.9 1.13
-10 -8 1 5.73 0.76
-10 -8 1 3.98 0.63
-10 -8 1 5.74 0.8
-10 -8 1 4.34 0.94
-10 -8 1 3.74 0.58
-10 -8 1 5.48 0.75
-10 -8 1 5.07 0.98
-10 -8 1 4.74 0.67
-10 -8 1 5.17 0.76
-10 -8 1 4.85 0.67
-10 -8 1 4.48 0.73
-10 -8 1 4.11 0.6
10 9 -1 0.75 0.49
10 9 -1 1.12 0.54
10 9 -1 1.61 0.57
10 9 -1 1.53 0.6
10 9 -1 1.27 0.58
10 9 -1 0.68 0.44
-10 -9 1 0.54 0.46
-10 -9 1 1.49 0.43
-10 -9 1 1.55 0.43
-10 -9 1 0.87 0.45
-10 -9 1 1.46 0.4
-10 -9 1 0.9 0.55
-10 -9 1 0.89 0.54
-10 -9 1 1.14 0.42
-10 -9 1 1.59 0.47
-10 -9 1 1.92 0.41
-10 -9 1 0.47 0.37
-10 -9 1 1.05 0.39
-10 -9 1 1.38 0.54
-10 -9 1 1.33 0.38
-10 -9 1 0.88 0.38
-10 -9 1 1.22 0.59
-10 -9 1 1 0.33
-10 -9 1 0.99 0.42
10 10 -1 7.92 1.33
10 10 -1 9.31 1.43
10 10 -1 8.91 1.38
10 10 -1 8.45 1.4
10 10 -1 7.97 1.34
10 10 -1 8.61 1.43
-10 -10 1 10.35 1.54
-10 -10 1 7.64 0.82
-10 -10 1 11.12 1.58
-10 -10 1 8.18 0.85
-10 -10 1 9.06 0.89
-10 -10 1 11.2 1.55
10 11 -1 1.22 0.7
10 11 -1 0.87 0.61
10 11 -1 1.45 0.71
-10 -11 1 0.47 0.52
-10 -11 1 0.57 0.35
-10 -11 1 0.91 0.4
-10 -11 1 0.54 0.52
-10 -11 1 1.16 0.62
-10 -11 1 1.06 0.42
9 -11 -1 5.12 0.98
9 -11 -1 4.47 0.93
9 -11 -1 5.44 1.01
9 -11 -1 4.78 0.88
9 -11 -1 4.95 0.98
9 -11 -1 4.48 0.87
-9 11 1 5.11 0.87
-9 11 1 4.52 0.83
-9 11 1 4.13 1.01
-9 11 1 4.69 0.99
-9 11 1 4.41 0.97
-9 11 1 4.74 0.86
9 -10 -1 0.98 0.55
9 -10 -1 0.6 0.53
9 -10 -1 0.88 0.44
9 -10 -1 1.04 0.62
9 -10 -1 1.5 0.46
9 -10 -1 0.33 0.46
9 -10 -1 1.45 0.66
9 -10 -1 0.32 0.46
9 -10 -1 0.75 0.4
-9 10 1 0.28 0.35
-9 10 1 1.32 0.65
-9 10 1 -0.11 0.28
-9 10 1 1.01 0.4
-9 10 1 0.88 0.59
-9 10 1 0.36 0.54
-9 10 1 -0.68 0.3
-9 10 1 0.73 0.4
9 -9 -1 4.21 0.91
9 -9 -1 4.89 0.92
9 -9 -1 5.87 1.05
9 -9 -1 5.41 1
9 -9 -1 4.13 0.87
9 -9 -1 6.46 1.11
9 -9 -1 5.32 0.97
9 -9 -1 4.42 0.88
9 -9 -1 4.46 0.93
-9 9 1 5.03 0.88
-9 9 1 5.32 0.91
-9 9 1 4.77 0.82
-9 9 1 4.86 0.97
-9 9 1 4.39 0.82
-9 9 1 4.45 0.99
-9 9 1 4.68 0.82
-9 9 1 4.26 1.01
-9 9 1 3.88 0.72
9 -8 -1 8.01 1.19
9 -8 -1 8.14 1.1
9 -8 -1 9.07 1.24
9 -8 -1 6.21 1.07
9 -8 -1 10.19 1.38
9 -8 -1 8.41 1.23
9 -8 -1 9.52 1.31
9 -8 -1 10.4 1.13
9 -8 -1 8.61 1.19
-9 8 1 7.47 1.06
-9 8 1 8.63 0.98
-9 8 1 5.99 0.92
-9 8 1 8.88 1
-9 8 1 8.37 0.95
-9 8 1 8 1.05
-9 8 1 10.03 1.01
-9 8 1 7.06 0.98
-9 8 1 7.96 1.09
-9 8 1 7.87 0.92
-9 8 1 8.02 1.09
-9 8 1 6.16 0.92
9 -7 -1 34.05 1.89
9 -7 -1 35.66 1.89
9 -7 -1 37.54 1.99
9 -7 -1 35.31 2
9 -7 -1 35.34 1.77
9 -7 -1 37.5 1.82
9 -7 -1 35.54 1.74
9 -7 -1 33.07 1.84
9 -7 -1 39.26 1.98
9 -7 -1 37.4 1.8
9 -7 -1 37.94 2.06
9 -7 -1 34.53 1.79
9 -7 -1 36.71 2.04
9 -7 -1 32.95 1.78
9 -7 -1 36.77 1.98
-9 7 1 37.11 1.93
-9 7 1 37.83 1.76
-9 7 1 38.06 2.07
-9 7 1 39.23 1.83
-9 7 1 37.75 1.83
-9 7 1 36.52 1.96
-9 7 1 38.07 2.08
-9 7 1 38.71 1.83
-9 7 1 34.9 1.74
-9 7 1 36.16 1.77
-9 7 1 35.83 1.91
-9 7 1 34.44 1.87
9 -6 -1 36.71 1.86
9 -6 -1 34.58 1.69
9 -6 -1 37.59 1.83
9 -6 -1 36.18 1.71
9 -6 -1 34.16 1.89
9 -6 -1 34.98 1.95
9 -6 -1 37.23 1.76
9 -6 -1 38.34 2.04
9 -6 -1 37.54 1.8
9 -6 -1 36.85 1.94
9 -6 -1 35.31 1.77
9 -6 -1 37.2 1.77
9 -6 -1 39.02 2.03
9 -6 -1 36.31 1.68
9 -6 -1 35.28 1.93
-9 6 1 36.34 1.84
-9 6 1 33.41 1.78
-9 6 1 37 1.74
-9 6 1 36.07 1.59
-9 6 1 38.5 1.95
-9 6 1 39.89 1.8
-9 6 1 36.47 1.86
-9 6 1 33.44 1.79
-9 6 1 38.05 1.69
-9 6 1 38.33 1.68
-9 6 1 37.91 1.75
-9 6 1 38.09 1.96
9 -5 -1 36.59 1.93
9 -5 -1 33.79 1.62
9 -5 -1 34.36 1.88
9 -5 -1 34.2 1.88
9 -5 -1 34.9 1.65
9 -5 -1 33.57 1.66
9 -5 -1 34.84 1.72
9 -5 -1 31.64 1.78
9 -5 -1 35.44 1.63
9 -5 -1 36.32 1.9
9 -5 -1 30.98 1.43
9 -5 -1 33.78 1.51
9 -5 -1 32.43 1.63
9 -5 -1 30.57 1.45
9 -5 -1 34.15 1.82
-9 5 1 31.77 1.73
-9 5 1 36.34 1.53
-9 5 1 37.16 1.49
-9 5 1 29.03 2.17
-9 5 1 34.22 1.47
-9 5 1 36.01 1.8
-9 5 1 28.83 2.13
-9 5 1 34.96 1.72
-9 5 1 39.07 1.87
-9 5 1 34.81 1.79
-9 5 1 34.56 1.75
-9 5 1 36.15 1.8
-9 5 1 29.79 2.2
-9 5 1 32.44 1.74
-9 5 1 34.54 1.78
9 -4 -1 20.24 1.43
9 -4 -1 20.44 1.07
9 -4 -1 19.33 1.22
9 -4 -1 21.52 1.42
9 -4 -1 22.8 1.3
9 -4 -1 21.94 1.41
9 -4 -1 20.49 1.22
9 -4 -1 20.39 1.05
9 -4 -1 19.82 1.06
9 -4 -1 20.75 1.44
9 -4 -1 22.86 1.28
9 -4 -1 20.54 1.21
9 -4 -1 18.94 1.21
9 -4 -1 20.15 1.39
9 -4 -1 19.1 1.4
-9 4 1 20.38 1.35
-9 4 1 20.3 1.34
-9 4 1 21.77 1.42
-9 4 1 19.35 1.21
-9 4 1 20.44 1.03
-9 4 1 20.29 1.4
-9 4 1 18.72 1.18
-9 4 1 19.53 1.02
-9 4 1 22.31 1.32
-9 4 1 21.71 1.38
-9 4 1 20.38 1.26
-9 4 1 21.97 0.81
-9 4 1 19.91 1.25
-9 4 1 19.51 0.78
-9 4 1 20.06 1.21
-9 4 1 18.74 1.38
-9 4 1 20.46 1.01
9 -3 -1 16.43 1.27
9 -3 -1 17.22 1.22
9 -3 -1 16.29 0.84
9 -3 -1 15.33 0.8
9 -3 -1 16.26 1.26
9 -3 -1 16.27 1.03
9 -3 -1 17.42 1.22
9 -3 -1 15.81 1.01
9 -3 -1 14.64 1.21
9 -3 -1 18.03 1.07
9 -3 -1 15.52 1.17
9 -3 -1 17.07 1.09
9 -3 -1 17.38 0.86
9 -3 -1 16.22 1.05
9 -3 -1 15.1 0.98
-9 3 1 16.84 1.23
-9 3 1 17.4 1.22
-9 3 1 15.09 1.18
-9 3 1 15.63 0.81
-9 3 1 15.85 0.81
-9 3 1 15.65 1.03
-9 3 1 17.36 1.21
-9 3 1 16.62 1.09
-9 3 1 15.23 1.16
-9 3 1 15.93 1.05
-9 3 1 16.5 0.8
-9 3 1 16.77 1.21
9 -2 -1 0.56 0.48
9 -2 -1 0.04 0.33
9 -2 -1 0.6 0.3
9 -2 -1 0.22 0.22
9 -2 -1 0.07 0.32
9 -2 -1 0.08 0.27
9 -2 -1 0.52 0.26
9 -2 -1 -0.02 0.2
9 -2 -1 0.46 0.47
9 -2 -1 0.05 0.21
9 -2 -1 -0.19 0.26
9 -2 -1 0.57 0.4
-9 2 1 0.08 0.24
-9 2 1 0.38 0.29
-9 2 1 0.23 0.4
-9 2 1 0.02 0.21
-9 2 1 0.37 0.21
-9 2 1 0.3 0.15
-9 2 1 0.42 0.23
-9 2 1 0.15 0.21
-9 2 1 0.32 0.33
-9 2 1 0.01 0.2
-9 2 1 0.38 0.38
-9 2 1 0.17 0.25
-9 2 1 0.21 0.25
-9 2 1 0.14 0.12
-9 2 1 0.2 0.12
9 -1 -1 0.85 0.28
9 -1 -1 1.15 0.32
9 -1 -1 0.85 0.29
9 -1 -1 1.37 0.41
9 -1 -1 0.83 0.39
9 -1 -1 1.07 0.37
9 -1 -1 0.52 0.34
9 -1 -1 0.91 0.33
9 -1 -1 1.01 0.32
9 -1 -1 0.38 0.27
9 -1 -1 0.79 0.28
9 -1 -1 0.86 0.34
-9 1 1 0.98 0.4
-9 1 1 1.14 0.38
-9 1 1 0.91 0.25
-9 1 1 1.02 0.25
-9 1 1 1.19 0.34
-9 1 1 1.72 0.51
-9 1 1 0.57 0.34
-9 1 1 1.23 0.45
-9 1 1 0.8 0.38
-9 1 1 0.76 0.35
-9 1 1 0.45 0.31
-9 1 1 0.51 0.3
-9 1 1 0.95 0.31
-9 1 1 1.26 0.28
9 0 -1 0.55 0.25
9 0 -1 0.92 0.28
9 0 -1 1.02 0.41
9 0 -1 0.8 0.39
9 0 -1 0.41 0.29
9 0 -1 0.86 0.32
9 0 -1 0.91 0.31
9 0 -1 1.31 0.37
9 0 -1 0.6 0.29
9 0 -1 0.58 0.28
9 0 -1 0.89 0.3
9 0 -1 0.59 0.28
-9 0 1 0.73 0.29
-9 0 1 0.74 0.38
-9 0 1 1.27 0.46
-9 0 1 0.85 0.31
-9 0 1 0.28 0.3
-9 0 1 0.78 0.31
-9 0 1 0.7 0.26
-9 0 1 0.64 0.26
-9 0 1 0.68 0.22
-9 0 1 1.16 0.31
-9 0 1 0.6 0.21
-9 0 1 0.69 0.24
-9 0 1 0.35 0.24
-9 0 1 0.55 0.21
-9 0 1 0.73 0.26
9 1 -1 0.67 0.27
9 1 -1 1.16 0.29
9 1 -1 0.75 0.26
9 1 -1 0.65 0.25
9 1 -1 0.94 0.27
9 1 -1 0.59 0.33
9 1 -1 0.71 0.27
9 1 -1 0.42 0.31
9 1 -1 0.64 0.35
9 1 -1 0.96 0.33
9 1 -1 0.51 0.26
9 1 -1 0.88 0.29
9 1 -1 0.91 0.28
9 1 -1 0.69 0.27
9 1 -1 0.87 0.29
-9 -1 1 0.82 0.33
-9 -1 1 1.33 0.41
-9 -1 1 0.77 0.34
-9 -1 1 0.73 0.31
-9 -1 1 1.11 0.37
-9 -1 1 1.18 0.32
-9 -1 1 0.78 0.34
-9 -1 1 0.99 0.29
-9 -1 1 0.62 0.26
-9 -1 1 1.18 0.4
-9 -1 1 0.46 0.3
-9 -1 1 0.54 0.32
9 2 -1 0.71 0.26
9 2 -1 0.27 0.28
9 2 -1 -0.03 0.24
9 2 -1 0.41 0.31
9 2 -1 0.32 0.2
9 2 -1 0.4 0.31
9 2 -1 0.11 0.24
9 2 -1 0.25 0.18
9 2 -1 -0.04 0.25
-9 -2 1 0.17 0.21
-9 -2 1 0.2 0.22
-9 -2 1 0.07 0.15
-9 -2 1 0.12 0.2
-9 -2 1 0.42 0.2
-9 -2 1 0 0.18
-9 -2 1 0.17 0.23
-9 -2 1 0.05 0.22
-9 -2 1 0.31 0.21
-9 -2 1 0.46 0.21
-9 -2 1 0.21 0.21
-9 -2 1 0.19 0.19
9 3 -1 18.29 0.98
9 3 -1 14.78 1.01
9 3 -1 17.51 1.08
9 3 -1 17.33 0.97
9 3 -1 18.11 1.09
9 3 -1 16.27 1.09
9 3 -1 17.29 1.08
9 3 -1 17.3 0.95
9 3 -1 17.42 1.12
9 3 -1 16.63 1.09
9 3 -1 18.81 1.12
9 3 -1 18.57 1.1
-9 -3 1 17.05 0.98
-9 -3 1 14.94 0.83
-9 -3 1 17.64 1.22
-9 -3 1 16.69 0.99
-9 -3 1 18.08 1.13
-9 -3 1 17.76 1.13
-9 -3 1 17.73 1.12
-9 -3 1 16.39 1.11
-9 -3 1 16.35 1.17
-9 -3 1 15.5 0.86
-9 -3 1 15.29 1.06
-9 -3 1 16.54 1.15
-9 -3 1 17.53 1.11
-9 -3 1 16.35 0.98
-9 -3 1 15.52 0.85
9 4 -1 22.92 1.36
9 4 -1 21.54 1.07
9 4 -1 21.75 1.22
9 4 -1 21.67 1.13
9 4 -1 21.62 1.15
9 4 -1 19.54 1.11
9 4 -1 21.86 1.08
9 4 -1 23.43 1.38
9 4 -1 20.48 1.06
9 4 -1 22.38 1.23
9 4 -1 21.84 1.13
9 4 -1 22.44 1.25
9 4 -1 21.6 1.31
9 4 -1 21.02 1.12
9 4 -1 22.83 1.15
-9 -4 1 21.06 1.22
-9 -4 1 22.33 1.14
-9 -4 1 21.03 1.22
-9 -4 1 22.03 1.02
-9 -4 1 21.43 1.22
-9 -4 1 22.02 0.98
-9 -4 1 20.72 1.09
-9 -4 1 21.94 0.95
-9 -4 1 19.81 0.97
-9 -4 1 23.96 1.73
-9 -4 1 20.08 0.93
-9 -4 1 21.08 1.62
-9 -4 1 21.9 1.21
-9 -4 1 21.97 1.03
-9 -4 1 23.74 1.69
-9 -4 1 22.07 1.23
-9 -4 1 20.99 1.22
-9 -4 1 20.12 1.1
9 5 -1 35.87 1.37
9 5 -1 34.82 1.36
9 5 -1 34.86 1.36
9 5 -1 33.91 1.65
9 5 -1 36.3 1.83
9 5 -1 35.86 1.37
9 5 -1 33.15 1.64
9 5 -1 33.55 1.41
9 5 -1 34.08 1.79
9 5 -1 35.35 1.82
9 5 -1 33.31 1.34
9 5 -1 34.44 1.41
9 5 -1 35.26 1.37
9 5 -1 34.61 1.66
9 5 -1 34.97 1.41
-9 -5 1 34.45 1.53
-9 -5 1 35.5 1.47
-9 -5 1 34.41 1.34
-9 -5 1 34.09 1.33
-9 -5 1 33.98 1.29
-9 -5 1 34.5 1.89
-9 -5 1 35.05 1.86
-9 -5 1 31.85 1.29
-9 -5 1 35.67 1.63
-9 -5 1 38.95 1.93
-9 -5 1 37.51 1.48
-9 -5 1 31.23 1.76
-9 -5 1 36.37 1.47
-9 -5 1 33.78 1.53
-9 -5 1 34.3 1.52
-9 -5 1 32.22 1.82
-9 -5 1 34.95 1.32
-9 -5 1 34.71 1.62
-9 -5 1 34.07 1.58
-9 -5 1 34.31 1.84
-9 -5 1 32.65 1.28
9 6 -1 37.58 1.23
9 6 -1 38.45 2.02
9 6 -1 36.21 1.22
9 6 -1 35.75 1.51
9 6 -1 37.64 1.26
9 6 -1 37.71 1.53
9 6 -1 37.26 1.84
9 6 -1 36.91 1.24
9 6 -1 36.9 1.23
9 6 -1 38.79 1.88
9 6 -1 35.17 1.22
9 6 -1 37.11 1.98
9 6 -1 35.57 1.49
9 6 -1 38.16 1.86
9 6 -1 39.68 2.03
-9 -6 1 36.91 2.02
-9 -6 1 35.56 1.58
-9 -6 1 34.64 1.37
-9 -6 1 37.21 1.56
-9 -6 1 35.98 1.36
-9 -6 1 36.63 1.93
-9 -6 1 37.59 1.59
-9 -6 1 36.73 1.93
-9 -6 1 37.48 2
-9 -6 1 39.16 1.63
-9 -6 1 35.04 1.47
-9 -6 1 37.91 1.57
-9 -6 1 34.89 1.89
-9 -6 1 35.25 1.44
-9 -6 1 36.35 1.5
-9 -6 1 37.82 1.58
-9 -6 1 36.27 1.38
-9 -6 1 36.41 1.54
-9 -6 1 36 1.98
-9 -6 1 37.42 1.55
-9 -6 1 39.06 1.64
9 7 -1 37.34 2.12
9 7 -1 38.42 2.14
9 7 -1 39.97 2.04
9 7 -1 37.21 2.1
9 7 -1 35.78 1.93
9 7 -1 34.9 1.92
-9 -7 1 37.11 1.58
-9 -7 1 37.54 1.53
-9 -7 1 37.93 1.49
-9 -7 1 38.5 1.55
-9 -7 1 37.3 1.69
-9 -7 1 37.28 1.58
-9 -7 1 37.5 2.08
-9 -7 1 36.36 1.54
-9 -7 1 33.15 1.56
-9 -7 1 32.54 1.92
-9 -7 1 36.08 1.56
-9 -7 1 37.71 2.1
-9 -7 1 34.93 1.46
-9 -7 1 35.73 1.46
-9 -7 1 36.86 1.74
-9 -7 1 34.75 2
-9 -7 1 35.22 1.61
-9 -7 1 36.38 2.07
-9 -7 1 35.79 1.67
-9 -7 1 31.58 1.93
-9 -7 1 37.27 1.57
9 8 -1 7.85 1.2
9 8 -1 8.63 1.28
9 8 -1 9.1 1.33
9 8 -1 7.11 1.17
9 8 -1 9.28 1.34
9 8 -1 7.5 1.16
-9 -8 1 7.66 1.19
-9 -8 1 8.59 0.71
-9 -8 1 9.39 0.73
-9 -8 1 9.42 0.82
-9 -8 1 6.45 0.68
-9 -8 1 7.81 0.74
-9 -8 1 8.89 0.71
-9 -8 1 7.82 0.8
-9 -8 1 9.16 0.81
-9 -8 1 8.12 0.7
-9 -8 1 7.47 1.13
-9 -8 1 7.36 0.75
-9 -8 1 8.2 0.69
-9 -8 1 7.88 0.69
-9 -8 1 8.24 0.84
-9 -8 1 6.81 0.79
-9 -8 1 9.07 1.28
-9 -8 1 7.58 0.75
9 9 -1 4.15 0.85
9 9 -1 4.1 0.84
9 9 -1 3.6 0.86
9 9 -1 2.33 0.7
9 9 -1 5.23 1
9 9 -1 5.67 1.04
-9 -9 1 5.12 0.85
-9 -9 1 5 0.49
-9 -9 1 4.67 0.47
-9 -9 1 5.17 0.49
-9 -9 1 4.6 0.76
-9 -9 1 5.51 0.52
-9 -9 1 6.31 1.13
-9 -9 1 5.14 0.84
-9 -9 1 5.95 0.8
-9 -9 1 4.34 0.63
-9 -9 1 4.96 0.75
-9 -9 1 5.85 0.79
-9 -9 1 5.34 1.11
-9 -9 1 4.82 0.66
-9 -9 1 4.92 0.51
-9 -9 1 4.88 0.51
-9 -9 1 4.78 0.98
-9 -9 1 4.78 0.67
9 10 -1 1.29 0.63
9 10 -1 1.15 0.58
9 10 -1 0.79 0.54
9 10 -1 0.9 0.5
9 10 -1 1.85 0.79
9 10 -1 -0.09 0.43
-9 -10 1 1.78 1
-9 -10 1 1.54 0.41
-9 -10 1 0.89 0.93
-9 -10 1 0.55 0.34
-9 -10 1 0.81 0.34
-9 -10 1 0.48 0.89
9 11 -1 5.37 1.08
9 11 -1 3.63 0.94
9 11 -1 3.25 0.84
-9 -11 1 5.38 0.79
-9 -11 1 4.64 0.94
-9 -11 1 4.06 0.8
-9 -11 1 4.34 0.84
-9 -11 1 4.8 0.99
-9 -11 1 3.23 0.72
-9 -11 1 3.89 0.68
-9 -11 1 6.3 1.12
-9 -11 1 4.53 0.7
8 -11 -1 -0.42 0.37
8 -11 -1 0.92 0.45
8 -11 -1 -0.03 0.41
8 -11 -1 1.34 0.46
8 -11 -1 1.65 0.59
8 -11 -1 -0.16 0.34
8 -11 -1 -0.04 0.48
8 -11 -1 -0.15 0.41
8 -11 -1 0.11 0.41
-8 11 1 -0.52 0.31
-8 11 1 -0.43 0.29
-8 11 1 0.34 0.51
-8 11 1 0.54 0.45
-8 11 1 1.46 0.66
-8 11 1 -0.17 0.37
-8 11 1 0.09 0.37
-8 11 1 0.54 0.34
-8 11 1 0.23 0.48
8 -10 -1 2.19 0.63
8 -10 -1 1.97 0.67
8 -10 -1 2.51 0.68
8 -10 -1 1.52 0.61
8 -10 -1 1.67 0.58
8 -10 -1 1.9 0.57
8 -10 -1 1.78 0.55
8 -10 -1 2.03 0.62
8 -10 -1 1.3 0.52
-8 10 1 1.75 0.68
-8 10 1 1.35 0.58
-8 10 1 1.05 0.55
-8 10 1 1.37 0.44
-8 10 1 2.45 0.62
-8 10 1 1.11 0.42
8 -9 -1 3.6 0.87
8 -9 -1 4.04 0.84
8 -9 -1 3.11 0.71
8 -9 -1 4.02 0.91
8 -9 -1 3.64 0.86
8 -9 -1 3.17 0.76
8 -9 -1 2.16 0.63
8 -9 -1 4.14 0.81
8 -9 -1 2.77 0.73
8 -9 -1 2.55 0.65
8 -9 -1 2.87 0.72
8 -9 -1 6.66 1.03
-8 9 1 2.93 0.63
-8 9 1 3.48 0.67
-8 9 1 2.07 0.51
-8 9 1 2.33 0.66
-8 9 1 3.25 0.78
-8 9 1 2.63 0.7
-8 9 1 2.86 0.73
-8 9 1 2.2 0.64
-8 9 1 1.9 0.49
-8 9 1 2.31 0.56
-8 9 1 2.79 0.71
-8 9 1 3.6 0.66
8 -8 -1 12.52 1.15
8 -8 -1 13.41 1.22
8 -8 -1 12.45 1.1
8 -8 -1 12.69 1.19
8 -8 -1 12.95 1.1
8 -8 -1 14.93 1.28
8 -8 -1 14.72 1.13
8 -8 -1 11.52 1.1
8 -8 -1 12.1 1.12
8 -8 -1 12.63 1.19
8 -8 -1 13.6 1.21
8 -8 -1 14.31 1.28
-8 8 1 14.99 1.14
-8 8 1 15.29 1.24
-8 8 1 12.43 1.09
-8 8 1 14.3 1.31
-8 8 1 15.24 1.17
-8 8 1 12.61 1.1
-8 8 1 17.01 1.46
-8 8 1 13.74 1.34
-8 8 1 13.95 1.14
-8 8 1 14.21 1.12
-8 8 1 15.19 1.24
-8 8 1 15.13 1.18
8 -7 -1 59.36 2.37
8 -7 -1 57.17 2.23
8 -7 -1 53.43 2.21
8 -7 -1 58.67 2.29
8 -7 -1 60.82 2.48
8 -7 -1 61.4 2.5
8 -7 -1 59.24 2.44
8 -7 -1 55.79 2.3
8 -7 -1 63.31 2.45
8 -7 -1 62.1 2.5
8 -7 -1 61.65 2.47
8 -7 -1 58.11 2.48
8 -7 -1 60.97 2.53
8 -7 -1 59.88 2.37
8 -7 -1 61.54 2.3
-8 7 1 59.2 2.35
-8 7 1 62.51 2.28
-8 7 1 61.92 2.28
-8 7 1 61.25 2.39
-8 7 1 64.49 2.65
-8 7 1 65.05 2.38
-8 7 1 61.86 2.52
-8 7 1 60.49 2.58
-8 7 1 62.41 2.26
-8 7 1 59.17 2.23
-8 7 1 61.11 2.38
-8 7 1 63.37 2.37
-8 7 1 53.96 2.14
-8 7 1 54.92 2.15
-8 7 1 62.55 2.29
8 -6 -1 0.71 0.46
8 -6 -1 1.01 0.48
8 -6 -1 0.61 0.6
8 -6 -1 0.46 0.37
8 -6 -1 0.14 0.32
8 -6 -1 0.66 0.36
8 -6 -1 0.79 0.44
8 -6 -1 1.05 0.55
8 -6 -1 1.04 0.4
8 -6 -1 0.75 0.44
8 -6 -1 0.36 0.39
8 -6 -1 0.88 0.44
8 -6 -1 0.56 0.36
8 -6 -1 0.59 0.41
8 -6 -1 0.75 0.54
-8 6 1 1.2 0.32
-8 6 1 1 0.45
-8 6 1 0.48 0.33
-8 6 1 0.84 0.37
-8 6 1 1.13 0.49
-8 6 1 0.99 0.42
-8 6 1 0.7 0.37
-8 6 1 0.93 0.32
-8 6 1 0.62 0.28
-8 6 1 1.3 0.5
-8 6 1 0.69 0.35
-8 6 1 0.43 0.3
8 -5 -1 8.54 1.61
8 -5 -1 9.04 1.59
8 -5 -1 8.07 0.74
8 -5 -1 7.46 0.74
8 -5 -1 8.36 0.77
8 -5 -1 8.37 0.92
8 -5 -1 7.79 0.84
8 -5 -1 9.58 0.89
8 -5 -1 7.64 1.05
8 -5 -1 11.58 1.25
8 -5 -1 9.14 0.94
8 -5 -1 8.82 1.01
8 -5 -1 7.45 0.87
8 -5 -1 8.97 0.9
-8 5 1 8.58 0.75
-8 5 1 9.01 0.87
-8 5 1 7.81 0.76
-8 5 1 8.1 0.86
-8 5 1 8.87 0.74
-8 5 1 8.94 0.88
-8 5 1 8.4 0.88
-8 5 1 8.17 0.78
-8 5 1 8.84 0.9
-8 5 1 8.59 0.89
-8 5 1 9.16 0.78
-8 5 1 7.78 0.84
-8 5 1 9.16 0.87
-8 5 1 8.73 0.85
-8 5 1 7.76 0.84
-8 5 1 7.8 0.85
-8 5 1 7.58 0.85
-8 5 1 8.54 0.8
8 -4 -1 71.51 2.26
8 -4 -1 78.56 2.69
8 -4 -1 77.77 2.36
8 -4 -1 82.19 2.76
8 -4 -1 74.43 2.08
8 -4 -1 74.65 2.62
8 -4 -1 82.04 2.44
8 -4 -1 81.4 2.78
8 -4 -1 76.77 2.15
8 -4 -1 79.03 2.69
8 -4 -1 79.23 2.45
8 -4 -1 79.87 2.77
8 -4 -1 82.64 2.43
8 -4 -1 78.56 2.19
8 -4 -1 74.15 2.33
-8 4 1 79.14 2.13
-8 4 1 75.67 2.36
-8 4 1 74.06 2.41
-8 4 1 81.56 2.11
-8 4 1 77.94 2.59
-8 4 1 75.77 2.55
-8 4 1 79.23 2.58
-8 4 1 77.91 2.6
-8 4 1 78.49 2.47
-8 4 1 74.5 2.38
-8 4 1 77.75 1.61
-8 4 1 76 1.59
-8 4 1 76.45 2.53
-8 4 1 76.1 2.54
-8 4 1 79.94 2.15
-8 4 1 78.51 1.62
-8 4 1 81.26 2.49
-8 4 1 72.63 2.34
8 -3 -1 4.6 0.64
8 -3 -1 4.11 0.72
8 -3 -1 3.28 0.47
8 -3 -1 3.9 0.67
8 -3 -1 3.02 0.49
8 -3 -1 3.21 0.48
8 -3 -1 4.01 0.79
8 -3 -1 3.9 0.44
8 -3 -1 3.68 0.58
8 -3 -1 3.55 0.69
8 -3 -1 4.62 0.65
8 -3 -1 4.07 0.76
8 -3 -1 4.59 0.47
8 -3 -1 4.26 0.46
8 -3 -1 4.94 0.85
-8 3 1 4.29 0.45
-8 3 1 3.79 0.7
-8 3 1 4.2 0.72
-8 3 1 4.63 0.74
-8 3 1 4.9 0.78
-8 3 1 4.04 0.44
-8 3 1 5.36 0.59
-8 3 1 4.32 0.73
-8 3 1 4.03 0.71
-8 3 1 4.75 0.68
-8 3 1 4.05 0.43
-8 3 1 4.75 0.68
8 -2 -1 21.65 1.07
8 -2 -1 21.56 1.3
8 -2 -1 21.39 1.08
8 -2 -1 21.24 1.08
8 -2 -1 21.92 1.11
8 -2 -1 20.93 1.3
8 -2 -1 21.02 1.29
8 -2 -1 22.91 1.11
8 -2 -1 22.04 1.07
8 -2 -1 21.69 1.27
8 -2 -1 29.81 1.8
8 -2 -1 22.7 1.31
-8 2 1 21.84 0.69
-8 2 1 21.66 0.7
-8 2 1 20.54 0.79
-8 2 1 20.76 1.07
-8 2 1 20.85 1.27
-8 2 1 21.37 1.27
-8 2 1 20.58 1.22
-8 2 1 21.43 1.16
-8 2 1 21.71 0.81
-8 2 1 20.4 1.06
-8 2 1 21.21 1.15
-8 2 1 23.28 0.81
-8 2 1 20.47 1.22
-8 2 1 20.69 1.22
-8 2 1 21.9 1.18
-8 2 1 19.75 1.24
-8 2 1 20.61 1.08
-8 2 1 22.17 0.71
8 -1 -1 3.38 0.62
8 -1 -1 2.43 0.51
8 -1 -1 2.14 0.38
8 -1 -1 2.62 0.54
8 -1 -1 3.77 0.61
8 -1 -1 2.03 0.38
8 -1 -1 2.1 0.38
8 -1 -1 3.73 0.69
8 -1 -1 2.88 0.59
8 -1 -1 3.17 0.46
8 -1 -1 1.68 0.34
8 -1 -1 2.29 0.4
-8 1 1 2.43 0.43
-8 1 1 2.03 0.47
-8 1 1 2.54 0.46
-8 1 1 3.82 0.56
-8 1 1 1.49 0.4
-8 1 1 3.56 0.59
-8 1 1 2.31 0.51
-8 1 1 3.21 0.52
-8 1 1 3.11 0.39
-8 1 1 2.26 0.47
-8 1 1 3.43 0.53
-8 1 1 2.29 0.49
-8 1 1 3.53 0.36
-8 1 1 3.23 0.55
-8 1 1 2.48 0.35
8 0 -1 0.54 0.23
8 0 -1 1.02 0.28
8 0 -1 0.86 0.26
8 0 -1 0.88 0.3
8 0 -1 1.08 0.32
8 0 -1 0.62 0.29
8 0 -1 0.82 0.29
8 0 -1 0.83 0.29
8 0 -1 0.79 0.24
8 0 -1 0.72 0.31
8 0 -1 0.54 0.28
8 0 -1 0.66 0.33
8 0 -1 0.8 0.26
8 0 -1 0.96 0.36
8 0 -1 0.82 0.28
-8 0 1 1.26 0.42
-8 0 1 0.57 0.34
-8 0 1 0.81 0.34
-8 0 1 0.7 0.26
-8 0 1 0.51 0.2
-8 0 1 1.25 0.4
-8 0 1 0.53 0.27
-8 0 1 0.46 0.27
-8 0 1 0.91 0.37
-8 0 1 1.2 0.4
-8 0 1 0.61 0.22
-8 0 1 0.85 0.29
-8 0 1 1.07 0.33
-8 0 1 0.82 0.27
-8 0 1 0.85 0.25
8 1 -1 2.13 0.43
8 1 -1 2.54 0.38
8 1 -1 2.82 0.48
8 1 -1 3.16 0.47
8 1 -1 2.63 0.51
8 1 -1 3.89 0.48
8 1 -1 3.15 0.53
8 1 -1 2.46 0.38
8 1 -1 3.43 0.54
8 1 -1 2.92 0.53
8 1 -1 3.04 0.44
8 1 -1 3.28 0.53
8 1 -1 3.53 0.55
8 1 -1 2.15 0.46
8 1 -1 2.24 0.44
8 1 -1 3.14 0.55
8 1 -1 2.39 0.4
8 1 -1 3.06 0.51
-8 -1 1 2.54 0.52
-8 -1 1 2 0.45
-8 -1 1 1.94 0.43
-8 -1 1 2.46 0.46
-8 -1 1 1.84 0.42
-8 -1 1 3.07 0.51
-8 -1 1 3.2 0.54
-8 -1 1 2.84 0.51
-8 -1 1 2.23 0.43
-8 -1 1 3.29 0.52
-8 -1 1 3.28 0.58
-8 -1 1 3.4 0.55
8 2 -1 21.7 1.16
8 2 -1 21.07 1.23
8 2 -1 22.66 1.12
8 2 -1 22.6 1.19
8 2 -1 21.39 1.17
8 2 -1 22.77 1.28
8 2 -1 21.05 1
8 2 -1 19.96 1.14
8 2 -1 23.07 1.02
8 2 -1 22.73 1.18
8 2 -1 22.17 1.1
8 2 -1 21.49 0.99
8 2 -1 20.58 1.14
8 2 -1 20.27 1.24
8 2 -1 22.71 1.12
-8 -2 1 23.99 1.24
-8 -2 1 22.03 1.18
-8 -2 1 21.69 1.12
-8 -2 1 24.13 1.25
-8 -2 1 22.58 1.06
-8 -2 1 21.78 1.13
-8 -2 1 22.26 1.18
-8 -2 1 21.84 1.18
-8 -2 1 20.98 1.17
-8 -2 1 21.33 1.05
-8 -2 1 23.82 1.23
-8 -2 1 22.39 1.21
-8 -2 1 21.68 1.13
-8 -2 1 21.15 1.18
-8 -2 1 21.35 1.04
8 3 -1 3.96 0.56
8 3 -1 3.7 0.56
8 3 -1 4.13 0.62
8 3 -1 4.48 0.47
8 3 -1 4.73 0.54
8 3 -1 4.88 0.56
8 3 -1 5.41 0.5
8 3 -1 3.99 0.44
8 3 -1 4.8 0.55
-8 -3 1 4.17 0.61
-8 -3 1 5.07 0.54
-8 -3 1 4.05 0.44
-8 -3 1 4.26 0.6
-8 -3 1 3.71 0.57
-8 -3 1 4.12 0.64
-8 -3 1 4.54 0.53
-8 -3 1 5.32 0.72
-8 -3 1 5.36 0.55
-8 -3 1 4.17 0.65
-8 -3 1 4.56 0.46
-8 -3 1 4.58 0.67
-8 -3 1 4.38 0.68
-8 -3 1 3.88 0.43
-8 -3 1 4.83 0.68
8 4 -1 77.62 2.5
8 4 -1 78.16 2.3
8 4 -1 73.72 2.45
8 4 -1 83.01 2.21
8 4 -1 79.68 2.11
8 4 -1 79.73 2.34
8 4 -1 79.88 2.13
8 4 -1 79.99 2.13
8 4 -1 80.62 2.35
8 4 -1 78.64 2.14
8 4 -1 78.14 2.13
8 4 -1 78.2 2.13
8 4 -1 75.77 2.48
8 4 -1 78.36 2.13
8 4 -1 81.36 2.17
-8 -4 1 80 1.99
-8 -4 1 79.64 1.94
-8 -4 1 75.08 2.27
-8 -4 1 81.69 2.15
-8 -4 1 76.59 2.64
-8 -4 1 81.33 2.33
-8 -4 1 78.67 1.97
-8 -4 1 79.25 1.99
-8 -4 1 80.06 2.7
-8 -4 1 81.12 2.3
-8 -4 1 80.6 2.27
-8 -4 1 79.97 2.3
-8 -4 1 83.92 2.21
-8 -4 1 80.1 2.34
-8 -4 1 75.65 1.93
-8 -4 1 80.4 2.15
-8 -4 1 80.4 2.68
-8 -4 1 80.56 2.01
8 5 -1 9 0.91
8 5 -1 9.14 0.96
8 5 -1 7.97 0.87
8 5 -1 8.97 0.63
8 5 -1 9.17 0.64
8 5 -1 7.96 0.66
8 5 -1 9.19 0.86
8 5 -1 8.31 0.83
8 5 -1 8.18 0.88
8 5 -1 8.63 0.61
8 5 -1 8.38 0.67
8 5 -1 8.12 0.67
8 5 -1 7.74 0.81
8 5 -1 9.13 0.86
-8 -5 1 9.01 0.69
-8 -5 1 8.92 0.64
-8 -5 1 8.33 0.67
-8 -5 1 9.06 0.72
-8 -5 1 8.88 0.74
-8 -5 1 9.31 0.73
-8 -5 1 8.29 0.63
-8 -5 1 8.67 0.72
-8 -5 1 8.79 0.95
-8 -5 1 9.74 0.94
-8 -5 1 8.69 0.63
-8 -5 1 9.07 0.67
-8 -5 1 10.07 0.99
-8 -5 1 9.89 0.79
-8 -5 1 9.45 0.98
-8 -5 1 5.73 1.11
-8 -5 1 8.65 0.94
-8 -5 1 9.03 0.76
-8 -5 1 8.49 0.92
8 6 -1 1.03 0.23
8 6 -1 1.22 0.23
8 6 -1 0.88 0.2
8 6 -1 1.3 0.24
8 6 -1 0.97 0.22
8 6 -1 1.03 0.23
8 6 -1 0.6 0.34
8 6 -1 0.83 0.45
8 6 -1 1.29 0.55
8 6 -1 0.83 0.38
8 6 -1 1.17 0.48
8 6 -1 0.62 0.36
-8 -6 1 0.79 0.41
-8 -6 1 1.25 0.31
-8 -6 1 1.05 0.33
-8 -6 1 1.06 0.3
-8 -6 1 0.21 0.38
-8 -6 1 0.93 0.29
-8 -6 1 0.76 0.31
-8 -6 1 0.74 0.38
-8 -6 1 0.94 0.31
-8 -6 1 1.19 0.37
-8 -6 1 0.47 0.22
-8 -6 1 1.09 0.33
-8 -6 1 1.15 0.47
-8 -6 1 1.32 0.39
-8 -6 1 0.82 0.34
-8 -6 1 0.94 0.31
-8 -6 1 1.37 0.51
-8 -6 1 0.7 0.44
-8 -6 1 1.11 0.31
-8 -6 1 0.79 0.29
-8 -6 1 1.15 0.37
8 7 -1 61.46 2.51
8 7 -1 62.71 2.53
8 7 -1 63.93 2.7
8 7 -1 64.66 2.71
8 7 -1 59.9 2.47
8 7 -1 68.72 2.77
-8 -7 1 60.65 2.71
-8 -7 1 61.79 2.6
-8 -7 1 59.21 1.83
-8 -7 1 56.37 2.07
-8 -7 1 60.41 2.88
-8 -7 1 64.02 1.92
-8 -7 1 61.76 2.69
-8 -7 1 61.67 1.89
-8 -7 1 58.97 2.04
-8 -7 1 60.68 1.87
-8 -7 1 61.48 2.58
-8 -7 1 62.46 1.85
-8 -7 1 57.13 2.48
-8 -7 1 62.31 2.91
-8 -7 1 60.56 2.14
-8 -7 1 54.96 2.61
-8 -7 1 64.7 2.67
-8 -7 1 63.53 2.58
-8 -7 1 60.21 1.83
-8 -7 1 54.89 2.42
8 8 -1 14.76 1.31
8 8 -1 14.11 1.38
8 8 -1 14.75 1.3
8 8 -1 14.14 1.29
8 8 -1 12.92 1.33
8 8 -1 13.35 1.35
-8 -8 1 14.46 0.79
-8 -8 1 13.74 0.78
-8 -8 1 11.3 0.97
-8 -8 1 12.91 0.88
-8 -8 1 13.99 0.92
-8 -8 1 14.59 0.83
-8 -8 1 13.96 0.79
-8 -8 1 14.87 0.95
-8 -8 1 14.14 1.09
-8 -8 1 14.9 1.32
-8 -8 1 14.74 1.33
-8 -8 1 14.76 1.34
-8 -8 1 14.7 0.84
-8 -8 1 12.08 1.03
-8 -8 1 14.72 0.83
8 9 -1 3.03 0.77
8 9 -1 2.69 0.79
8 9 -1 1.97 0.69
8 9 -1 2.3 0.71
8 9 -1 3.37 0.86
8 9 -1 3.4 0.86
-8 -9 1 2.42 0.69
-8 -9 1 3.45 0.76
-8 -9 1 3.26 0.56
-8 -9 1 3.47 0.76
-8 -9 1 2.99 0.53
-8 -9 1 2.39 0.55
-8 -9 1 3.89 0.62
-8 -9 1 3.91 0.62
-8 -9 1 3.86 0.7
8 10 -1 2.03 0.7
8 10 -1 1.55 0.64
8 10 -1 1.39 0.62
-8 -10 1 2.1 0.51
-8 -10 1 2.42 0.52
-8 -10 1 2.05 0.7
-8 -10 1 1.54 0.64
-8 -10 1 2.97 0.81
-8 -10 1 2.04 0.48
8 11 -1 0.38 0.49
8 11 -1 0.6 0.52
8 11 -1 0.92 0.55
-8 -11 1 0.1 0.36
-8 -11 1 -0.3 0.27
-8 -11 1 0.47 0.51
-8 -11 1 -0.69 0.25
-8 -11 1 0.94 0.53
-8 -11 1 0.04 0.39
-8 -11 1 -0.35 0.38
-8 -11 1 0.01 0.32
-8 -11 1 -0.04 0.34
7 -11 -1 4.13 1.1
7 -11 -1 3.91 0.9
7 -11 -1 3.29 0.79
7 -11 -1 3.44 0.73
7 -11 -1 3.11 0.64
7 -11 -1 4.59 1.04
7 -11 -1 2.59 0.54
7 -11 -1 3.88 0.69
7 -11 -1 2.94 0.68
-7 11 1 3.93 0.99
-7 11 1 4.23 0.8
-7 11 1 4.5 0.79
-7 11 1 4.64 0.95
-7 11 1 4.76 1.07
-7 11 1 3.73 0.71
7 -10 -1 6.97 1.11
7 -10 -1 6.03 0.88
7 -10 -1 8.51 0.94
7 -10 -1 6.98 0.99
7 -10 -1 6.79 0.97
7 -10 -1 6.36 0.93
7 -10 -1 6.65 1.06
7 -10 -1 5.78 0.98
7 -10 -1 5.39 0.85
-7 10 1 5.98 0.7
-7 10 1 4.72 0.83
-7 10 1 5.1 0.67
-7 10 1 6 0.89
-7 10 1 6.89 1.04
-7 10 1 5.41 0.69
-7 10 1 5.44 0.95
-7 10 1 5.76 0.91
-7 10 1 4.91 0.93
-7 10 1 5.72 0.88
-7 10 1 6.66 1.09
-7 10 1 4.86 0.92
7 -9 -1 5.85 0.95
7 -9 -1 6.29 0.92
7 -9 -1 6.04 0.9
7 -9 -1 5.22 0.9
7 -9 -1 5.73 0.86
7 -9 -1 7.49 0.89
7 -9 -1 4.92 0.92
7 -9 -1 6.14 0.97
7 -9 -1 5.87 0.84
7 -9 -1 5.7 0.9
7 -9 -1 6.55 0.99
7 -9 -1 5.74 0.88
7 -9 -1 6.97 0.91
7 -9 -1 6.01 0.94
7 -9 -1 6.08 0.89
-7 9 1 5.93 0.85
-7 9 1 5.6 1.03
-7 9 1 5.98 0.9
-7 9 1 4.6 0.77
-7 9 1 6.09 0.69
-7 9 1 4.41 0.87
-7 9 1 5.99 0.9
-7 9 1 8.31 0.77
-7 9 1 6.23 0.79
-7 9 1 6.55 0.7
-7 9 1 7.42 0.89
-7 9 1 6.33 1.05
-7 9 1 6.72 0.7
-7 9 1 5.81 0.86
-7 9 1 7.89 0.76
7 -8 -1 6.69 0.98
7 -8 -1 5.45 0.86
7 -8 -1 6.92 1.02
7 -8 -1 6.45 0.88
7 -8 -1 7.45 1.06
7 -8 -1 6.04 0.89
7 -8 -1 6.1 1.05
7 -8 -1 6.33 0.88
7 -8 -1 6.98 1.06
7 -8 -1 6.22 0.86
7 -8 -1 5.56 0.85
7 -8 -1 6.62 1.05
-7 8 1 4.24 0.69
-7 8 1 7.11 1.1
-7 8 1 5.48 0.79
-7 8 1 6.37 0.8
-7 8 1 3.75 0.67
-7 8 1 6.74 0.79
-7 8 1 5.94 0.83
-7 8 1 6.19 1.04
-7 8 1 4.62 0.85
-7 8 1 4.84 0.76
-7 8 1 5.81 0.7
-7 8 1 4.62 0.67
-7 8 1 3.91 0.68
-7 8 1 4.96 0.79
-7 8 1 5.46 0.8
7 -7 -1 6.3 0.82
7 -7 -1 7.51 0.85
7 -7 -1 7.9 0.93
7 -7 -1 6.63 0.74
7 -7 -1 4 0.66
7 -7 -1 5.26 0.77
7 -7 -1 6.75 0.81
7 -7 -1 5.13 0.74
7 -7 -1 6.45 0.96
7 -7 -1 6.02 0.9
7 -7 -1 6.72 0.93
7 -7 -1 6.83 0.78
-7 7 1 7.39 0.85
-7 7 1 6.71 0.78
-7 7 1 6.39 0.89
-7 7 1 6.81 0.95
-7 7 1 6.26 0.69
-7 7 1 6.1 0.86
-7 7 1 5.69 0.87
-7 7 1 6.16 0.85
-7 7 1 6.66 0.92
-7 7 1 5.45 0.78
-7 7 1 6.14 0.89
-7 7 1 7.83 0.85
-7 7 1 7.81 0.85
-7 7 1 7.57 0.83
-7 7 1 9.73 0.92
-7 7 1 7.67 0.75
-7 7 1 6.12 0.67
-7 7 1 7.14 0.82
7 -6 -1 39.2 1.78
7 -6 -1 34.03 1.68
7 -6 -1 35.38 1.71
7 -6 -1 36.96 1.77
7 -6 -1 37.42 1.74
7 -6 -1 38.12 1.95
7 -6 -1 38.24 1.79
7 -6 -1 39.79 1.85
7 -6 -1 37.49 1.69
7 -6 -1 36.03 1.75
7 -6 -1 35.88 1.86
7 -6 -1 38.8 1.75
7 -6 -1 37.1 1.72
7 -6 -1 37.94 1.88
7 -6 -1 35.02 1.69
-7 6 1 36.32 1.72
-7 6 1 34.72 1.72
-7 6 1 36.37 1.6
-7 6 1 37.3 1.84
-7 6 1 36.93 1.66
-7 6 1 37.92 1.61
-7 6 1 35.79 1.62
-7 6 1 36.44 1.64
-7 6 1 37.83 1.61
-7 6 1 38.67 1.68
-7 6 1 34.94 1.68
-7 6 1 39.21 1.65
-7 6 1 37.27 1.65
-7 6 1 36.09 1.83
-7 6 1 37.39 1.77
7 -5 -1 12.03 0.87
7 -5 -1 12.65 1.03
7 -5 -1 11.37 0.87
7 -5 -1 11.61 0.97
7 -5 -1 11.82 0.85
7 -5 -1 12.76 0.96
7 -5 -1 11.75 0.92
7 -5 -1 12.52 0.98
7 -5 -1 12.42 1.04
7 -5 -1 11.3 0.86
7 -5 -1 12.15 0.98
7 -5 -1 13.7 1.03
7 -5 -1 11.89 0.88
7 -5 -1 10.65 0.84
7 -5 -1 12.91 1.05
-7 5 1 12.81 0.9
-7 5 1 12.71 1.07
-7 5 1 10.91 0.93
-7 5 1 11.58 0.99
-7 5 1 12.41 0.97
-7 5 1 9.88 0.87
-7 5 1 12.02 0.88
-7 5 1 12.64 1.02
-7 5 1 10.91 0.9
-7 5 1 12.56 0.98
-7 5 1 11.53 0.86
-7 5 1 11.45 0.98
-7 5 1 11.49 0.92
-7 5 1 11.72 1
-7 5 1 13.97 1.04
7 -4 -1 4.67 0.54
7 -4 -1 4.61 0.85
7 -4 -1 5.13 0.57
7 -4 -1 4.39 0.8
7 -4 -1 3.76 0.52
7 -4 -1 3.79 0.63
7 -4 -1 3.12 0.48
7 -4 -1 3.89 0.76
7 -4 -1 3.48 0.73
7 -4 -1 4.28 0.54
7 -4 -1 3.47 0.49
7 -4 -1 4.07 0.8
7 -4 -1 3.71 0.61
7 -4 -1 4.55 0.81
7 -4 -1 3.28 0.55
-7 4 1 4.56 0.72
-7 4 1 3.66 0.53
-7 4 1 4.5 0.66
-7 4 1 4.58 0.54
-7 4 1 4.16 0.69
-7 4 1 4.8 0.75
-7 4 1 5.47 0.55
-7 4 1 4.26 0.29
-7 4 1 3.87 0.57
-7 4 1 4.71 0.3
-7 4 1 4.61 0.66
-7 4 1 5.5 0.76
-7 4 1 5.37 0.74
-7 4 1 4.91 0.76
-7 4 1 5.42 0.78
-7 4 1 4.43 0.62
-7 4 1 5.71 0.82
7 -3 -1 7.82 0.76
7 -3 -1 8.8 0.81
7 -3 -1 8.58 0.7
7 -3 -1 9.8 0.74
7 -3 -1 9.44 0.73
7 -3 -1 8.65 0.69
7 -3 -1 8.82 0.62
7 -3 -1 9.92 0.9
7 -3 -1 9.56 0.62
7 -3 -1 9.63 0.89
7 -3 -1 9.26 0.84
7 -3 -1 9.76 0.75
7 -3 -1 9.21 0.63
7 -3 -1 8.93 0.74
7 -3 -1 9.97 0.91
-7 3 1 8.89 0.72
-7 3 1 9.98 0.62
-7 3 1 10.45 0.85
-7 3 1 9.31 0.83
-7 3 1 9.43 0.63
-7 3 1 8.2 0.75
-7 3 1 9.41 0.8
-7 3 1 9.2 0.74
-7 3 1 8.63 0.7
-7 3 1 9.49 0.63
-7 3 1 9.64 0.85
-7 3 1 8.52 0.82
7 -2 -1 7.53 0.62
7 -2 -1 5.79 0.66
7 -2 -1 7.35 0.61
7 -2 -1 7.19 0.46
7 -2 -1 7.36 0.75
7 -2 -1 7.42 0.48
7 -2 -1 6.55 0.7
7 -2 -1 6.36 0.72
7 -2 -1 7.66 0.63
7 -2 -1 6.98 0.62
7 -2 -1 7.88 0.49
7 -2 -1 6.38 0.71
7 -2 -1 7.26 0.62
7 -2 -1 7.68 0.73
7 -2 -1 5.76 0.57
-7 2 1 6.77 0.65
-7 2 1 7.72 0.36
-7 2 1 6.89 0.67
-7 2 1 8.13 0.79
-7 2 1 8.04 0.64
-7 2 1 7.48 0.36
-7 2 1 7.86 0.7
-7 2 1 7.15 0.6
-7 2 1 6.61 0.72
-7 2 1 7.15 0.47
-7 2 1 6.09 0.63
-7 2 1 7.7 0.62
-7 2 1 7.38 0.76
-7 2 1 7.03 0.45
-7 2 1 6.95 0.46
-7 2 1 7.12 0.66
-7 2 1 7.9 0.37
-7 2 1 6.79 0.66
7 -1 -1 6.16 0.47
7 -1 -1 6.43 0.55
7 -1 -1 9.81 1.07
7 -1 -1 6.01 0.66
7 -1 -1 5.92 0.53
7 -1 -1 6.48 0.49
7 -1 -1 5.6 0.74
7 -1 -1 5.78 0.46
7 -1 -1 6.4 0.56
7 -1 -1 5.76 0.7
7 -1 -1 5.96 0.67
-7 1 1 6.73 0.72
-7 1 1 5.65 0.57
-7 1 1 5.91 0.42
-7 1 1 5.57 0.52
-7 1 1 6.24 0.33
-7 1 1 6.12 0.34
-7 1 1 6.65 0.69
-7 1 1 6.08 0.34
-7 1 1 6.43 0.54
-7 1 1 5.78 0.42
-7 1 1 6.04 0.67
-7 1 1 6.3 0.68
-7 1 1 6.73 0.44
-7 1 1 6.88 0.6
-7 1 1 6.1 0.54
-7 1 1 5.55 0.77
-7 1 1 6.77 0.72
-7 1 1 6.3 0.6
7 0 -1 1.01 0.35
7 0 -1 1.43 0.31
7 0 -1 0.94 0.28
7 0 -1 0.92 0.34
7 0 -1 1.26 0.28
7 0 -1 1.17 0.28
7 0 -1 1.27 0.31
7 0 -1 0.96 0.33
7 0 -1 1.05 0.35
7 0 -1 1.22 0.29
7 0 -1 1.23 0.31
7 0 -1 0.86 0.26
7 0 -1 1.42 0.33
7 0 -1 0.96 0.34
7 0 -1 1.23 0.38
-7 0 1 1.31 0.27
-7 0 1 1.15 0.25
-7 0 1 0.7 0.25
-7 0 1 1.36 0.3
-7 0 1 1.02 0.26
-7 0 1 1.14 0.27
-7 0 1 2.03 0.49
-7 0 1 0.99 0.32
-7 0 1 1.21 0.36
-7 0 1 1.11 0.27
-7 0 1 0.89 0.29
-7 0 1 1.49 0.41
-7 0 1 0.91 0.28
-7 0 1 0.69 0.28
-7 0 1 0.79 0.32
7 1 -1 6.72 0.67
7 1 -1 6.1 0.54
7 1 -1 7.29 0.55
7 1 -1 6.88 0.68
7 1 -1 5.8 1.07
7 1 -1 5.54 0.63
7 1 -1 5.95 0.61
7 1 -1 5.94 0.47
7 1 -1 5.94 0.48
7 1 -1 6.6 0.54
7 1 -1 6.14 0.54
7 1 -1 6.52 0.51
7 1 -1 6.88 0.62
7 1 -1 4.95 0.57
7 1 -1 6.2 0.53
7 1 -1 6.73 0.54
-7 -1 1 5.67 0.56
-7 -1 1 5.13 0.6
-7 -1 1 6.31 0.54
-7 -1 1 6.58 0.55
-7 -1 1 5.86 0.47
-7 -1 1 6.51 0.65
-7 -1 1 5.63 0.52
-7 -1 1 6.79 0.5
-7 -1 1 6.36 0.48
-7 -1 1 6.67 0.67
-7 -1 1 5.86 0.63
-7 -1 1 5.66 0.55
-7 -1 1 5.71 0.57
-7 -1 1 5.73 0.62
-7 -1 1 6.81 0.66
7 2 -1 6.65 0.62
7 2 -1 8.01 0.57
7 2 -1 7.37 0.66
7 2 -1 7.44 0.66
7 2 -1 7.99 0.65
7 2 -1 8.14 0.77
7 2 -1 6.85 0.65
7 2 -1 6.76 0.6
7 2 -1 7.22 0.55
7 2 -1 7.06 0.75
7 2 -1 8.15 0.58
7 2 -1 7.68 0.63
7 2 -1 7.14 0.65
7 2 -1 8.66 0.71
7 2 -1 6.24 0.72
-7 -2 1 6.78 0.57
-7 -2 1 7.85 0.68
-7 -2 1 6.82 0.5
-7 -2 1 8.07 0.6
-7 -2 1 7.3 0.67
-7 -2 1 8.46 0.71
-7 -2 1 7.08 0.51
-7 -2 1 7.96 0.6
-7 -2 1 6.45 0.62
-7 -2 1 7.19 0.66
-7 -2 1 7.97 0.69
-7 -2 1 6.94 0.64
-7 -2 1 7.11 0.53
-7 -2 1 9.24 0.72
-7 -2 1 7.09 0.66
7 3 -1 9.45 0.69
7 3 -1 8.86 0.67
7 3 -1 8.6 0.85
7 3 -1 8.77 0.6
7 3 -1 9.2 0.76
7 3 -1 9.94 0.7
7 3 -1 9.52 0.63
7 3 -1 9.77 0.92
7 3 -1 10.66 0.73
7 3 -1 9.68 0.78
7 3 -1 10.71 0.95
7 3 -1 9.38 0.62
7 3 -1 9.03 0.76
7 3 -1 9.33 0.7
7 3 -1 8.18 0.65
-7 -3 1 9.69 0.74
-7 -3 1 9.44 0.73
-7 -3 1 9.4 0.82
-7 -3 1 10.03 0.86
-7 -3 1 9.29 0.57
-7 -3 1 9.94 0.75
-7 -3 1 9.27 0.59
-7 -3 1 9.1 0.63
-7 -3 1 8.57 0.56
-7 -3 1 9.92 0.75
-7 -3 1 10.47 0.75
-7 -3 1 10.53 0.77
-7 -3 1 9.18 0.82
-7 -3 1 9.09 0.64
-7 -3 1 8.66 0.62
7 4 -1 4.57 0.46
7 4 -1 4.91 0.69
7 4 -1 5.14 0.73
7 4 -1 5.31 0.49
7 4 -1 5.86 0.79
7 4 -1 4.8 0.49
7 4 -1 5.42 0.76
7 4 -1 4.3 0.48
7 4 -1 4.3 0.68
7 4 -1 4.73 0.69
7 4 -1 4.16 0.47
7 4 -1 4.55 0.45
-7 -4 1 3 0.54
-7 -4 1 4.25 0.48
-7 -4 1 4.61 0.52
-7 -4 1 4.79 0.39
-7 -4 1 4.17 0.64
-7 -4 1 4.64 0.52
-7 -4 1 4.26 0.47
-7 -4 1 3.82 0.43
-7 -4 1 4.77 0.45
-7 -4 1 4.38 0.52
-7 -4 1 4.16 0.54
-7 -4 1 4.38 0.41
-7 -4 1 3.59 0.36
-7 -4 1 4.37 0.43
-7 -4 1 5.73 0.57
-7 -4 1 4.39 0.43
-7 -4 1 4.73 0.5
-7 -4 1 4.3 0.36
-7 -4 1 4.73 0.45
-7 -4 1 4.72 0.54
-7 -4 1 3.84 0.6
7 5 -1 12 0.75
7 5 -1 12.68 0.97
7 5 -1 11.99 0.76
7 5 -1 11.46 0.66
7 5 -1 11.38 0.92
7 5 -1 11.83 0.64
7 5 -1 13.15 0.96
7 5 -1 11.38 0.99
7 5 -1 11.33 1.01
7 5 -1 12.41 1.05
7 5 -1 12.61 0.65
7 5 -1 12.64 0.78
7 5 -1 11.85 0.67
7 5 -1 11.24 0.62
7 5 -1 12.62 0.64
-7 -5 1 13.22 0.73
-7 -5 1 12 0.75
-7 -5 1 11.1 0.74
-7 -5 1 13 0.8
-7 -5 1 11.2 1.01
-7 -5 1 11.85 0.76
-7 -5 1 12.74 0.79
-7 -5 1 11.45 0.88
-7 -5 1 12.53 0.91
-7 -5 1 12.25 0.7
-7 -5 1 10.66 0.93
-7 -5 1 11.24 1
-7 -5 1 12.52 0.72
-7 -5 1 11.84 1.04
-7 -5 1 12.92 1.08
-7 -5 1 11.74 0.7
-7 -5 1 12.38 1
-7 -5 1 12.27 0.9
-7 -5 1 13.2 1.08
-7 -5 1 12.74 1
-7 -5 1 12.65 0.72
-7 -5 1 11.52 0.67
-7 -5 1 12.85 0.79
7 6 -1 36.97 1.88
7 6 -1 39.17 1.93
7 6 -1 39.8 1.79
7 6 -1 36.53 1.74
7 6 -1 38.29 1.78
7 6 -1 38.8 1.93
-7 -6 1 38.31 1.34
-7 -6 1 40.4 1.44
-7 -6 1 35.95 1.91
-7 -6 1 40 1.42
-7 -6 1 33.56 1.73
-7 -6 1 38.71 1.4
-7 -6 1 38.08 1.97
-7 -6 1 38.38 1.53
-7 -6 1 38.63 1.42
-7 -6 1 38.42 1.46
-7 -6 1 35.66 1.66
-7 -6 1 42.22 1.95
-7 -6 1 38.87 1.84
-7 -6 1 38.57 1.39
-7 -6 1 37.95 1.7
-7 -6 1 37.4 1.91
-7 -6 1 39.23 1.74
-7 -6 1 39.43 1.36
-7 -6 1 37.67 1.35
-7 -6 1 37.6 1.47
-7 -6 1 37.85 1.53
-7 -6 1 33.89 1.74
-7 -6 1 39.38 1.47
-7 -6 1 37.88 1.87
-7 -6 1 37.9 1.38
-7 -6 1 38.35 1.88
-7 -6 1 40.37 1.43
7 7 -1 6.87 1.03
7 7 -1 6.73 0.93
7 7 -1 6.2 0.9
7 7 -1 7.21 1.04
7 7 -1 5.46 0.9
7 7 -1 6.03 0.9
-7 -7 1 6.9 0.7
-7 -7 1 6.59 0.63
-7 -7 1 8.21 1.18
-7 -7 1 5.89 0.64
-7 -7 1 6.62 1
-7 -7 1 7.11 1
-7 -7 1 6.88 0.56
-7 -7 1 5.74 0.65
-7 -7 1 6.43 1.04
-7 -7 1 7.45 0.57
-7 -7 1 7.03 0.64
-7 -7 1 7.12 1.04
-7 -7 1 6.69 1.01
-7 -7 1 6.15 0.96
-7 -7 1 6.21 0.91
-7 -7 1 8.23 0.75
-7 -7 1 7.87 1.09
-7 -7 1 7.2 0.55
-7 -7 1 7.45 0.97
-7 -7 1 7.93 0.67
-7 -7 1 7.26 1.14
-7 -7 1 7.78 1.04
-7 -7 1 7.35 0.69
-7 -7 1 6.55 0.69
7 8 -1 6.37 1.05
7 8 -1 6.98 1.13
7 8 -1 6.84 1.13
7 8 -1 5.59 1.05
7 8 -1 5.41 0.93
7 8 -1 7.22 1.06
-7 -8 1 3.94 0.63
-7 -8 1 5.73 0.84
-7 -8 1 6.07 0.44
-7 -8 1 5.54 0.82
-7 -8 1 4.82 0.92
-7 -8 1 4.26 0.74
-7 -8 1 4.69 0.78
-7 -8 1 4.73 0.72
-7 -8 1 6.04 0.45
-7 -8 1 5.86 0.44
-7 -8 1 7.17 1.09
-7 -8 1 6.63 0.87
-7 -8 1 3.33 0.67
-7 -8 1 5.6 0.95
-7 -8 1 4.64 0.69
7 9 -1 7.15 1.25
7 9 -1 6.14 1.14
7 9 -1 6.33 1.06
7 9 -1 6.15 1.11
7 9 -1 4.12 0.84
7 9 -1 6.06 0.99
-7 -9 1 5.53 0.95
-7 -9 1 5.64 0.95
-7 -9 1 6.12 0.65
-7 -9 1 5.82 0.64
-7 -9 1 5.35 0.89
-7 -9 1 5.54 0.9
-7 -9 1 7.09 1.07
-7 -9 1 5.97 0.64
-7 -9 1 5.69 0.9
7 10 -1 8.29 1.34
7 10 -1 7.92 1.29
7 10 -1 5.28 1.04
-7 -10 1 6.46 0.67
-7 -10 1 5.26 0.8
-7 -10 1 6.22 0.88
-7 -10 1 5.54 1.01
-7 -10 1 6.95 0.69
-7 -10 1 6.36 1.07
-7 -10 1 6.79 1.14
-7 -10 1 7.31 0.86
-7 -10 1 6.29 0.68
7 11 -1 2.96 0.88
7 11 -1 4.63 1.03
7 11 -1 2.89 0.88
-7 -11 1 4.77 0.87
-7 -11 1 4.66 0.92
-7 -11 1 4.5 0.69
-7 -11 1 4.85 0.69
-7 -11 1 4.11 0.86
-7 -11 1 4.96 0.93
-7 -11 1 4.23 0.83
-7 -11 1 4.62 0.85
-7 -11 1 5.05 0.69
6 -12 -1 2.61 0.56
6 -12 -1 1.83 0.7
6 -12 -1 1.63 0.51
6 -12 -1 2.17 0.71
6 -12 -1 2.92 0.6
6 -12 -1 2.03 0.58
6 -12 -1 1.68 0.54
6 -12 -1 2.68 0.59
6 -12 -1 1.95 0.71
-6 12 1 2.11 0.74
-6 12 1 2.12 0.58
-6 12 1 2.36 0.65
-6 12 1 0.99 0.59
-6 12 1 2.74 0.63
-6 12 1 1.36 0.66
6 -11 -1 1.33 0.51
6 -11 -1 0.75 0.42
6 -11 -1 -0.05 0.4
6 -11 -1 1.27 0.49
6 -11 -1 0.61 0.52
6 -11 -1 1.34 0.63
6 -11 -1 0.03 0.41
6 -11 -1 0.6 0.42
6 -11 -1 1.51 0.61
-6 11 1 0.41 0.38
-6 11 1 0.83 0.49
-6 11 1 -0.02 0.35
-6 11 1 0.52 0.37
-6 11 1 0.72 0.37
-6 11 1 0.03 0.34
6 -10 -1 1.11 0.5
6 -10 -1 1.74 0.53
6 -10 -1 1.14 0.48
6 -10 -1 1.43 0.62
6 -10 -1 2.66 0.75
6 -10 -1 1.63 0.67
6 -10 -1 1.33 0.49
6 -10 -1 1.41 0.55
6 -10 -1 2.29 0.6
-6 10 1 1.71 0.64
-6 10 1 1.22 0.3
-6 10 1 0.62 0.39
-6 10 1 0.6 0.43
-6 10 1 1.5 0.52
-6 10 1 1.2 0.33
-6 10 1 1.61 0.6
-6 10 1 1.39 0.5
-6 10 1 2.05 0.63
-6 10 1 2.55 0.39
-6 10 1 1.51 0.51
-6 10 1 1.5 0.54
6 -9 -1 8.06 0.84
6 -9 -1 9.47 0.97
6 -9 -1 7.62 0.87
6 -9 -1 9.32 0.88
6 -9 -1 8.99 1.04
6 -9 -1 7.47 0.88
6 -9 -1 8.84 0.96
6 -9 -1 8.28 0.94
6 -9 -1 9.13 1
6 -9 -1 8.15 1.14
6 -9 -1 8.05 0.83
6 -9 -1 8.22 1.07
6 -9 -1 5.73 0.82
6 -9 -1 8.98 0.96
6 -9 -1 7.86 0.91
-6 9 1 8.12 0.9
-6 9 1 9.18 1.04
-6 9 1 7.97 1.13
-6 9 1 9.45 0.94
-6 9 1 9.27 1.08
-6 9 1 8.16 0.71
-6 9 1 8.08 0.71
-6 9 1 9.25 0.74
-6 9 1 7.77 0.88
-6 9 1 6.36 0.99
-6 9 1 6.12 0.91
-6 9 1 8.15 0.71
-6 9 1 7.37 0.68
-6 9 1 7.84 0.69
-6 9 1 9.45 1.09
6 -8 -1 2.73 0.65
6 -8 -1 1.83 0.49
6 -8 -1 2.18 0.52
6 -8 -1 2.12 0.53
6 -8 -1 2.77 0.62
6 -8 -1 2.3 0.61
6 -8 -1 4.36 0.92
6 -8 -1 2.26 0.51
6 -8 -1 2.83 0.72
6 -8 -1 3.04 0.61
6 -8 -1 1.92 0.48
6 -8 -1 1.57 0.5
6 -8 -1 1.54 0.44
6 -8 -1 3.74 0.85
6 -8 -1 2.94 0.64
-6 8 1 2.41 0.63
-6 8 1 2.2 0.47
-6 8 1 2.8 0.54
-6 8 1 2.35 0.66
-6 8 1 2.52 0.52
-6 8 1 2.16 0.55
-6 8 1 2.12 0.6
-6 8 1 1.9 0.45
-6 8 1 2.31 0.49
-6 8 1 2.67 0.71
-6 8 1 2.04 0.62
-6 8 1 3.38 0.62
-6 8 1 2.38 0.49
-6 8 1 2.4 0.56
-6 8 1 1.83 0.55
6 -7 -1 0.3 0.32
6 -7 -1 -0.55 0.23
6 -7 -1 0.4 0.38
6 -7 -1 0.01 0.27
6 -7 -1 -0.3 0.25
6 -7 -1 -0.04 0.22
6 -7 -1 -0.06 0.22
6 -7 -1 0.34 0.33
6 -7 -1 0.26 0.34
6 -7 -1 -0.06 0.23
6 -7 -1 0.93 0.39
-6 7 1 0.09 0.28
-6 7 1 0.09 0.54
-6 7 1 0.12 0.25
-6 7 1 0.02 0.33
-6 7 1 -0.14 0.51
-6 7 1 0.21 0.27
-6 7 1 0.49 0.38
-6 7 1 -0.15 0.21
-6 7 1 0.67 0.58
-6 7 1 0.51 0.33
-6 7 1 -0.16 0.21
-6 7 1 0.35 0.32
-6 7 1 0.33 0.28
-6 7 1 0.36 0.28
-6 7 1 0.68 0.3
-6 7 1 0.14 0.32
-6 7 1 -0.1 0.21
-6 7 1 -0.06 0.24
6 -6 -1 46.35 1.87
6 -6 -1 46.38 1.84
6 -6 -1 48.09 1.93
6 -6 -1 46.14 1.9
6 -6 -1 45.2 1.86
6 -6 -1 45.9 1.77
6 -6 -1 47.37 1.89
6 -6 -1 46.56 1.95
6 -6 -1 47.49 1.9
6 -6 -1 47.38 1.87
6 -6 -1 49.03 1.8
6 -6 -1 45 1.73
6 -6 -1 44.55 1.88
6 -6 -1 49.44 1.94
6 -6 -1 48.12 1.92
-6 6 1 48.46 1.77
-6 6 1 43.88 1.82
-6 6 1 45.79 1.71
-6 6 1 44.09 1.86
-6 6 1 49.65 2.06
-6 6 1 46.45 1.89
-6 6 1 47.92 1.76
-6 6 1 46.49 2.01
-6 6 1 49.52 1.76
-6 6 1 47.47 1.87
-6 6 1 46.73 1.95
-6 6 1 45.46 1.7
-6 6 1 46.1 1.79
-6 6 1 42.06 1.66
-6 6 1 45.82 1.94
6 -5 -1 5.4 0.71
6 -5 -1 6.57 0.72
6 -5 -1 6.91 0.69
6 -5 -1 5.81 0.62
6 -5 -1 7.42 1.11
6 -5 -1 5.3 0.76
6 -5 -1 7.24 1.08
6 -5 -1 6.02 0.7
6 -5 -1 6.72 0.65
6 -5 -1 5.88 0.61
6 -5 -1 6.42 0.64
6 -5 -1 5.88 0.68
6 -5 -1 6.05 0.81
6 -5 -1 5.77 0.77
6 -5 -1 5.63 0.94
-6 5 1 5.42 0.58
-6 5 1 6.67 0.71
-6 5 1 4.78 0.68
-6 5 1 5.63 0.62
-6 5 1 5.83 0.6
-6 5 1 5.66 0.62
-6 5 1 6.01 0.64
-6 5 1 5.77 0.6
-6 5 1 5.26 0.69
-6 5 1 4.99 0.69
-6 5 1 4.96 0.61
-6 5 1 5.06 0.6
-6 5 1 4.9 0.67
-6 5 1 5.78 0.62
-6 5 1 6.81 0.65
-6 5 1 3.91 0.59
-6 5 1 6.84 0.67
-6 5 1 5.37 0.71
6 -4 -1 8.34 0.78
6 -4 -1 7.87 0.7
6 -4 -1 10.29 0.77
6 -4 -1 10.07 0.8
6 -4 -1 8.71 0.69
6 -4 -1 8.71 0.83
6 -4 -1 8.85 0.77
6 -4 -1 8.14 0.74
6 -4 -1 8.18 0.79
6 -4 -1 8.52 0.74
6 -4 -1 8.91 0.71
6 -4 -1 9.5 0.82
6 -4 -1 7.79 0.76
6 -4 -1 8.89 0.84
6 -4 -1 9.4 0.71
-6 4 1 9.27 0.75
-6 4 1 9.09 0.8
-6 4 1 9.08 0.79
-6 4 1 8.4 0.74
-6 4 1 10.05 0.79
-6 4 1 9.3 0.73
-6 4 1 8.19 0.64
-6 4 1 8.87 0.68
-6 4 1 9 0.73
-6 4 1 7.72 0.75
-6 4 1 8.66 0.68
-6 4 1 9.63 0.78
-6 4 1 9.1 0.76
-6 4 1 8.78 0.78
-6 4 1 8.87 0.78
6 -3 -1 26.45 1.29
6 -3 -1 26.12 1.15
6 -3 -1 27.05 1.29
6 -3 -1 26.95 1.04
6 -3 -1 25.92 1.28
6 -3 -1 28.31 1.2
6 -3 -1 27.24 1.2
6 -3 -1 24.84 1.27
6 -3 -1 25.85 1.05
6 -3 -1 27.83 1.17
6 -3 -1 24.78 1.26
6 -3 -1 28.67 1.22
6 -3 -1 26.97 1.28
6 -3 -1 25.84 1.04
6 -3 -1 26.79 1.17
-6 3 1 26.5 1.26
-6 3 1 27.15 1.17
-6 3 1 26.28 1.16
-6 3 1 27.71 1.28
-6 3 1 25.87 1.18
-6 3 1 26.79 1.05
-6 3 1 26.09 1.28
-6 3 1 25.82 1.02
-6 3 1 27.03 1.28
-6 3 1 26.88 1.27
-6 3 1 27.33 1.27
-6 3 1 27.65 1.03
6 -2 -1 20.22 0.93
6 -2 -1 20.06 0.75
6 -2 -1 20.04 0.93
6 -2 -1 21.39 1.14
6 -2 -1 19.53 0.77
6 -2 -1 18.91 1.06
6 -2 -1 18.67 1.04
6 -2 -1 18.23 1.05
6 -2 -1 20.66 0.78
6 -2 -1 19.56 0.93
6 -2 -1 20.95 1.14
6 -2 -1 18.7 0.89
6 -2 -1 18.48 0.91
6 -2 -1 20.91 0.95
-6 2 1 18.8 1.03
-6 2 1 18.25 1.04
-6 2 1 19.58 0.98
-6 2 1 18.4 0.92
-6 2 1 18.73 1.03
-6 2 1 20.07 1.1
-6 2 1 21.05 0.78
-6 2 1 18.52 0.91
-6 2 1 20.38 0.99
-6 2 1 17.93 1.01
-6 2 1 18.8 1.07
-6 2 1 20.1 0.53
-6 2 1 19.29 0.73
-6 2 1 19.84 0.93
-6 2 1 19.11 0.75
-6 2 1 18 0.93
6 -1 -1 8.36 0.58
6 -1 -1 7.29 0.47
6 -1 -1 7.58 0.65
6 -1 -1 7.4 0.55
6 -1 -1 8.09 0.48
6 -1 -1 7.36 0.54
6 -1 -1 11.84 1.04
6 -1 -1 7.27 0.53
6 -1 -1 11.94 1.05
6 -1 -1 7.65 0.47
6 -1 -1 7.3 0.53
6 -1 -1 7.41 0.55
-6 1 1 7.59 0.54
-6 1 1 7.27 0.67
-6 1 1 7.88 0.43
-6 1 1 8.18 0.61
-6 1 1 8.39 0.44
-6 1 1 7.16 0.37
-6 1 1 8.08 0.38
-6 1 1 8.21 0.69
-6 1 1 7.93 0.71
-6 1 1 6.28 0.63
-6 1 1 8.55 0.57
-6 1 1 7.22 0.58
-6 1 1 7.22 0.68
-6 1 1 7.2 0.65
-6 1 1 7.25 0.59
-6 1 1 7.63 0.43
-6 1 1 7.84 0.56
-6 1 1 7.58 0.37
6 0 -1 1.13 0.38
6 0 -1 0.46 0.19
6 0 -1 0.48 0.27
6 0 -1 0.38 0.23
6 0 -1 0.31 0.17
6 0 -1 0.35 0.16
6 0 -1 0.11 0.15
6 0 -1 0.44 0.19
6 0 -1 0.44 0.17
6 0 -1 0.3 0.21
6 0 -1 0.59 0.32
6 0 -1 0.5 0.18
6 0 -1 0.66 0.25
6 0 -1 0.44 0.19
6 0 -1 0.24 0.16
-6 0 1 0.43 0.27
-6 0 1 0.53 0.26
-6 0 1 0.24 0.24
-6 0 1 0.17 0.22
-6 0 1 0.52 0.2
-6 0 1 0.78 0.22
-6 0 1 0.39 0.19
-6 0 1 0.3 0.18
-6 0 1 0.31 0.19
-6 0 1 0.62 0.22
-6 0 1 0.62 0.4
-6 0 1 0.48 0.19
-6 0 1 0.51 0.26
-6 0 1 0.68 0.21
-6 0 1 0.64 0.21
6 1 -1 7.43 0.54
6 1 -1 8.12 0.5
6 1 -1 8.76 0.51
6 1 -1 7.41 0.52
6 1 -1 7.55 0.51
6 1 -1 7.69 0.65
6 1 -1 6.78 0.6
6 1 -1 8.55 0.68
6 1 -1 8.45 0.66
6 1 -1 7.55 0.63
6 1 -1 7.97 0.55
6 1 -1 7.64 0.62
6 1 -1 7.91 0.64
6 1 -1 7.9 0.67
6 1 -1 6.99 0.52
6 1 -1 7.88 0.65
6 1 -1 8.08 0.53
6 1 -1 8.02 0.49
-6 -1 1 7.48 0.48
-6 -1 1 8.29 0.62
-6 -1 1 7.61 0.59
-6 -1 1 7.19 0.64
-6 -1 1 7.85 0.64
-6 -1 1 7.98 0.66
-6 -1 1 7.48 0.54
-6 -1 1 7.73 0.55
-6 -1 1 7.99 0.57
-6 -1 1 6.81 0.46
-6 -1 1 7.96 0.59
-6 -1 1 7.17 0.48
-6 -1 1 7.29 0.62
-6 -1 1 7.57 0.63
-6 -1 1 6.98 0.61
6 2 -1 19 0.93
6 2 -1 18.76 0.92
6 2 -1 19.56 0.94
6 2 -1 18.98 0.93
6 2 -1 20.55 0.95
6 2 -1 19.5 1.07
6 2 -1 19.28 1.07
6 2 -1 18.44 0.92
6 2 -1 19.94 0.93
6 2 -1 20.04 0.84
6 2 -1 20.14 1.1
6 2 -1 20.72 0.95
6 2 -1 20.35 0.95
6 2 -1 20.06 0.83
6 2 -1 19.52 0.82
-6 -2 1 20.65 1
-6 -2 1 20.5 0.87
-6 -2 1 20.49 0.88
-6 -2 1 19.26 0.76
-6 -2 1 19.94 0.86
-6 -2 1 19.65 0.96
-6 -2 1 19.17 1.03
-6 -2 1 19.23 1.01
-6 -2 1 20.05 0.98
-6 -2 1 19.53 0.98
-6 -2 1 21.35 1
-6 -2 1 19.29 1.03
-6 -2 1 18.99 0.97
-6 -2 1 19.9 0.77
-6 -2 1 20.56 0.8
6 3 -1 29.15 1.08
6 3 -1 26.84 1.04
6 3 -1 28.19 1.07
6 3 -1 26.13 1.19
6 3 -1 26.92 1.1
6 3 -1 26.91 1.02
6 3 -1 27.83 1.39
6 3 -1 27.94 1.24
6 3 -1 26.26 0.99
6 3 -1 27.31 1.23
6 3 -1 28.27 1.12
6 3 -1 27.15 1.39
6 3 -1 28.26 1.42
6 3 -1 29.07 1.09
6 3 -1 29.11 1.1
6 3 -1 27.11 1.01
6 3 -1 27.35 1.11
6 3 -1 27.63 1.07
-6 -3 1 26.13 0.82
-6 -3 1 27.47 0.82
-6 -3 1 28.39 1.61
-6 -3 1 26.75 0.92
-6 -3 1 28.34 1.19
-6 -3 1 28.04 1.04
-6 -3 1 27.09 1.12
-6 -3 1 27.34 1.17
-6 -3 1 27.56 1.02
-6 -3 1 27.02 1.11
-6 -3 1 26.9 1.12
-6 -3 1 25.87 0.9
-6 -3 1 25.55 1.09
-6 -3 1 31.38 1.67
-6 -3 1 27.39 1.6
-6 -3 1 30.58 1.16
-6 -3 1 27.24 1.17
-6 -3 1 26.89 1.01
-6 -3 1 27.19 0.81
-6 -3 1 27.66 1.13
-6 -3 1 27.49 0.95
6 4 -1 7.8 0.76
6 4 -1 9.03 0.72
6 4 -1 8.29 0.88
6 4 -1 8.9 0.89
6 4 -1 9.79 0.62
6 4 -1 9.25 0.55
6 4 -1 8.33 0.53
6 4 -1 8.36 0.7
6 4 -1 8.93 0.92
6 4 -1 9.53 0.62
6 4 -1 9.28 0.72
6 4 -1 9.89 0.84
6 4 -1 9.64 0.81
6 4 -1 8.54 0.53
6 4 -1 8.09 0.75
6 4 -1 8.89 0.61
6 4 -1 9.34 0.74
6 4 -1 7.99 0.69
-6 -4 1 8.73 0.8
-6 -4 1 9.64 0.72
-6 -4 1 9.5 0.61
-6 -4 1 9.26 0.84
-6 -4 1 8.96 0.7
-6 -4 1 9.31 0.55
-6 -4 1 9.45 0.84
-6 -4 1 8.01 0.59
-6 -4 1 8.12 0.58
-6 -4 1 8.8 0.63
-6 -4 1 9.53 0.64
-6 -4 1 8.22 0.6
-6 -4 1 8.89 0.61
-6 -4 1 9.48 0.59
-6 -4 1 9.19 0.71
-6 -4 1 9.32 0.65
-6 -4 1 9.04 0.56
-6 -4 1 8.59 0.61
-6 -4 1 9.4 0.65
-6 -4 1 8.6 0.54
-6 -4 1 8.85 0.59
6 5 -1 5.51 0.36
6 5 -1 3.94 0.57
6 5 -1 6.15 0.38
6 5 -1 3.65 0.55
6 5 -1 5.73 0.66
6 5 -1 5.81 0.37
6 5 -1 5.95 0.5
6 5 -1 7.13 0.73
6 5 -1 5.29 0.5
6 5 -1 5.65 0.37
6 5 -1 5.1 0.68
6 5 -1 6.23 0.38
6 5 -1 6.08 0.37
6 5 -1 3.93 0.58
6 5 -1 6.13 0.52
-6 -5 1 5.56 0.49
-6 -5 1 6.65 0.57
-6 -5 1 5.6 0.76
-6 -5 1 4.94 0.7
-6 -5 1 4.85 0.68
-6 -5 1 5.01 0.48
-6 -5 1 5.73 0.67
-6 -5 1 6.75 0.53
-6 -5 1 6.12 0.53
-6 -5 1 7.2 0.74
-6 -5 1 7.01 0.57
-6 -5 1 6.26 0.6
-6 -5 1 6.2 0.59
-6 -5 1 5.9 0.55
-6 -5 1 6.32 0.53
-6 -5 1 6.2 0.58
-6 -5 1 6.54 0.66
-6 -5 1 6.48 0.56
-6 -5 1 6.23 0.63
-6 -5 1 6.47 0.52
-6 -5 1 5.23 0.51
-6 -5 1 6.4 0.64
-6 -5 1 5.48 0.66
-6 -5 1 5.59 0.51
6 6 -1 46.95 1.92
6 6 -1 48.26 1.62
6 6 -1 47.46 2.06
6 6 -1 48.21 2.09
6 6 -1 50.34 1.97
6 6 -1 48.66 1.64
6 6 -1 50.6 1.99
6 6 -1 48.87 1.59
6 6 -1 50.95 2.13
-6 -6 1 46.91 1.6
-6 -6 1 47.9 1.41
-6 -6 1 46.53 2
-6 -6 1 48.31 1.39
-6 -6 1 46.64 1.96
-6 -6 1 49.77 1.71
-6 -6 1 45.5 1.84
-6 -6 1 48.62 1.43
-6 -6 1 42.91 1.81
-6 -6 1 46.25 1.35
-6 -6 1 45.55 2.15
-6 -6 1 48.51 2.02
-6 -6 1 49.16 1.52
-6 -6 1 48.3 1.68
-6 -6 1 44.85 2.1
-6 -6 1 50.28 2.05
-6 -6 1 45.94 1.5
-6 -6 1 49.15 1.53
-6 -6 1 46.17 1.71
-6 -6 1 49.17 1.43
-6 -6 1 47.72 2.19
-6 -6 1 47.66 1.65
-6 -6 1 47.57 1.97
-6 -6 1 42.74 1.88
-6 -6 1 48.28 1.74
-6 -6 1 45.61 1.85
-6 -6 1 48.09 1.37
6 7 -1 0.19 0.31
6 7 -1 0.15 0.34
6 7 -1 -0.12 0.29
6 7 -1 0.12 0.32
6 7 -1 -0.04 0.25
6 7 -1 0.49 0.39
-6 -7 1 0.16 0.24
-6 -7 1 0.35 0.31
-6 -7 1 0.39 0.23
-6 -7 1 0.24 0.23
-6 -7 1 -0.2 0.25
-6 -7 1 0.43 0.26
-6 -7 1 0.12 0.14
-6 -7 1 0.06 0.17
-6 -7 1 0.06 0.35
-6 -7 1 0.03 0.23
-6 -7 1 -0.2 0.32
-6 -7 1 0.31 0.21
-6 -7 1 0.13 0.34
-6 -7 1 0.03 0.22
-6 -7 1 0.25 0.24
-6 -7 1 0.15 0.23
-6 -7 1 0.36 0.17
-6 -7 1 0.43 0.23
-6 -7 1 0.42 0.2
-6 -7 1 0.44 0.18
-6 -7 1 0.07 0.32
-6 -7 1 -0.14 0.27
-6 -7 1 -0.04 0.16
-6 -7 1 0.4 0.27
-6 -7 1 0.32 0.19
-6 -7 1 0.28 0.29
-6 -7 1 0.2 0.21
6 8 -1 3.43 0.83
6 8 -1 2.19 0.62
6 8 -1 2.52 0.71
6 8 -1 2.18 0.66
6 8 -1 2.3 0.64
6 8 -1 1.59 0.57
-6 -8 1 2.76 0.47
-6 -8 1 1.97 0.48
-6 -8 1 3.53 0.5
-6 -8 1 2.68 0.66
-6 -8 1 2.33 0.56
-6 -8 1 2.12 0.53
-6 -8 1 2.94 0.75
-6 -8 1 2.02 0.49
-6 -8 1 2.26 0.51
-6 -8 1 3.12 0.48
-6 -8 1 2.84 0.71
-6 -8 1 2.57 0.67
-6 -8 1 1.39 0.55
-6 -8 1 1.96 0.52
-6 -8 1 2.66 0.59
-6 -8 1 2.8 0.72
-6 -8 1 2.26 0.64
-6 -8 1 2.14 0.62
-6 -8 1 2.62 0.58
-6 -8 1 2.21 0.56
-6 -8 1 2.86 0.7
6 9 -1 8.4 1.2
6 9 -1 8.65 1.23
6 9 -1 6.61 1.04
-6 -9 1 7.09 0.92
-6 -9 1 9.02 0.72
-6 -9 1 10.39 0.77
-6 -9 1 8.08 1.15
-6 -9 1 7.23 0.99
-6 -9 1 7.24 1.07
-6 -9 1 8.78 0.93
-6 -9 1 7.13 0.98
-6 -9 1 5.13 0.75
-6 -9 1 9.12 1.2
-6 -9 1 9.53 0.75
-6 -9 1 8.93 0.97
6 10 -1 0.73 0.56
6 10 -1 1.23 0.61
6 10 -1 2.41 0.74
-6 -10 1 1.83 0.59
-6 -10 1 1.17 0.46
-6 -10 1 2.1 0.63
-6 -10 1 1.56 0.42
-6 -10 1 2.28 0.46
-6 -10 1 2.27 0.7
-6 -10 1 1.16 0.41
-6 -10 1 1.44 0.4
-6 -10 1 1.08 0.42
-6 -11 1 1.1 0.33
-6 -11 1 0.99 0.33
-6 -11 1 1.1 0.33
-6 -11 1 1.34 0.49
-6 -11 1 1.3 0.51
-6 -11 1 1.09 0.53
-6 -11 1 0.45 0.37
-6 -11 1 0.75 0.44
-6 -11 1 0.44 0.45
-6 -12 1 2.02 0.64
-6 -12 1 1.38 0.43
-6 -12 1 2.68 0.68
-6 -12 1 1.74 0.59
-6 -12 1 2.86 0.5
-6 -12 1 1.54 0.83
-6 -12 1 2.73 0.95
-6 -12 1 2.26 0.84
-6 -12 1 1.71 0.42
5 -12 -1 0.7 0.41
5 -12 -1 1.31 0.46
5 -12 -1 1.94 0.38
5 -12 -1 1.25 0.37
5 -12 -1 1.22 0.55
5 -12 -1 1.69 0.49
5 -12 -1 1.47 0.63
5 -12 -1 0.77 0.51
5 -12 -1 1.43 0.36
5 -12 -1 0.73 0.34
-5 12 1 2.41 0.76
-5 12 1 1.95 0.77
-5 12 1 1.51 0.49
-5 12 1 1.73 0.71
-5 12 1 1.37 0.54
-5 12 1 1.76 0.54
5 -11 -1 2.72 0.54
5 -11 -1 2.45 0.93
5 -11 -1 1.68 0.75
5 -11 -1 3.17 0.6
5 -11 -1 2.57 0.5
5 -11 -1 3.11 0.98
5 -11 -1 2.65 0.53
5 -11 -1 3.47 0.54
5 -11 -1 3.3 0.57
5 -11 -1 3.26 0.61
-5 11 1 2.92 0.75
-5 11 1 1.97 0.54
-5 11 1 3.45 0.7
-5 11 1 3.45 0.75
-5 11 1 3 0.77
-5 11 1 3.03 0.85
-5 11 1 2.74 0.75
5 -10 -1 8.02 0.61
5 -10 -1 7.76 0.6
5 -10 -1 7.33 0.78
5 -10 -1 9.22 0.91
5 -10 -1 7.66 0.9
5 -10 -1 9.7 1.31
5 -10 -1 7.4 0.94
5 -10 -1 8.87 1.24
5 -10 -1 9.58 1.13
5 -10 -1 8.31 0.62
5 -10 -1 8.71 0.88
5 -10 -1 9.64 0.92
5 -10 -1 9.93 0.96
5 -10 -1 9.24 0.87
5 -10 -1 8.55 0.84
-5 10 1 8.31 1.73
-5 10 1 10.46 0.99
-5 10 1 11.73 1.85
-5 10 1 11.9 1.92
-5 10 1 7.38 1.66
-5 10 1 9.08 0.92
-5 10 1 6.02 1.29
-5 10 1 10.14 1.75
-5 10 1 9.28 0.92
5 -9 -1 2.26 0.63
5 -9 -1 2.17 0.55
5 -9 -1 2.94 0.41
5 -9 -1 3.38 0.44
5 -9 -1 2.8 0.64
5 -9 -1 2.79 0.6
5 -9 -1 2.18 0.62
5 -9 -1 1.9 0.49
5 -9 -1 2.66 0.54
5 -9 -1 2.2 0.59
5 -9 -1 1.89 0.57
5 -9 -1 3.07 0.63
5 -9 -1 2.67 0.41
5 -9 -1 2.34 0.52
5 -9 -1 2.08 0.55
5 -9 -1 2.63 0.72
5 -9 -1 2.76 0.55
5 -9 -1 3.03 0.61
-5 9 1 2.79 0.62
-5 9 1 2.23 0.56
-5 9 1 2.28 0.57
-5 9 1 1.81 0.52
-5 9 1 2.2 0.59
-5 9 1 2.71 0.42
-5 9 1 2.56 0.58
-5 9 1 2.83 0.42
-5 9 1 2.67 0.59
-5 9 1 1.9 0.55
-5 9 1 1.58 0.53
-5 9 1 3.35 0.45
-5 9 1 3.31 0.44
-5 9 1 3.84 0.51
-5 9 1 3.35 0.47
5 -8 -1 56.19 2.07
5 -8 -1 51.64 2.25
5 -8 -1 51.86 1.98
5 -8 -1 52.78 1.39
5 -8 -1 54.72 1.99
5 -8 -1 52.86 2.01
5 -8 -1 50.33 1.38
5 -8 -1 56.59 2.06
5 -8 -1 53.17 1.97
5 -8 -1 53.89 2.02
5 -8 -1 52.63 1.95
5 -8 -1 51.16 1.39
5 -8 -1 51.72 2.14
5 -8 -1 51.37 2.13
5 -8 -1 52.59 2.2
5 -8 -1 52.79 1.99
5 -8 -1 54.39 2.25
5 -8 -1 52.95 2.17
-5 8 1 55.27 2.35
-5 8 1 55.52 2.07
-5 8 1 57.24 2.48
-5 8 1 53.84 2.03
-5 8 1 54.81 2.3
-5 8 1 55.34 2.3
-5 8 1 57.17 2.47
-5 8 1 56.28 2.07
-5 8 1 52.31 2.2
-5 8 1 51.22 1.67
-5 8 1 49.74 1.67
-5 8 1 52.85 1.7
5 -7 -1 34.9 1.56
5 -7 -1 36.93 1.73
5 -7 -1 37.34 1.03
5 -7 -1 37.72 1.61
5 -7 -1 36.54 1.64
5 -7 -1 37.39 1.58
5 -7 -1 38.22 1.82
5 -7 -1 36.22 1.03
5 -7 -1 36.66 1.74
5 -7 -1 35.99 1.56
5 -7 -1 40.96 1.8
5 -7 -1 40.61 1.85
5 -7 -1 39.04 1.66
5 -7 -1 36.62 1.58
5 -7 -1 33.9 1.71
5 -7 -1 36.11 1.75
5 -7 -1 39 1.67
5 -7 -1 37.8 1.82
5 -7 -1 36.6 1.77
5 -7 -1 37.79 1.58
5 -7 -1 36.62 1.04
-5 7 1 34.2 1.7
-5 7 1 36.19 1.59
-5 7 1 36.61 1.46
-5 7 1 37.58 1.73
-5 7 1 38.14 1.49
-5 7 1 35.46 1.39
-5 7 1 36.14 1.46
-5 7 1 38.65 1.92
-5 7 1 36.18 1.39
-5 7 1 36.19 1.39
-5 7 1 39.35 1.87
-5 7 1 39.44 1.63
-5 7 1 39.06 1.93
-5 7 1 37.15 1.6
-5 7 1 39.23 1.83
5 -6 -1 11.99 0.95
5 -6 -1 12.35 0.49
5 -6 -1 11.3 0.87
5 -6 -1 11.02 0.92
5 -6 -1 11.87 0.92
5 -6 -1 14.41 1.02
5 -6 -1 13.12 0.5
5 -6 -1 12.07 0.93
5 -6 -1 12.25 0.88
5 -6 -1 13.18 0.96
5 -6 -1 13.58 0.98
5 -6 -1 12.99 0.87
5 -6 -1 10.89 0.92
5 -6 -1 12.03 0.85
5 -6 -1 14.01 0.9
5 -6 -1 13.97 0.99
5 -6 -1 12.87 0.9
-5 6 1 12.43 0.95
-5 6 1 14.28 0.91
-5 6 1 11.62 0.91
-5 6 1 12.23 0.8
-5 6 1 11.49 0.94
-5 6 1 12.75 0.94
-5 6 1 14.58 1.11
-5 6 1 11.96 0.79
-5 6 1 11.79 0.85
-5 6 1 11.97 0.94
-5 6 1 12.98 0.87
-5 6 1 12.46 0.8
-5 6 1 12.59 0.97
-5 6 1 12.9 1.03
-5 6 1 11.74 1.02
5 -5 -1 0.75 0.25
5 -5 -1 0.47 0.31
5 -5 -1 0.22 0.23
5 -5 -1 0.49 0.27
5 -5 -1 0.46 0.28
5 -5 -1 0.67 0.31
5 -5 -1 0.44 0.25
5 -5 -1 0.57 0.29
5 -5 -1 0.27 0.24
5 -5 -1 0.65 0.29
5 -5 -1 0.67 0.25
5 -5 -1 0.51 0.22
5 -5 -1 0.7 0.31
5 -5 -1 0.61 0.29
5 -5 -1 0.29 0.24
-5 5 1 0.86 0.3
-5 5 1 0.93 0.46
-5 5 1 0.58 0.26
-5 5 1 0.93 0.32
-5 5 1 1.12 0.33
-5 5 1 0.72 0.27
-5 5 1 0.83 0.43
-5 5 1 0.49 0.27
-5 5 1 0.43 0.24
-5 5 1 0.68 0.27
-5 5 1 0.57 0.39
-5 5 1 0.55 0.24
-5 5 1 0.65 0.29
-5 5 1 0.68 0.3
-5 5 1 0.69 0.27
-5 5 1 0.69 0.25
-5 5 1 1.24 0.31
-5 5 1 0.65 0.24
5 -4 -1 6.54 0.65
5 -4 -1 7.83 0.64
5 -4 -1 7.52 0.67
5 -4 -1 7.22 0.64
5 -4 -1 8 0.7
5 -4 -1 7.24 0.69
5 -4 -1 6.57 0.66
5 -4 -1 6.9 0.61
5 -4 -1 8.07 0.68
5 -4 -1 7 0.59
5 -4 -1 7.54 0.68
5 -4 -1 6.68 0.66
-5 4 1 7.22 0.66
-5 4 1 7.97 0.62
-5 4 1 7.54 0.63
-5 4 1 8.15 0.72
-5 4 1 7.84 0.64
-5 4 1 7.62 0.6
-5 4 1 7.23 0.64
-5 4 1 7.76 0.67
-5 4 1 8.28 0.7
-5 4 1 7.84 0.65
-5 4 1 7.41 0.66
-5 4 1 8.02 0.62
-5 4 1 6.66 0.62
-5 4 1 6.43 0.61
-5 4 1 7.01 0.64
-5 4 1 6.95 0.62
-5 4 1 7.5 0.61
-5 4 1 7.51 0.7
5 -3 -1 48.23 1.45
5 -3 -1 52.91 1.71
5 -3 -1 48.89 1.58
5 -3 -1 50.99 1.73
5 -3 -1 50.6 1.72
5 -3 -1 49.74 1.68
5 -3 -1 51.24 1.53
5 -3 -1 52.73 1.49
5 -3 -1 51.51 1.57
5 -3 -1 52.09 1.55
5 -3 -1 50.7 1.44
5 -3 -1 50.66 1.71
5 -3 -1 50.9 1.71
5 -3 -1 50.02 1.54
5 -3 -1 50.42 1.57
-5 3 1 49.35 1.42
-5 3 1 50.41 1.66
-5 3 1 48.64 1.62
-5 3 1 50 1.47
-5 3 1 50.49 1.58
-5 3 1 50.66 1.03
-5 3 1 49.48 1.67
-5 3 1 50.52 1.57
-5 3 1 52.21 1.59
-5 3 1 49.75 1.65
-5 3 1 52.76 1.65
-5 3 1 51.6 1.68
-5 3 1 50.12 1.66
-5 3 1 52.24 1.48
-5 3 1 50.14 1.04
-5 3 1 51.31 1.04
-5 3 1 52.27 1.64
-5 3 1 51.92 1.63
5 -2 -1 42.03 1.33
5 -2 -1 42.15 1.49
5 -2 -1 42.63 1.5
5 -2 -1 41.29 1.31
5 -2 -1 41.16 1.14
5 -2 -1 42.1 1.46
5 -2 -1 42.24 1.13
5 -2 -1 42.63 1.31
5 -2 -1 41.27 1.29
5 -2 -1 41.73 1.16
5 -2 -1 41.94 0.8
5 -2 -1 41.5 1.48
5 -2 -1 41.69 1.3
5 -2 -1 42.18 1.3
5 -2 -1 41.37 1.48
-5 2 1 43.93 1.5
-5 2 1 41.34 1.44
-5 2 1 41.43 1.11
-5 2 1 39.09 1.31
-5 2 1 41.49 1.33
-5 2 1 42.03 1.34
-5 2 1 40.05 1.44
-5 2 1 42.77 1.15
-5 2 1 40.9 1.14
-5 2 1 42.17 1.31
-5 2 1 40.89 1.43
-5 2 1 39.42 1.33
-5 2 1 42.4 1.31
-5 2 1 40.47 1.43
-5 2 1 41.34 1.43
5 -1 -1 12.64 0.65
5 -1 -1 10.92 0.74
5 -1 -1 11.78 0.46
5 -1 -1 12.04 0.75
5 -1 -1 11.22 0.49
5 -1 -1 11.57 0.62
5 -1 -1 12.52 0.46
5 -1 -1 11.31 0.73
5 -1 -1 11.6 0.46
5 -1 -1 12.82 0.63
5 -1 -1 12.48 0.62
5 -1 -1 10.69 0.73
5 -1 -1 10.51 0.73
5 -1 -1 11.93 0.64
5 -1 -1 11.72 0.51
5 -1 -1 12.56 0.53
-5 1 1 11.43 0.64
-5 1 1 12.16 0.67
-5 1 1 12.41 0.76
-5 1 1 11.44 0.61
-5 1 1 11.51 0.47
-5 1 1 11.74 0.48
-5 1 1 12.14 0.46
-5 1 1 11.47 0.72
-5 1 1 11.46 0.47
-5 1 1 12.6 0.47
-5 1 1 11.51 0.75
-5 1 1 10.89 0.71
-5 1 1 11.65 0.75
-5 1 1 12.43 0.67
-5 1 1 12.52 0.62
-5 1 1 11.9 0.75
-5 1 1 11.73 0.44
-5 1 1 12.1 0.64
5 0 -1 1.52 0.26
5 0 -1 1.22 0.25
5 0 -1 1.4 0.25
5 0 -1 1.41 0.27
5 0 -1 1.33 0.26
5 0 -1 1.33 0.24
5 0 -1 1.35 0.44
5 0 -1 1.3 0.27
5 0 -1 1.22 0.32
5 0 -1 0.8 0.27
5 0 -1 1.06 0.22
5 0 -1 1.04 0.3
5 0 -1 0.95 0.25
5 0 -1 0.75 0.25
5 0 -1 1.03 0.22
-5 0 1 0.94 0.2
-5 0 1 1.38 0.25
-5 0 1 1.21 0.23
-5 0 1 1.27 0.32
-5 0 1 0.46 0.25
-5 0 1 0.95 0.3
-5 0 1 0.96 0.21
-5 0 1 0.85 0.24
-5 0 1 0.75 0.22
-5 0 1 1.21 0.27
-5 0 1 0.62 0.18
-5 0 1 0.77 0.24
-5 0 1 1.29 0.24
-5 0 1 0.79 0.26
-5 0 1 1.21 0.27
5 1 -1 11.87 0.71
5 1 -1 10.66 0.65
5 1 -1 12.3 0.73
5 1 -1 11.89 0.59
5 1 -1 11.48 0.69
5 1 -1 12.69 0.56
5 1 -1 12.38 0.62
5 1 -1 11.39 0.69
5 1 -1 11.99 0.53
5 1 -1 11.39 0.59
5 1 -1 11.95 0.61
5 1 -1 11.86 0.72
5 1 -1 12.78 0.71
5 1 -1 11.87 0.54
5 1 -1 12.74 0.63
5 1 -1 12.79 0.71
5 1 -1 11.4 0.69
5 1 -1 12.05 0.59
-5 -1 1 12.39 0.63
-5 -1 1 12.68 0.73
-5 -1 1 12.26 0.56
-5 -1 1 10.93 0.52
-5 -1 1 12.52 0.63
-5 -1 1 11 0.65
-5 -1 1 12.48 0.72
-5 -1 1 12.85 0.71
-5 -1 1 12.54 0.62
-5 -1 1 11.9 0.54
-5 -1 1 12.43 0.72
-5 -1 1 11.45 0.69
-5 -1 1 12.2 0.69
-5 -1 1 12.15 0.7
-5 -1 1 12.9 0.74
5 2 -1 43.99 1.35
5 2 -1 44.17 1.54
5 2 -1 40.1 1.25
5 2 -1 41.33 1.26
5 2 -1 40.7 1.27
5 2 -1 40.36 1.17
5 2 -1 42.43 1.33
5 2 -1 43.01 1.54
5 2 -1 41.05 1.49
5 2 -1 40.39 1.16
5 2 -1 41.27 1.28
5 2 -1 42.13 1.33
5 2 -1 42 1.17
5 2 -1 43.26 1.3
5 2 -1 41.68 1.27
-5 -2 1 40.84 1.43
-5 -2 1 42.61 0.91
-5 -2 1 43.85 1.36
-5 -2 1 42.08 1.1
-5 -2 1 41.51 1.08
-5 -2 1 44.53 1.34
-5 -2 1 43.38 1.09
-5 -2 1 41.7 1.19
-5 -2 1 44.34 1.5
-5 -2 1 43.07 0.89
-5 -2 1 43.68 1.35
-5 -2 1 43.15 1.47
-5 -2 1 42 1.2
-5 -2 1 41.82 1.32
-5 -2 1 43.32 0.91
-5 -2 1 41.24 1.31
-5 -2 1 41.83 1.18
-5 -2 1 43.29 1.34
5 3 -1 51.79 1.18
5 3 -1 51 1.35
5 3 -1 51.98 1.65
5 3 -1 52.39 1.38
5 3 -1 52.49 1.21
5 3 -1 52.03 1.38
5 3 -1 51.78 1.83
5 3 -1 51.05 1.51
5 3 -1 49.58 1.35
5 3 -1 53.42 1.53
5 3 -1 50.33 1.38
5 3 -1 51.81 1.64
5 3 -1 49.99 1.83
5 3 -1 51.1 1.86
5 3 -1 51.53 1.38
5 3 -1 51.85 1.5
5 3 -1 52.19 1.36
5 3 -1 49.91 1.63
5 3 -1 49.86 1.2
5 3 -1 50.03 1.35
5 3 -1 51.24 1.35
-5 -3 1 49.53 1.32
-5 -3 1 51.38 1.78
-5 -3 1 53.55 1.45
-5 -3 1 52.13 1.23
-5 -3 1 53.06 1.57
-5 -3 1 53.11 1.46
-5 -3 1 54.08 1.31
-5 -3 1 52.97 1.46
-5 -3 1 52.16 1.47
-5 -3 1 54.06 1.48
-5 -3 1 50.5 1.24
-5 -3 1 49.94 1.75
-5 -3 1 49.22 1.73
-5 -3 1 52.8 1.39
-5 -3 1 52.82 1.37
-5 -3 1 52.56 1.56
-5 -3 1 52.89 1.32
-5 -3 1 50.23 1.54
-5 -3 1 49.73 1.24
-5 -3 1 51.25 1.44
-5 -3 1 50.29 1.35
-5 -3 1 52.61 1.28
-5 -3 1 52.07 1.34
-5 -3 1 51.07 1.27
5 4 -1 7.28 0.43
5 4 -1 8.48 0.84
5 4 -1 7.93 0.55
5 4 -1 8.21 0.45
5 4 -1 7.22 0.52
5 4 -1 6.57 0.48
5 4 -1 7.47 0.5
5 4 -1 7.67 0.44
5 4 -1 7.9 0.44
5 4 -1 7.95 0.81
5 4 -1 7.78 0.53
5 4 -1 9.17 0.7
5 4 -1 8.15 0.53
5 4 -1 7.86 0.8
5 4 -1 8.02 0.44
5 4 -1 7.76 0.65
5 4 -1 8.07 0.44
-5 -4 1 6.84 0.62
-5 -4 1 7.55 0.52
-5 -4 1 7.62 0.51
-5 -4 1 7.37 0.52
-5 -4 1 7.64 0.55
-5 -4 1 8.01 0.53
-5 -4 1 8.2 0.79
-5 -4 1 7.11 0.52
-5 -4 1 7.08 0.62
-5 -4 1 7.74 0.52
-5 -4 1 7.33 0.5
-5 -4 1 7.91 0.53
-5 -4 1 7.32 0.52
-5 -4 1 9.02 0.74
-5 -4 1 7.74 0.54
-5 -4 1 7.09 0.73
-5 -4 1 7.93 0.66
-5 -4 1 8.05 0.52
-5 -4 1 7.69 0.75
-5 -4 1 7.96 0.7
-5 -4 1 8.51 0.55
-5 -4 1 8.56 0.73
-5 -4 1 8.43 0.56
-5 -4 1 7.82 0.56
5 5 -1 1.31 0.59
5 5 -1 0.53 0.22
5 5 -1 0.8 0.23
5 5 -1 0.24 0.37
5 5 -1 0.18 0.17
5 5 -1 0.69 0.47
-5 -5 1 0.74 0.25
-5 -5 1 0.54 0.3
-5 -5 1 0.54 0.19
-5 -5 1 0.46 0.21
-5 -5 1 0.2 0.24
-5 -5 1 0.02 0.15
-5 -5 1 0.2 0.25
-5 -5 1 0.62 0.21
-5 -5 1 0.99 0.24
-5 -5 1 0.1 0.19
-5 -5 1 0.91 0.26
-5 -5 1 0.27 0.17
-5 -5 1 0.31 0.17
-5 -5 1 0.26 0.19
-5 -5 1 0.3 0.19
-5 -5 1 0.93 0.26
-5 -5 1 0.38 0.21
-5 -5 1 0.9 0.24
-5 -5 1 0.63 0.22
-5 -5 1 0.33 0.2
-5 -5 1 0.21 0.19
-5 -5 1 0.54 0.27
-5 -5 1 0.7 0.26
5 6 -1 13.42 1.02
5 6 -1 12.8 0.86
5 6 -1 13.61 1.02
5 6 -1 14.08 1.13
5 6 -1 12.56 0.82
5 6 -1 13.96 1.12
5 6 -1 12.78 1
5 6 -1 14.38 1.12
5 6 -1 12.72 0.85
-5 -6 1 13.31 0.61
-5 -6 1 12.79 0.88
-5 -6 1 13.01 0.74
-5 -6 1 12.8 0.98
-5 -6 1 12.27 0.92
-5 -6 1 11.56 0.81
-5 -6 1 12.55 0.84
-5 -6 1 13.12 0.59
-5 -6 1 13.35 1.09
-5 -6 1 13.25 0.75
-5 -6 1 11.77 0.79
-5 -6 1 12.66 0.6
-5 -6 1 12.54 0.86
-5 -6 1 12.51 1.07
-5 -6 1 13.94 0.62
-5 -6 1 12.16 1.05
-5 -6 1 11.59 0.57
-5 -6 1 11.42 0.9
-5 -6 1 11.11 0.89
-5 -6 1 12.66 0.72
-5 -6 1 13.86 1
-5 -6 1 13.12 0.85
-5 -6 1 13.45 0.6
-5 -6 1 13.22 0.98
5 7 -1 40.36 1.98
5 7 -1 39.87 1.57
5 7 -1 39.46 1.97
5 7 -1 39.08 1.96
5 7 -1 36.69 1.81
5 7 -1 39.54 1.85
5 7 -1 38.71 1.59
5 7 -1 40.08 1.63
5 7 -1 36.7 1.8
-5 -7 1 38.47 1.65
-5 -7 1 33.9 1.53
-5 -7 1 33.98 1.58
-5 -7 1 35.62 1.89
-5 -7 1 38.15 1.59
-5 -7 1 38.32 1.81
-5 -7 1 35.9 1.91
-5 -7 1 39.14 1.37
-5 -7 1 34.86 1.66
-5 -7 1 39.67 1.82
-5 -7 1 35.58 1.86
-5 -7 1 37.46 1.61
-5 -7 1 37.93 1.72
-5 -7 1 39.91 1.39
-5 -7 1 38.84 1.67
-5 -7 1 39.58 1.82
-5 -7 1 39.39 1.37
-5 -7 1 37.65 1.72
5 8 -1 55.35 2.41
5 8 -1 58.22 2.45
5 8 -1 56.3 2.48
5 8 -1 56.67 2.51
5 8 -1 56.06 2.47
5 8 -1 54.92 2.38
-5 -8 1 50.86 2.03
-5 -8 1 50.2 2.13
-5 -8 1 50.73 2.23
-5 -8 1 54.77 2.42
-5 -8 1 50.31 1.99
-5 -8 1 57.31 2.3
-5 -8 1 50.68 2.39
-5 -8 1 53.53 2.2
-5 -8 1 52.49 2.05
-5 -8 1 55.07 1.75
-5 -8 1 52.67 2.03
-5 -8 1 52.44 2.42
-5 -8 1 56.3 2.29
-5 -8 1 53.45 2.08
-5 -8 1 51.95 2.09
-5 -8 1 51.8 2.12
-5 -8 1 55.11 1.73
-5 -8 1 48.4 2.12
-5 -8 1 53.2 2.29
-5 -8 1 54.18 1.72
-5 -8 1 50.84 2.1
-5 -8 1 63.3 2.4
-5 -8 1 50.33 2.21
-5 -8 1 49.21 2.02
5 9 -1 1.76 0.63
5 9 -1 2.3 0.69
5 9 -1 2.73 0.69
-5 -9 1 3.09 0.6
-5 -9 1 2.59 0.55
-5 -9 1 2.18 0.55
-5 -9 1 2.34 0.65
-5 -9 1 1.72 0.54
-5 -9 1 3.33 0.69
-5 -9 1 2.24 0.57
-5 -9 1 2.42 0.54
-5 -9 1 2.46 0.58
-5 -9 1 3.53 0.71
-5 -9 1 2.23 0.54
-5 -9 1 2.17 0.54
-5 -9 1 2.13 0.52
-5 -9 1 3.24 0.7
-5 -9 1 2.07 0.55
5 10 -1 6.66 1.13
5 10 -1 9.11 1.44
5 10 -1 8.1 1.24
-5 -10 1 9.85 0.76
-5 -10 1 10.4 1.06
-5 -10 1 9.83 1.06
-5 -10 1 9.42 0.76
-5 -10 1 8.81 0.91
-5 -10 1 9.57 0.97
-5 -10 1 9.46 0.94
-5 -10 1 7.1 1.04
-5 -10 1 9.04 0.75
-5 -11 1 3.24 0.75
-5 -11 1 3.3 0.58
-5 -11 1 3.09 0.55
-5 -11 1 2.54 0.62
-5 -11 1 4.47 0.86
-5 -11 1 3 0.66
-5 -11 1 2.91 0.54
-5 -11 1 1.86 0.58
-5 -11 1 3.13 0.74
-5 -12 1 1.62 0.55
-5 -12 1 1.07 0.6
-5 -12 1 1.69 0.65
-5 -12 1 1.35 0.4
-5 -12 1 0.62 0.43
-5 -12 1 0.97 0.46
-5 -12 1 1.31 0.44
-5 -12 1 1.38 0.56
-5 -12 1 1.47 0.4
4 -12 -1 1.61 0.63
4 -12 -1 0.69 0.48
4 -12 -1 1.31 0.39
4 -12 -1 0.52 0.31
4 -12 -1 -0.33 0.35
4 -12 -1 -0.07 0.3
4 -12 -1 1 0.34
4 -12 -1 0.38 0.38
4 -12 -1 0.22 0.31
4 -12 -1 0.96 0.36
4 -12 -1 0.31 0.47
4 -12 -1 -0.27 0.33
-4 12 1 1.13 0.66
-4 12 1 1.21 0.63
-4 12 1 1.93 0.75
4 -11 -1 4.49 0.84
4 -11 -1 4.07 0.57
4 -11 -1 2.77 0.63
4 -11 -1 2.2 0.6
4 -11 -1 2.6 0.61
4 -11 -1 2.96 0.5
4 -11 -1 3.03 0.52
4 -11 -1 3.75 0.57
4 -11 -1 3.32 0.71
4 -11 -1 4.7 0.72
4 -11 -1 4.35 0.68
4 -11 -1 3.22 0.6
4 -11 -1 2.55 0.48
4 -11 -1 2.44 0.47
4 -11 -1 2.95 0.68
-4 11 1 4.78 0.96
-4 11 1 4.26 0.74
-4 11 1 2.75 0.72
-4 11 1 4.17 0.74
-4 11 1 3.71 0.85
-4 11 1 3.27 0.79
-4 11 1 5.13 0.83
-4 11 1 4.94 1.03
-4 11 1 4.56 0.93
4 -10 -1 4.56 0.77
4 -10 -1 4.89 0.57
4 -10 -1 4.4 0.67
4 -10 -1 4.66 0.78
4 -10 -1 5.01 0.61
4 -10 -1 5.03 0.84
4 -10 -1 3.38 0.69
4 -10 -1 6.33 0.69
4 -10 -1 4.53 0.62
4 -10 -1 3.86 0.74
4 -10 -1 4.65 0.65
4 -10 -1 5.69 0.9
4 -10 -1 5.57 0.67
4 -10 -1 4.92 0.68
4 -10 -1 5.31 0.65
-4 10 1 5.31 0.84
-4 10 1 5.45 0.81
-4 10 1 4.98 0.94
-4 10 1 3.07 0.72
-4 10 1 5.68 1.03
-4 10 1 4.69 0.91
-4 10 1 3.9 0.79
-4 10 1 6.31 0.92
-4 10 1 3.64 0.83
4 -9 -1 11.12 1.11
4 -9 -1 8.46 0.75
4 -9 -1 9.23 0.86
4 -9 -1 9.85 0.83
4 -9 -1 10.23 1.04
4 -9 -1 8.53 0.69
4 -9 -1 10.24 0.84
4 -9 -1 8.87 0.76
4 -9 -1 9.62 0.87
4 -9 -1 8.91 0.82
4 -9 -1 11.64 0.89
4 -9 -1 9.2 0.99
4 -9 -1 10.13 1.04
4 -9 -1 8.75 0.68
4 -9 -1 10.68 1.06
4 -9 -1 10.39 0.81
4 -9 -1 10.06 1.04
4 -9 -1 9.81 0.73
-4 9 1 10.2 0.94
-4 9 1 11.05 1.13
-4 9 1 12.06 1.19
-4 9 1 9.98 0.92
-4 9 1 10.24 1.09
-4 9 1 10.41 1.06
-4 9 1 10.52 1.09
-4 9 1 10.33 1.13
-4 9 1 10.38 0.95
4 -8 -1 2.79 0.53
4 -8 -1 3.71 0.5
4 -8 -1 4.04 0.53
4 -8 -1 3.79 0.63
4 -8 -1 5.31 0.89
4 -8 -1 3.01 0.58
4 -8 -1 2.92 0.52
4 -8 -1 2.95 0.65
4 -8 -1 4.49 0.8
4 -8 -1 3.29 0.58
4 -8 -1 3.73 0.64
4 -8 -1 3.7 0.75
4 -8 -1 3.64 0.6
4 -8 -1 2.9 0.46
4 -8 -1 2.84 0.54
4 -8 -1 3.78 0.71
4 -8 -1 2.32 0.5
4 -8 -1 3.27 0.7
-4 8 1 3.29 0.72
-4 8 1 3.47 0.39
-4 8 1 2.99 0.39
-4 8 1 2.72 0.63
-4 8 1 3.87 0.41
-4 8 1 3.37 0.72
-4 8 1 2.42 0.65
-4 8 1 3.36 0.44
-4 8 1 3.44 0.38
-4 8 1 2.32 0.55
-4 8 1 3.8 0.74
-4 8 1 3.41 0.4
4 -7 -1 8.78 0.59
4 -7 -1 9.06 0.91
4 -7 -1 8.24 0.7
4 -7 -1 6.58 0.87
4 -7 -1 8.99 0.76
4 -7 -1 8.01 0.9
4 -7 -1 8.27 0.86
4 -7 -1 8.74 0.79
4 -7 -1 8.95 0.79
4 -7 -1 9.01 0.88
4 -7 -1 7.19 0.76
4 -7 -1 8.04 0.57
4 -7 -1 6.38 0.84
4 -7 -1 9.67 0.81
4 -7 -1 7.91 0.85
4 -7 -1 8.94 0.76
4 -7 -1 8.91 0.76
4 -7 -1 8.87 0.73
4 -7 -1 8.45 0.57
4 -7 -1 9.62 0.94
4 -7 -1 8.96 0.94
4 -7 -1 9.91 0.87
4 -7 -1 9.61 0.74
4 -7 -1 8.26 0.81
-4 7 1 8.53 0.76
-4 7 1 8.46 0.95
-4 7 1 8.27 0.87
-4 7 1 8.75 0.76
-4 7 1 8.21 0.59
-4 7 1 7.97 0.58
-4 7 1 8.34 0.75
-4 7 1 9.36 0.94
-4 7 1 9.07 0.93
-4 7 1 10.04 1
-4 7 1 8.22 0.6
-4 7 1 7.72 0.87
4 -6 -1 3.74 0.67
4 -6 -1 3.28 0.55
4 -6 -1 3.87 0.58
4 -6 -1 3.98 0.57
4 -6 -1 3.31 0.52
4 -6 -1 4.77 0.75
4 -6 -1 3.04 0.53
4 -6 -1 3.57 0.35
4 -6 -1 2.33 0.57
4 -6 -1 3.63 0.35
4 -6 -1 4.09 0.72
4 -6 -1 3.36 0.56
4 -6 -1 3.69 0.64
4 -6 -1 3.65 0.36
4 -6 -1 3.63 0.58
4 -6 -1 3.2 0.51
4 -6 -1 3.25 0.55
4 -6 -1 3.36 0.66
-4 6 1 3.65 0.55
-4 6 1 2.89 0.55
-4 6 1 3.45 0.56
-4 6 1 3.06 0.6
-4 6 1 2.58 0.46
-4 6 1 3.57 0.4
-4 6 1 2.29 0.44
-4 6 1 2.93 0.5
-4 6 1 2.11 0.43
-4 6 1 2.68 0.58
-4 6 1 3.67 0.49
-4 6 1 3.53 0.41
4 -5 -1 129.43 3.04
4 -5 -1 130.18 3.1
4 -5 -1 125.96 2.24
4 -5 -1 128.68 2.94
4 -5 -1 125.45 2.91
4 -5 -1 126.92 2.99
4 -5 -1 126.83 3.07
4 -5 -1 128.7 3.03
4 -5 -1 129.26 2.91
4 -5 -1 130.59 3.08
4 -5 -1 125.42 2.93
4 -5 -1 121.92 2.9
4 -5 -1 128.31 2.23
4 -5 -1 128.44 2.94
4 -5 -1 128.06 2.24
-4 5 1 124.79 2.73
-4 5 1 128.3 2.76
-4 5 1 124.33 2.74
-4 5 1 125.87 3.18
-4 5 1 129.31 2.82
-4 5 1 128.59 3.08
-4 5 1 131.06 3.01
-4 5 1 125.58 2.79
-4 5 1 124.37 2.73
-4 5 1 126.11 3.04
-4 5 1 128.03 3.04
-4 5 1 128.93 3.05
-4 5 1 123.22 3.06
-4 5 1 126.86 2.82
-4 5 1 124.08 2.7
-4 5 1 125.44 2.99
-4 5 1 122.99 2.72
-4 5 1 124.8 3.17
4 -4 -1 7.67 0.62
4 -4 -1 8.22 0.6
4 -4 -1 7.97 0.66
4 -4 -1 8.53 0.62
4 -4 -1 7.27 0.64
4 -4 -1 7.51 0.66
4 -4 -1 8.46 0.64
4 -4 -1 7.5 0.64
4 -4 -1 8.13 0.67
4 -4 -1 8.2 0.66
4 -4 -1 7.6 0.34
4 -4 -1 7.96 0.35
4 -4 -1 7.14 0.61
4 -4 -1 8.06 0.65
4 -4 -1 7.97 0.67
4 -4 -1 8.88 0.69
4 -4 -1 8.1 0.61
-4 4 1 6.63 0.59
-4 4 1 8.58 0.81
-4 4 1 7.95 0.64
-4 4 1 7.71 0.69
-4 4 1 7.97 0.59
-4 4 1 8.99 0.8
-4 4 1 7.36 0.62
-4 4 1 8.6 0.69
-4 4 1 8.42 0.61
-4 4 1 8.57 0.71
-4 4 1 7.1 0.6
-4 4 1 7.84 0.64
-4 4 1 8.01 0.64
-4 4 1 8.43 0.65
-4 4 1 9.39 0.82
-4 4 1 8.75 0.61
-4 4 1 7.16 0.61
-4 4 1 7.51 0.6
4 -3 -1 124.67 2.74
4 -3 -1 123.81 2.74
4 -3 -1 129.31 2.78
4 -3 -1 121.01 2.55
4 -3 -1 122.53 2.55
4 -3 -1 122.33 2.58
4 -3 -1 124.15 2.75
4 -3 -1 129.15 2.74
4 -3 -1 127.48 2.67
4 -3 -1 125.89 2.69
4 -3 -1 129.61 2.67
4 -3 -1 124.28 2.72
4 -3 -1 125.27 2.6
4 -3 -1 125.58 2.54
4 -3 -1 126.34 2.59
-4 3 1 123.21 1.89
-4 3 1 122.4 2.65
-4 3 1 122.38 2.66
-4 3 1 124.82 2.58
-4 3 1 129.81 2.76
-4 3 1 123.28 2.63
-4 3 1 122.82 2.68
-4 3 1 123.05 2.65
-4 3 1 124.52 2.73
-4 3 1 125.76 2.7
-4 3 1 121.88 2.61
-4 3 1 127.32 2.53
-4 3 1 124.43 2.66
-4 3 1 124.28 2.56
-4 3 1 125.42 2.67
-4 3 1 122.91 2.67
-4 3 1 120.68 1.89
4 -2 -1 31.12 1.06
4 -2 -1 27.37 1.09
4 -2 -1 29.92 1.14
4 -2 -1 28.85 1
4 -2 -1 30.3 1.14
4 -2 -1 30.63 1.03
4 -2 -1 28.77 1.12
4 -2 -1 28.77 0.92
4 -2 -1 28.57 0.89
4 -2 -1 28.5 0.99
4 -2 -1 30.47 1.15
4 -2 -1 29.02 0.92
4 -2 -1 29.77 1.12
4 -2 -1 29.43 0.99
4 -2 -1 28.79 0.98
-4 2 1 29.03 1
-4 2 1 28.87 1.1
-4 2 1 28.69 1.08
-4 2 1 30.43 0.93
-4 2 1 29.52 0.9
-4 2 1 29.76 0.93
-4 2 1 28.68 1
-4 2 1 29.07 1.11
-4 2 1 30.56 1.11
-4 2 1 28.28 1.01
-4 2 1 27.45 1.01
-4 2 1 29.02 1.09
-4 2 1 30.93 1.13
-4 2 1 30.53 1.05
-4 2 1 29.5 1.04
4 -1 -1 9.49 0.39
4 -1 -1 9.38 0.51
4 -1 -1 9.21 0.39
4 -1 -1 9.16 0.61
4 -1 -1 9.57 0.39
4 -1 -1 9.49 0.51
4 -1 -1 9.3 0.62
4 -1 -1 9.47 0.38
4 -1 -1 9.76 0.54
4 -1 -1 9.01 0.51
4 -1 -1 9.66 0.63
4 -1 -1 9.94 0.63
4 -1 -1 8.69 0.59
4 -1 -1 9.54 0.4
4 -1 -1 9.13 0.51
4 -1 -1 9.48 0.4
4 -1 -1 9.25 0.51
4 -1 -1 8.8 0.59
-4 1 1 9.44 0.61
-4 1 1 8.98 0.5
-4 1 1 8.72 0.52
-4 1 1 9.58 0.51
-4 1 1 9.59 0.61
-4 1 1 8.71 0.38
-4 1 1 9.23 0.61
-4 1 1 9.02 0.53
-4 1 1 9.28 0.36
-4 1 1 9.05 0.52
-4 1 1 9.76 0.41
-4 1 1 8.96 0.61
-4 1 1 9.02 0.36
-4 1 1 9.32 0.36
-4 1 1 9.28 0.54
-4 1 1 9.68 0.41
-4 1 1 9.31 0.62
-4 1 1 8.34 0.58
4 0 -1 4.78 0.44
4 0 -1 5.03 0.46
4 0 -1 4.5 0.36
4 0 -1 4.71 0.33
4 0 -1 4.34 0.36
4 0 -1 4.75 0.33
4 0 -1 4.43 0.35
4 0 -1 5 0.38
4 0 -1 4.45 0.44
4 0 -1 3.94 0.42
4 0 -1 5.07 0.46
4 0 -1 4.86 0.37
4 0 -1 4.19 0.36
4 0 -1 4.68 0.44
4 0 -1 4.31 0.33
-4 0 1 4.37 0.34
-4 0 1 5.29 0.35
-4 0 1 4.38 0.43
-4 0 1 4.74 0.34
-4 0 1 4.61 0.17
-4 0 1 4.26 0.44
-4 0 1 4.78 0.17
-4 0 1 4.87 0.45
-4 0 1 4.43 0.37
-4 0 1 4.49 0.44
-4 0 1 3.9 0.32
-4 0 1 4.52 0.35
-4 0 1 4.02 0.42
-4 0 1 5.28 0.47
-4 0 1 4.52 0.37
-4 0 1 4.78 0.17
-4 0 1 4.66 0.36
4 1 -1 9.02 0.47
4 1 -1 9.52 0.48
4 1 -1 9.79 0.57
4 1 -1 9.7 0.57
4 1 -1 9.42 0.48
4 1 -1 9.33 0.57
4 1 -1 9.38 0.43
4 1 -1 9.74 0.57
4 1 -1 9.36 0.42
4 1 -1 9.62 0.6
4 1 -1 10.13 0.57
4 1 -1 9.56 0.56
4 1 -1 10.34 0.53
4 1 -1 9.34 0.43
4 1 -1 10.29 0.53
4 1 -1 9.02 0.58
4 1 -1 9.07 0.6
4 1 -1 8.92 0.49
-4 -1 1 10.54 0.45
-4 -1 1 9.09 0.56
-4 -1 1 8.75 0.56
-4 -1 1 9.41 0.57
-4 -1 1 9.41 0.57
-4 -1 1 9.47 0.43
-4 -1 1 8.91 0.47
-4 -1 1 10.35 0.59
-4 -1 1 9.19 0.57
-4 -1 1 9.5 0.57
-4 -1 1 10.61 0.61
-4 -1 1 9.37 0.58
-4 -1 1 9.07 0.48
-4 -1 1 9.62 0.5
-4 -1 1 9.54 0.44
4 2 -1 27.34 0.9
4 2 -1 28.91 0.87
4 2 -1 28.46 0.92
4 2 -1 29.64 1.03
4 2 -1 29.89 1.19
4 2 -1 27.66 1.16
4 2 -1 29.14 1.01
4 2 -1 26.77 0.89
4 2 -1 28.45 0.88
4 2 -1 27.31 1.13
4 2 -1 28 1
4 2 -1 27.6 0.85
4 2 -1 28.39 0.91
4 2 -1 28.27 0.93
4 2 -1 29.11 0.93
-4 -2 1 28.97 0.98
-4 -2 1 29.36 0.8
-4 -2 1 30 0.75
-4 -2 1 28.36 0.95
-4 -2 1 30.02 0.8
-4 -2 1 27.52 1.1
-4 -2 1 29.27 0.73
-4 -2 1 29.26 0.96
-4 -2 1 28.47 0.94
-4 -2 1 29.86 1.13
-4 -2 1 29.61 0.96
-4 -2 1 28.81 1.13
-4 -2 1 29.32 0.75
-4 -2 1 29.91 0.82
-4 -2 1 29.49 0.98
-4 -2 1 28.69 0.87
-4 -2 1 30.68 1
-4 -2 1 29.38 0.96
-4 -2 1 27.42 0.87
-4 -2 1 28.51 0.87
-4 -2 1 28.74 0.96
4 3 -1 123.21 2.3
4 3 -1 128 2.76
4 3 -1 127.58 2.6
4 3 -1 126.95 2.74
4 3 -1 125.54 2.37
4 3 -1 124.36 2.22
4 3 -1 129.86 2.75
4 3 -1 126.42 2.98
4 3 -1 127.16 2.99
4 3 -1 128.7 2.6
4 3 -1 124.24 2.24
4 3 -1 125.96 2.4
4 3 -1 128.62 2.32
4 3 -1 123.64 2.22
4 3 -1 125.06 2.27
4 3 -1 127.21 2.59
4 3 -1 124.84 2.37
4 3 -1 127.24 3.02
-4 -3 1 127.23 2.42
-4 -3 1 129.69 2.33
-4 -3 1 126.42 2.92
-4 -3 1 125.14 2.63
-4 -3 1 126.2 2.36
-4 -3 1 131.24 2.67
-4 -3 1 123.81 2.34
-4 -3 1 127 2.38
-4 -3 1 125.86 2.91
-4 -3 1 124.38 2.35
-4 -3 1 125.16 2.64
-4 -3 1 127.76 2.37
-4 -3 1 131.18 2.94
-4 -3 1 124.89 2.34
-4 -3 1 127.6 2.37
-4 -3 1 124.11 2.33
-4 -3 1 123.49 2.4
-4 -3 1 127.25 2.35
-4 -3 1 125.62 2.36
-4 -3 1 126.24 2.37
-4 -3 1 126.63 2.34
4 4 -1 8.68 0.66
4 4 -1 7.82 0.55
4 4 -1 8.05 0.66
4 4 -1 6.71 0.76
4 4 -1 8.25 0.65
4 4 -1 9.05 0.59
4 4 -1 9.1 0.34
4 4 -1 8.31 0.33
4 4 -1 7.44 0.33
4 4 -1 8.29 0.79
4 4 -1 7.75 0.54
4 4 -1 8.23 0.33
4 4 -1 7.99 0.81
-4 -4 1 8.15 0.75
-4 -4 1 8.14 0.58
-4 -4 1 8.77 0.78
-4 -4 1 8.55 0.58
-4 -4 1 8.39 0.68
-4 -4 1 8.54 0.57
-4 -4 1 8.24 0.67
-4 -4 1 7.23 0.56
-4 -4 1 8.97 0.47
-4 -4 1 9.53 0.48
-4 -4 1 8.69 0.52
-4 -4 1 8.56 0.78
-4 -4 1 8.35 0.51
-4 -4 1 8.12 0.47
-4 -4 1 8.77 0.46
-4 -4 1 8.53 0.68
-4 -4 1 8.28 0.76
-4 -4 1 9.08 0.79
-4 -4 1 8.43 0.57
-4 -4 1 7.59 0.56
-4 -4 1 7.81 0.48
-4 -4 1 7.65 0.75
-4 -4 1 8.63 0.53
-4 -4 1 8.12 0.47
4 5 -1 125.91 2.75
4 5 -1 128.44 2.82
4 5 -1 133.14 3.11
4 5 -1 129.65 3.24
4 5 -1 130.93 2.85
4 5 -1 131.56 3.27
4 5 -1 132.47 3.26
4 5 -1 134.07 3.12
4 5 -1 131.09 3.1
-4 -5 1 128.24 2.91
-4 -5 1 126.33 3.02
-4 -5 1 126.88 2.56
-4 -5 1 131.74 2.6
-4 -5 1 132.18 2.28
-4 -5 1 130.04 3.15
-4 -5 1 132.91 2.3
-4 -5 1 125.07 3.01
-4 -5 1 129.6 3.1
-4 -5 1 126.04 3.26
-4 -5 1 131.9 3.15
-4 -5 1 131.08 2.28
-4 -5 1 131.89 3.15
-4 -5 1 131.88 2.89
-4 -5 1 132.7 2.28
-4 -5 1 132.05 2.95
-4 -5 1 127.8 3.1
-4 -5 1 123.61 3.27
-4 -5 1 130.88 2.9
-4 -5 1 127.89 3.05
-4 -5 1 131.18 2.28
-4 -5 1 126.2 2.86
-4 -5 1 128.85 2.85
-4 -5 1 127.74 3.32
-4 -5 1 125.89 3.09
-4 -5 1 130.62 2.29
-4 -5 1 129.13 2.87
-4 -5 1 133.61 2.88
-4 -5 1 127.72 2.79
-4 -5 1 128.53 2.6
4 6 -1 3.16 0.58
4 6 -1 3.87 0.71
4 6 -1 3.37 0.68
4 6 -1 2.66 0.54
4 6 -1 3.98 0.73
4 6 -1 3.3 0.51
4 6 -1 3.14 0.62
4 6 -1 3.91 0.58
4 6 -1 3.97 0.58
-4 -6 1 3.31 0.5
-4 -6 1 3.68 0.61
-4 -6 1 4.01 0.73
-4 -6 1 3.05 0.56
-4 -6 1 3.81 0.61
-4 -6 1 3.09 0.45
-4 -6 1 4.72 0.77
-4 -6 1 4.48 0.76
-4 -6 1 3.81 0.61
-4 -6 1 3.69 0.49
-4 -6 1 4.26 0.61
-4 -6 1 4.17 0.62
-4 -6 1 2.65 0.45
-4 -6 1 4.1 0.66
-4 -6 1 3.33 0.59
-4 -6 1 4.31 0.67
-4 -6 1 2.91 0.45
-4 -6 1 3.03 0.57
-4 -6 1 3.15 0.51
-4 -6 1 3.48 0.59
-4 -6 1 3.38 0.59
-4 -6 1 3.74 0.5
-4 -6 1 3.51 0.62
-4 -6 1 3.93 0.6
4 7 -1 8.67 0.98
4 7 -1 7.94 0.91
4 7 -1 8.26 0.89
4 7 -1 8.27 0.79
4 7 -1 8.44 0.96
4 7 -1 8.86 0.94
4 7 -1 8.5 0.8
4 7 -1 7.59 0.74
4 7 -1 9.77 1.01
-4 -7 1 7.2 0.77
-4 -7 1 7.85 0.82
-4 -7 1 7.47 0.75
-4 -7 1 7.54 0.76
-4 -7 1 7.22 0.73
-4 -7 1 7.37 0.75
-4 -7 1 9.6 1.24
-4 -7 1 8.68 0.85
-4 -7 1 7.44 0.75
-4 -7 1 10.39 0.92
-4 -7 1 8.91 0.66
-4 -7 1 8.59 0.84
-4 -7 1 7.75 0.74
-4 -7 1 8.22 0.76
-4 -7 1 7.75 0.82
-4 -7 1 9.46 1.1
-4 -7 1 8.08 0.83
-4 -7 1 10 1.3
-4 -7 1 7.82 0.62
-4 -7 1 8.76 0.78
-4 -7 1 8.12 0.64
4 8 -1 2.99 0.55
4 8 -1 2.58 0.54
4 8 -1 2.1 0.48
4 8 -1 2.75 0.58
4 8 -1 3.4 0.61
4 8 -1 2.96 0.57
-4 -8 1 2.88 0.64
-4 -8 1 3.51 0.67
-4 -8 1 3.5 0.73
-4 -8 1 3.25 0.64
-4 -8 1 2.5 0.56
-4 -8 1 2.77 0.57
-4 -8 1 2.41 0.63
-4 -8 1 3.34 0.61
-4 -8 1 3.4 0.69
-4 -8 1 3.1 0.69
-4 -8 1 2.9 0.61
-4 -8 1 4.01 0.75
-4 -8 1 3.62 0.55
-4 -8 1 4.16 0.57
-4 -8 1 3.36 0.7
-4 -8 1 2.83 0.65
-4 -8 1 3.81 0.74
-4 -8 1 3.02 0.59
-4 -8 1 3.16 0.7
-4 -8 1 3.18 0.62
-4 -8 1 2.04 0.46
-4 -8 1 4.04 0.58
-4 -8 1 2.41 0.47
-4 -8 1 2.03 0.47
4 9 -1 10.63 1.14
4 9 -1 10.36 1.14
4 9 -1 9.84 1.29
-4 -9 1 8 1.13
-4 -9 1 8.02 0.97
-4 -9 1 10 1
-4 -9 1 6.63 0.89
-4 -9 1 11.92 1.08
-4 -9 1 7.7 0.91
-4 -9 1 10.63 0.98
-4 -9 1 11.29 1.07
-4 -9 1 10.65 0.82
-4 -9 1 10.05 1.14
-4 -9 1 11.22 1.01
-4 -9 1 9.74 0.94
-4 -9 1 8.22 1.06
-4 -9 1 9.73 0.8
-4 -9 1 7.93 0.94
-4 -9 1 9.97 0.78
-4 -9 1 9.64 1.01
-4 -9 1 11.15 1.05
-4 -9 1 6.32 0.89
-4 -9 1 11.37 1.07
-4 -9 1 8.61 1.19
-4 -10 1 6.36 0.77
-4 -10 1 5.54 0.64
-4 -10 1 4.95 0.84
-4 -10 1 5.24 0.83
-4 -10 1 4.54 0.77
-4 -10 1 5.37 0.61
-4 -10 1 5.57 0.88
-4 -10 1 5.08 0.85
-4 -10 1 5.17 0.83
-4 -11 1 3.21 0.69
-4 -11 1 3.1 0.58
-4 -11 1 2.7 0.66
-4 -11 1 2.53 0.65
-4 -11 1 3.51 0.73
-4 -11 1 2.87 0.56
-4 -11 1 2.99 0.67
-4 -11 1 3.5 0.74
-4 -11 1 4.23 0.64
-4 -12 1 -0.31 0.3
-4 -12 1 0.49 0.31
-4 -12 1 0.75 0.42
-4 -12 1 0.75 0.45
-4 -12 1 0.48 0.43
-4 -12 1 0.11 0.39
-4 -12 1 -0.06 0.26
-4 -12 1 0.39 0.3
-4 -12 1 0.67 0.45
3 -12 -1 1.32 0.43
3 -12 -1 1.87 0.54
3 -12 -1 0.87 0.45
3 -12 -1 0.83 0.51
3 -12 -1 0.04 0.37
3 -12 -1 0.14 0.42
-3 12 1 1.27 0.7
-3 12 1 0.1 0.49
-3 12 1 1.12 0.68
3 -11 -1 2.05 0.41
3 -11 -1 2.76 0.44
3 -11 -1 2.64 0.57
3 -11 -1 1.32 0.49
3 -11 -1 2.58 0.47
3 -11 -1 2.97 0.51
3 -11 -1 2.87 0.43
3 -11 -1 2.77 0.44
3 -11 -1 2.04 0.59
3 -11 -1 3.12 0.48
3 -11 -1 3.35 0.61
3 -11 -1 1.87 0.6
3 -11 -1 2.14 0.64
3 -11 -1 2.72 0.45
3 -11 -1 2.08 0.44
-3 11 1 2.01 0.68
-3 11 1 2.51 0.76
-3 11 1 1.95 0.63
-3 11 1 1.66 0.69
-3 11 1 1.7 0.62
-3 11 1 2.46 0.71
3 -10 -1 1.18 0.38
3 -10 -1 0.76 0.3
3 -10 -1 0.97 0.5
3 -10 -1 0.72 0.29
3 -10 -1 0.95 0.36
3 -10 -1 1 0.35
3 -10 -1 0.86 0.48
3 -10 -1 0.66 0.27
3 -10 -1 0.16 0.37
3 -10 -1 0.78 0.33
3 -10 -1 1.05 0.44
3 -10 -1 0.27 0.26
3 -10 -1 0.96 0.46
3 -10 -1 0.31 0.36
3 -10 -1 0.43 0.3
-3 10 1 1.83 0.63
-3 10 1 0.66 0.44
-3 10 1 0.1 0.33
-3 10 1 1.21 0.51
-3 10 1 1.31 0.5
-3 10 1 1.76 0.63
-3 10 1 0.73 0.43
-3 10 1 1.02 0.51
-3 10 1 1.21 0.49
3 -9 -1 27.22 1.28
3 -9 -1 28.96 1.7
3 -9 -1 26.54 1.26
3 -9 -1 25.99 1.24
3 -9 -1 27.3 1.61
3 -9 -1 27.1 1.21
3 -9 -1 26.14 1.57
3 -9 -1 28.11 1.26
3 -9 -1 27.23 1.62
3 -9 -1 27.65 1.22
3 -9 -1 26.98 1.61
3 -9 -1 23.81 1.13
3 -9 -1 27.58 1.25
3 -9 -1 25 1.54
3 -9 -1 28.2 1.27
-3 9 1 28.52 1.75
-3 9 1 27.88 1.7
-3 9 1 29.24 1.82
-3 9 1 26.31 1.44
-3 9 1 31.96 1.78
-3 9 1 28.16 1.49
-3 9 1 30.54 1.84
-3 9 1 29.12 1.77
-3 9 1 27.99 1.48
3 -8 -1 18.83 1
3 -8 -1 16.72 0.92
3 -8 -1 17.55 1.22
3 -8 -1 18.51 1.43
3 -8 -1 19.36 1.3
3 -8 -1 17.12 1.33
3 -8 -1 18.71 0.68
3 -8 -1 16.93 1.04
3 -8 -1 18.41 1.24
3 -8 -1 15.08 1.16
3 -8 -1 17.17 0.95
3 -8 -1 18.46 0.97
3 -8 -1 17.64 0.95
3 -8 -1 18.19 0.67
3 -8 -1 17.23 0.96
3 -8 -1 18.36 1.31
3 -8 -1 19.87 1.02
3 -8 -1 16.78 1.03
3 -8 -1 16.45 1.28
3 -8 -1 18.22 1.07
3 -8 -1 16.88 1.21
3 -8 -1 20 1.03
3 -8 -1 17.77 0.95
-3 8 1 18.49 1.37
-3 8 1 18.57 1.38
-3 8 1 19.86 1.37
-3 8 1 18.97 1.38
-3 8 1 19.72 1.35
-3 8 1 18.6 1.36
-3 8 1 18.7 1.34
-3 8 1 19.45 1.32
-3 8 1 17.33 1.32
3 -7 -1 55.96 2.17
3 -7 -1 56.61 2.16
3 -7 -1 56.5 1.73
3 -7 -1 56.01 2.06
3 -7 -1 58.08 1.77
3 -7 -1 57.57 1.8
3 -7 -1 58.74 2.14
3 -7 -1 61.56 2.27
3 -7 -1 58.79 1.28
3 -7 -1 58.49 2.17
3 -7 -1 58.05 2.09
3 -7 -1 56.22 1.7
3 -7 -1 55.63 2.07
3 -7 -1 60.66 1.83
3 -7 -1 59.2 2.19
3 -7 -1 57.77 1.7
3 -7 -1 56.87 1.68
3 -7 -1 58.9 1.82
3 -7 -1 57.44 1.27
3 -7 -1 59.19 1.77
3 -7 -1 59.74 2.14
3 -7 -1 59.32 2.19
3 -7 -1 56.5 2.15
-3 7 1 58.55 1.94
-3 7 1 59.87 2.3
-3 7 1 55.5 2.15
-3 7 1 54.94 2.21
-3 7 1 56.78 1.43
-3 7 1 55.62 1.43
-3 7 1 58.2 1.45
-3 7 1 57.66 2.14
-3 7 1 57.41 2.19
-3 7 1 58.48 1.43
-3 7 1 57.32 1.45
-3 7 1 56.6 1.42
-3 7 1 55.55 2.17
-3 7 1 57.74 1.93
-3 7 1 56.83 1.93
3 -6 -1 19.69 1.12
3 -6 -1 19.94 1.15
3 -6 -1 18.55 1.1
3 -6 -1 20.08 1.14
3 -6 -1 19.8 0.96
3 -6 -1 18.78 0.96
3 -6 -1 19.79 0.86
3 -6 -1 18.29 1.11
3 -6 -1 17.7 1.06
3 -6 -1 19.65 0.95
3 -6 -1 19.53 0.97
3 -6 -1 21.04 1.2
3 -6 -1 19.32 1.13
3 -6 -1 19.15 1.14
3 -6 -1 19.62 1.1
3 -6 -1 19.54 0.88
3 -6 -1 20.46 0.98
3 -6 -1 19.83 1.11
3 -6 -1 19.49 1.12
3 -6 -1 18.29 0.61
3 -6 -1 20.04 0.88
3 -6 -1 19.71 0.98
3 -6 -1 19.98 0.63
-3 6 1 17.98 1.09
-3 6 1 20.57 1.2
-3 6 1 17.24 1.15
-3 6 1 19.6 1.16
-3 6 1 18.92 1.2
-3 6 1 19.17 1.01
-3 6 1 19.47 1.02
-3 6 1 20.02 1.03
-3 6 1 19.29 0.86
-3 6 1 19.55 0.86
-3 6 1 16.8 1.1
-3 6 1 18.73 0.85
3 -5 -1 22.23 1.13
3 -5 -1 21.29 1.09
3 -5 -1 20.12 1.05
3 -5 -1 21.11 1.11
3 -5 -1 19.61 0.78
3 -5 -1 20.33 0.96
3 -5 -1 22.06 0.98
3 -5 -1 19.29 0.78
3 -5 -1 21.95 1.12
3 -5 -1 21.81 0.97
3 -5 -1 20.14 0.96
3 -5 -1 21.52 0.99
3 -5 -1 20.15 0.57
3 -5 -1 20.84 0.95
3 -5 -1 20.92 0.8
3 -5 -1 20.83 0.58
3 -5 -1 20.32 1.06
-3 5 1 22.57 1
-3 5 1 20.23 1.14
-3 5 1 20.06 0.85
-3 5 1 18.93 1.05
-3 5 1 20.56 0.86
-3 5 1 19.87 0.94
-3 5 1 19.44 1.07
-3 5 1 18.93 1.02
-3 5 1 22.48 1.19
-3 5 1 20.35 1.1
-3 5 1 21.22 0.87
-3 5 1 20.8 0.85
-3 5 1 19.77 0.84
-3 5 1 21.01 0.98
-3 5 1 21.29 0.86
3 -4 -1 61.55 1.68
3 -4 -1 61.47 1.08
3 -4 -1 59.81 1.62
3 -4 -1 61.94 1.67
3 -4 -1 60.56 1.77
3 -4 -1 61.91 1.8
3 -4 -1 57.32 1.59
3 -4 -1 60.68 1.65
3 -4 -1 64.51 1.77
3 -4 -1 60.92 1.08
3 -4 -1 61.6 1.34
3 -4 -1 61.67 1.67
3 -4 -1 60.08 1.77
3 -4 -1 61.29 1.68
3 -4 -1 61.18 1.66
3 -4 -1 61.89 1.77
3 -4 -1 61.31 1.75
3 -4 -1 60.56 1.32
3 -4 -1 62.75 1.33
3 -4 -1 61.77 1.69
-3 4 1 58.61 1.56
-3 4 1 58.81 1.57
-3 4 1 62.01 1.8
-3 4 1 61.64 1.79
-3 4 1 63.05 1.6
-3 4 1 63.37 1.83
-3 4 1 62.12 1.79
-3 4 1 61.39 1.61
-3 4 1 59.49 1.73
-3 4 1 59.72 1.57
-3 4 1 60.56 1.57
-3 4 1 62.58 1.76
-3 4 1 60.89 1.86
-3 4 1 61.78 1.76
-3 4 1 61.73 1.61
-3 4 1 60.09 1.84
-3 4 1 62.37 1.6
-3 4 1 58.88 1.58
3 -3 -1 102.33 2.21
3 -3 -1 95.07 2.07
3 -3 -1 101.05 2.2
3 -3 -1 98.8 2.18
3 -3 -1 99.13 2.22
3 -3 -1 100.74 2.18
3 -3 -1 103.75 1.65
3 -3 -1 101.05 1.64
3 -3 -1 97.23 2.1
3 -3 -1 99.73 2.19
3 -3 -1 97.14 2.17
3 -3 -1 99.37 2.18
3 -3 -1 100.83 2.21
3 -3 -1 97.91 2.18
3 -3 -1 101.6 1.65
3 -3 -1 98.57 2.13
3 -3 -1 95.54 2.06
3 -3 -1 101.33 2.19
-3 3 1 98.56 2.22
-3 3 1 100.69 2.15
-3 3 1 99.82 1.52
-3 3 1 102.04 2.13
-3 3 1 99.31 2.28
-3 3 1 100.38 2.14
-3 3 1 97.94 2.12
-3 3 1 101.51 2.16
-3 3 1 95.1 2.1
-3 3 1 100.07 1.52
-3 3 1 95.99 2.26
-3 3 1 98.83 2.04
-3 3 1 100.1 2.18
-3 3 1 98.22 2.22
-3 3 1 100.89 2.2
-3 3 1 99.31 2.03
-3 3 1 98.61 2.19
-3 3 1 98.03 2.11
-3 3 1 98.53 2.03
-3 3 1 97.84 2.16
3 -2 -1 1.42 0.31
3 -2 -1 1.69 0.28
3 -2 -1 1.46 0.3
3 -2 -1 1.61 0.25
3 -2 -1 1.4 0.25
3 -2 -1 0.99 0.19
3 -2 -1 1.15 0.24
3 -2 -1 0.96 0.2
3 -2 -1 1.57 0.28
3 -2 -1 1.37 0.25
3 -2 -1 1.19 0.26
3 -2 -1 0.98 0.26
3 -2 -1 1.54 0.27
3 -2 -1 1.23 0.21
3 -2 -1 1.57 0.27
-3 2 1 1.58 0.25
-3 2 1 1.86 0.27
-3 2 1 1.63 0.16
-3 2 1 1.49 0.29
-3 2 1 1.21 0.23
-3 2 1 1.44 0.24
-3 2 1 1.59 0.16
-3 2 1 1.61 0.16
-3 2 1 1.57 0.3
-3 2 1 1.54 0.26
-3 2 1 1.17 0.26
-3 2 1 1.34 0.28
-3 2 1 1.23 0.23
-3 2 1 1.29 0.29
-3 2 1 1.57 0.31
3 -1 -1 28 0.83
3 -1 -1 26.88 0.93
3 -1 -1 27.78 0.83
3 -1 -1 28.03 0.96
3 -1 -1 29.18 0.6
3 -1 -1 28.1 0.82
3 -1 -1 26.75 0.94
3 -1 -1 29.01 0.96
3 -1 -1 28.77 0.61
3 -1 -1 29.77 0.61
3 -1 -1 29.11 0.72
3 -1 -1 28.85 0.71
3 -1 -1 29.16 0.73
3 -1 -1 26.9 0.94
3 -1 -1 28.68 0.84
3 -1 -1 28.12 0.82
3 -1 -1 28.83 0.83
-3 1 1 28.63 0.83
-3 1 1 28.78 0.95
-3 1 1 28.25 0.57
-3 1 1 27.33 0.93
-3 1 1 27.54 0.69
-3 1 1 29.48 0.57
-3 1 1 28.35 0.82
-3 1 1 28.7 0.58
-3 1 1 27.41 0.93
-3 1 1 29.27 0.85
-3 1 1 28.46 0.85
-3 1 1 27.64 0.93
-3 1 1 28.64 0.72
-3 1 1 28.64 0.72
-3 1 1 27.98 0.95
-3 1 1 26.42 0.92
3 0 -1 7.93 0.41
3 0 -1 9.06 0.44
3 0 -1 8.13 0.5
3 0 -1 8.57 0.44
3 0 -1 8.79 0.42
3 0 -1 8.97 0.51
3 0 -1 8.73 0.43
3 0 -1 8.65 0.39
3 0 -1 9.06 0.52
3 0 -1 9.09 0.52
3 0 -1 8.64 0.39
3 0 -1 8.86 0.5
3 0 -1 9.18 0.43
3 0 -1 8.49 0.38
-3 0 1 8.86 0.51
-3 0 1 8.55 0.38
-3 0 1 8.92 0.41
-3 0 1 8.58 0.23
-3 0 1 8.49 0.23
-3 0 1 8.18 0.4
-3 0 1 8.67 0.42
-3 0 1 8.22 0.51
-3 0 1 8.26 0.41
-3 0 1 8.9 0.4
-3 0 1 7.92 0.41
-3 0 1 8.57 0.22
-3 0 1 8.66 0.5
-3 0 1 8.56 0.51
-3 0 1 8.73 0.43
-3 0 1 9.05 0.5
-3 0 1 9.3 0.51
-3 0 1 9.18 0.39
3 1 -1 29.7 0.97
3 1 -1 27.61 0.85
3 1 -1 28.85 0.71
3 1 -1 28.62 0.77
3 1 -1 28.76 0.86
3 1 -1 30.11 0.87
3 1 -1 28.41 0.94
3 1 -1 28.7 0.86
3 1 -1 27.98 0.85
3 1 -1 29.18 0.69
3 1 -1 30.03 0.96
3 1 -1 28.06 0.77
3 1 -1 28.31 0.86
3 1 -1 30.27 0.71
3 1 -1 28.66 0.78
-3 -1 1 28.02 0.86
-3 -1 1 30.39 0.89
-3 -1 1 28.31 0.87
-3 -1 1 28.86 0.87
-3 -1 1 28.95 0.56
-3 -1 1 29.45 0.94
-3 -1 1 29.34 0.92
-3 -1 1 28 0.78
-3 -1 1 28.4 0.86
-3 -1 1 29.77 0.7
-3 -1 1 28.64 0.78
-3 -1 1 28.94 0.55
-3 -1 1 29.11 0.78
-3 -1 1 28.47 0.92
-3 -1 1 29.52 0.71
-3 -1 1 28.5 0.56
-3 -1 1 28.17 0.87
-3 -1 1 29.59 0.7
3 2 -1 1.65 0.24
3 2 -1 1.79 0.24
3 2 -1 1.59 0.38
3 2 -1 1.51 0.21
3 2 -1 1.7 0.22
3 2 -1 1.38 0.2
3 2 -1 0.94 0.21
3 2 -1 1.53 0.22
3 2 -1 1.52 0.27
3 2 -1 0.87 0.21
3 2 -1 1.66 0.21
3 2 -1 1.67 0.25
3 2 -1 1.9 0.36
3 2 -1 1.65 0.25
3 2 -1 1.74 0.26
3 2 -1 1.81 0.36
3 2 -1 1.58 0.23
3 2 -1 1.54 0.24
3 2 -1 1.24 0.22
3 2 -1 1.76 0.23
3 2 -1 1.57 0.24
-3 -2 1 1.71 0.21
-3 -2 1 1.51 0.23
-3 -2 1 1.71 0.21
-3 -2 1 1.56 0.24
-3 -2 1 1.23 0.21
-3 -2 1 1.77 0.24
-3 -2 1 1.55 0.27
-3 -2 1 1.49 0.31
-3 -2 1 1.6 0.23
-3 -2 1 1.33 0.25
-3 -2 1 1.76 0.34
-3 -2 1 1.48 0.22
-3 -2 1 1.53 0.26
-3 -2 1 1.69 0.24
-3 -2 1 1.56 0.33
-3 -2 1 1.53 0.19
-3 -2 1 1.47 0.22
-3 -2 1 1.47 0.22
3 3 -1 100.51 1.63
3 3 -1 99.38 1.63
3 3 -1 100.64 2.17
3 3 -1 100.65 1.64
3 3 -1 101.25 2.47
3 3 -1 103.34 1.98
3 3 -1 100.67 2.49
3 3 -1 102.4 1.64
3 3 -1 100.94 2.17
3 3 -1 102.37 1.63
3 3 -1 102.08 1.64
3 3 -1 102.01 2
3 3 -1 101.94 2.29
3 3 -1 103.25 2
3 3 -1 99.69 2.27
3 3 -1 103.35 1.98
3 3 -1 102.32 1.98
3 3 -1 98.34 2.45
3 3 -1 99.55 2
-3 -3 1 105.08 1.8
-3 -3 1 100.96 2
-3 -3 1 102.19 2.43
-3 -3 1 100.98 1.94
-3 -3 1 101.91 1.93
-3 -3 1 98.33 2.07
-3 -3 1 97.46 2.38
-3 -3 1 101.11 2.02
-3 -3 1 101.96 2.21
-3 -3 1 99.93 2.26
-3 -3 1 104.35 1.81
-3 -3 1 97.42 2.06
-3 -3 1 103.42 1.82
-3 -3 1 103.74 2.04
-3 -3 1 100.31 2.2
-3 -3 1 94.07 2.23
-3 -3 1 100.66 2.06
-3 -3 1 103.59 1.82
-3 -3 1 102.85 2.23
-3 -3 1 103.15 1.81
-3 -3 1 103.34 2.04
-3 -3 1 100.82 1.93
-3 -3 1 99.73 2.07
-3 -3 1 102.46 1.8
-3 -3 1 104.58 2.08
-3 -3 1 100.81 2.27
-3 -3 1 102.24 2.44
3 4 -1 64.17 2.04
3 4 -1 61.38 1.63
3 4 -1 61 1.59
3 4 -1 65.57 2.08
3 4 -1 62.87 1.87
3 4 -1 63.46 1.65
3 4 -1 60.64 1.76
3 4 -1 63.01 2.05
3 4 -1 60.86 1.75
3 4 -1 59.76 1.75
3 4 -1 61.64 1.87
3 4 -1 60.98 1.85
-3 -4 1 62.12 1.2
-3 -4 1 63.77 1.68
-3 -4 1 60.67 1.93
-3 -4 1 59.25 1.66
-3 -4 1 60.08 1.63
-3 -4 1 62.24 1.66
-3 -4 1 64.58 1.49
-3 -4 1 60.32 1.76
-3 -4 1 62.58 1.21
-3 -4 1 60.35 1.66
-3 -4 1 61.97 1.21
-3 -4 1 60.83 1.62
-3 -4 1 60.61 1.61
-3 -4 1 59.63 1.78
-3 -4 1 61.16 1.8
-3 -4 1 60.97 1.65
-3 -4 1 63.05 1.48
-3 -4 1 64.56 1.7
-3 -4 1 62.21 1.82
-3 -4 1 60.49 1.75
-3 -4 1 61.1 1.76
-3 -4 1 60.47 1.91
-3 -4 1 61.33 1.91
-3 -4 1 63.48 1.5
3 5 -1 20.49 1.08
3 5 -1 18.85 0.95
3 5 -1 21.84 1.17
3 5 -1 21.4 1.01
3 5 -1 19.38 1.06
3 5 -1 19.56 0.94
3 5 -1 21.24 1.1
3 5 -1 19.91 1.12
3 5 -1 22.22 1.19
-3 -5 1 18.74 0.98
-3 -5 1 19.76 1.15
-3 -5 1 20.03 1.05
-3 -5 1 20.85 1.05
-3 -5 1 21.09 1.02
-3 -5 1 20.45 1.05
-3 -5 1 20.06 1.03
-3 -5 1 20.04 0.98
-3 -5 1 20.44 1.04
-3 -5 1 21.25 0.99
-3 -5 1 21.65 1.2
-3 -5 1 20.09 1.04
-3 -5 1 19.32 1.25
-3 -5 1 20.33 0.98
-3 -5 1 21.48 1.17
-3 -5 1 19.81 0.83
-3 -5 1 20.1 0.84
-3 -5 1 21.06 1.31
-3 -5 1 20.1 0.98
-3 -5 1 19.24 0.97
-3 -5 1 20.38 1.02
-3 -5 1 21.29 1.3
-3 -5 1 20.63 0.86
-3 -5 1 19.18 0.95
3 6 -1 21.5 1.11
3 6 -1 19.57 1.07
3 6 -1 19.81 1.08
3 6 -1 19.04 1.18
3 6 -1 19.7 1.17
3 6 -1 18.6 1.04
3 6 -1 18.75 1.18
3 6 -1 19.94 1.05
3 6 -1 20.26 1.23
3 6 -1 19.89 1.17
3 6 -1 19.68 1.04
-3 -6 1 20.09 0.9
-3 -6 1 18.8 0.86
-3 -6 1 17.91 1.07
-3 -6 1 18.47 1.04
-3 -6 1 18.78 1.04
-3 -6 1 19.03 1.09
-3 -6 1 18.81 1.09
-3 -6 1 18.42 1.06
-3 -6 1 18.77 1.02
-3 -6 1 18.56 1.1
-3 -6 1 20.56 1.1
-3 -6 1 19.17 1.05
-3 -6 1 16.27 1.09
-3 -6 1 19.02 1.07
-3 -6 1 20.46 1.13
-3 -6 1 19.39 0.88
-3 -6 1 17.28 1.02
-3 -6 1 21.23 1.15
-3 -6 1 18.75 1.11
-3 -6 1 20.09 1.15
-3 -6 1 19.84 1.12
-3 -6 1 19.35 1.1
-3 -6 1 18.62 1.18
-3 -6 1 17.97 1.15
3 7 -1 57.64 2.21
3 7 -1 62.99 2.08
3 7 -1 59.88 2.06
3 7 -1 57.37 1.98
3 7 -1 58.44 2.21
3 7 -1 59.82 2.06
3 7 -1 59.85 2.24
3 7 -1 60.51 2.11
3 7 -1 58.52 2.07
-3 -7 1 60.16 2.06
-3 -7 1 57.36 2.14
-3 -7 1 61.08 2.09
-3 -7 1 57.1 2.1
-3 -7 1 59.44 1.71
-3 -7 1 57.96 1.71
-3 -7 1 58.24 2.04
-3 -7 1 60 2.08
-3 -7 1 55.01 2.05
-3 -7 1 61.05 2.16
-3 -7 1 58.92 2.15
-3 -7 1 56.73 2
-3 -7 1 60.85 1.73
-3 -7 1 57.26 2.07
-3 -7 1 54.51 2.08
-3 -7 1 55.99 2.2
-3 -7 1 55.91 2.24
-3 -7 1 55.96 2.01
-3 -7 1 57.01 2.02
-3 -7 1 57.53 2.04
-3 -7 1 56.74 2.25
3 8 -1 20.25 1.41
3 8 -1 18.1 1.33
3 8 -1 18.73 1.27
3 8 -1 18.91 1.22
3 8 -1 18.83 1.25
3 8 -1 19.42 1.37
-3 -8 1 18.81 1.37
-3 -8 1 17.92 1.3
-3 -8 1 18.19 1.23
-3 -8 1 18.42 1.26
-3 -8 1 19.4 1.01
-3 -8 1 20.31 1.01
-3 -8 1 18.48 1.23
-3 -8 1 17.63 1.28
-3 -8 1 17.19 1.15
-3 -8 1 20.02 1.24
-3 -8 1 17.04 1.28
-3 -8 1 17.56 1.14
-3 -8 1 17.8 1.34
-3 -8 1 19.25 1.28
-3 -8 1 16.83 1.22
-3 -8 1 18.25 1.14
-3 -8 1 17.49 1.18
-3 -8 1 16.57 1.15
-3 -8 1 17.25 1.18
-3 -8 1 18.92 1.37
-3 -8 1 17.6 1.18
-3 -8 1 18.19 0.97
-3 -8 1 16.05 1.16
-3 -8 1 18.23 1.14
3 9 -1 31.34 1.66
3 9 -1 29.76 1.69
3 9 -1 28.08 1.63
-3 -9 1 25.4 1.55
-3 -9 1 21.87 1.42
-3 -9 1 29.58 1.54
-3 -9 1 26.84 1.67
-3 -9 1 23.83 1.52
-3 -9 1 27.33 1.67
-3 -9 1 28.47 1.52
-3 -9 1 27.68 1.58
-3 -9 1 27.71 1.25
-3 -9 1 30.23 2.14
-3 -9 1 28.45 1.54
-3 -9 1 28.43 1.5
-3 -9 1 27.73 1.67
-3 -9 1 27.22 1.26
-3 -9 1 23.38 1.51
-3 -9 1 29.98 1.56
-3 -9 1 29.24 1.28
-3 -9 1 29.04 1.53
-3 -9 1 29.27 2.1
-3 -9 1 32.63 2.22
-3 -9 1 23.81 1.54
-3 -10 1 1.06 0.39
-3 -10 1 0.91 0.46
-3 -10 1 0.33 0.32
-3 -10 1 -0.06 0.36
-3 -10 1 0.55 0.32
-3 -10 1 0.66 0.39
-3 -10 1 0.68 0.37
-3 -10 1 0.6 0.41
-3 -10 1 0.94 0.47
-3 -10 1 0.26 0.36
-3 -10 1 0.59 0.39
-3 -10 1 1.16 0.36
-3 -11 1 1.96 0.61
-3 -11 1 2.48 0.65
-3 -11 1 1.8 0.48
-3 -11 1 2.52 0.63
-3 -11 1 1.77 0.55
-3 -11 1 2.69 0.53
-3 -11 1 1.33 0.49
-3 -11 1 2.28 0.59
-3 -11 1 2.41 0.55
-3 -12 1 1.09 0.57
-3 -12 1 0.2 0.3
-3 -12 1 1.57 0.6
-3 -12 1 0.19 0.38
-3 -12 1 0.37 0.4
-3 -12 1 0.8 0.38
-3 -12 1 0.4 0.45
-3 -12 1 0.31 0.33
-3 -12 1 0.13 0.44
2 -12 -1 1.86 0.68
2 -12 -1 2.79 0.63
2 -12 -1 1.46 0.54
2 -12 -1 1.06 0.46
2 -12 -1 1.58 0.65
2 -12 -1 2.1 0.77
2 -12 -1 3.57 0.65
2 -12 -1 2.03 0.56
2 -12 -1 1.46 0.57
-2 12 1 2.13 0.68
-2 12 1 1.63 0.51
-2 12 1 1.79 0.61
2 -11 -1 1.94 0.58
2 -11 -1 1.89 0.51
2 -11 -1 1.13 0.47
2 -11 -1 2.06 0.53
2 -11 -1 2.31 0.57
2 -11 -1 1.79 0.58
2 -11 -1 0.72 0.43
2 -11 -1 2.23 0.59
2 -11 -1 2.15 0.51
-2 11 1 3.13 0.77
-2 11 1 2.39 0.64
-2 11 1 2.8 0.72
-2 11 1 2.86 0.67
-2 11 1 2.65 0.69
-2 11 1 1.9 0.63
2 -10 -1 3.84 0.68
2 -10 -1 4.12 0.49
2 -10 -1 3.31 0.68
2 -10 -1 3.63 0.71
2 -10 -1 3.89 0.65
2 -10 -1 4.02 0.5
2 -10 -1 4.01 0.5
2 -10 -1 3.2 0.43
2 -10 -1 3.2 0.57
2 -10 -1 3.59 0.74
2 -10 -1 4.84 0.74
2 -10 -1 4.13 0.46
2 -10 -1 4.06 0.47
2 -10 -1 3.47 0.45
2 -10 -1 3.84 0.44
2 -10 -1 3.86 0.69
2 -10 -1 3 0.62
-2 10 1 2.53 0.72
-2 10 1 3.68 0.75
-2 10 1 2.98 0.7
-2 10 1 3.82 0.7
-2 10 1 4.05 0.83
-2 10 1 3.35 0.77
-2 10 1 3.33 0.66
-2 10 1 2.91 0.69
-2 10 1 3.59 0.68
2 -9 -1 1.51 0.48
2 -9 -1 2.01 0.36
2 -9 -1 1.83 0.61
2 -9 -1 2.39 0.43
2 -9 -1 1.84 0.37
2 -9 -1 2.27 0.37
2 -9 -1 2.55 0.65
2 -9 -1 2.3 0.41
2 -9 -1 2.19 0.5
2 -9 -1 1.81 0.45
2 -9 -1 1.75 0.49
2 -9 -1 1.96 0.39
2 -9 -1 1.91 0.37
2 -9 -1 2.52 0.4
2 -9 -1 1.88 0.46
2 -9 -1 2.13 0.61
2 -9 -1 2.22 0.52
2 -9 -1 2.1 0.54
2 -9 -1 1.57 0.35
2 -9 -1 1.75 0.42
2 -9 -1 1.94 0.47
-2 9 1 2.44 0.57
-2 9 1 1.9 0.53
-2 9 1 1.75 0.5
-2 9 1 1.6 0.54
-2 9 1 1.83 0.62
-2 9 1 3.33 0.75
-2 9 1 2.32 0.66
-2 9 1 3.38 0.79
-2 9 1 2.21 0.62
2 -8 -1 3.09 0.78
2 -8 -1 4.62 0.65
2 -8 -1 2.73 0.6
2 -8 -1 2.75 0.4
2 -8 -1 3.62 0.72
2 -8 -1 2.49 0.63
2 -8 -1 4.12 0.77
2 -8 -1 3.53 0.61
2 -8 -1 2.79 0.54
2 -8 -1 3.69 0.44
2 -8 -1 3.49 0.48
2 -8 -1 3.16 0.43
2 -8 -1 3.26 0.67
2 -8 -1 2.85 0.62
2 -8 -1 4.19 0.78
2 -8 -1 3.89 0.59
2 -8 -1 4.57 0.63
2 -8 -1 3.93 0.74
2 -8 -1 2.46 0.4
2 -8 -1 2.29 0.39
2 -8 -1 2.93 0.75
2 -8 -1 3.89 0.84
2 -8 -1 1.73 0.45
2 -8 -1 2.95 0.62
-2 8 1 2.97 0.64
-2 8 1 3.04 0.66
-2 8 1 2.02 0.47
-2 8 1 3.26 0.65
-2 8 1 2.65 0.63
-2 8 1 3.02 0.67
-2 8 1 3.45 0.68
-2 8 1 2.8 0.56
-2 8 1 2.04 0.46
2 -7 -1 31.93 1.19
2 -7 -1 31.8 1.61
2 -7 -1 32.76 1.04
2 -7 -1 31.63 1.52
2 -7 -1 33.12 1.54
2 -7 -1 33 1.32
2 -7 -1 31.61 1.39
2 -7 -1 33.78 1.55
2 -7 -1 31.75 1.39
2 -7 -1 31.01 1.37
2 -7 -1 33.44 1.6
2 -7 -1 33.29 1.17
2 -7 -1 34.36 1.18
2 -7 -1 34.16 1.36
2 -7 -1 31.79 1.57
2 -7 -1 33.47 1.21
2 -7 -1 33.86 1.22
2 -7 -1 33.04 1.04
2 -7 -1 30.54 1.54
2 -7 -1 31.25 1.54
2 -7 -1 30.36 1.57
2 -7 -1 33.6 1.35
2 -7 -1 34.22 1.59
2 -7 -1 32.42 1.16
2 -7 -1 33.46 1.57
2 -7 -1 31.05 1.51
2 -7 -1 32.24 1.04
-2 7 1 33.17 1.58
-2 7 1 32.6 1.42
-2 7 1 30.99 1.59
-2 7 1 33.23 1.42
-2 7 1 31.48 1.59
-2 7 1 32.33 1.65
-2 7 1 33.01 1.61
-2 7 1 34 1.7
-2 7 1 34.34 1.44
2 -6 -1 70.06 1.9
2 -6 -1 68.92 2.14
2 -6 -1 69.77 1.99
2 -6 -1 70.64 2.27
2 -6 -1 71.41 1.56
2 -6 -1 70.38 2.16
2 -6 -1 67.93 2.2
2 -6 -1 72.67 2.2
2 -6 -1 68.96 1.75
2 -6 -1 68.77 1.89
2 -6 -1 70.54 1.99
2 -6 -1 71.02 2.22
2 -6 -1 69.7 1.77
2 -6 -1 69.61 2.19
2 -6 -1 68.94 1.75
2 -6 -1 69.34 1.54
2 -6 -1 71.83 1.82
2 -6 -1 69.07 1.87
2 -6 -1 68.34 1.54
2 -6 -1 70.51 1.79
2 -6 -1 67.33 2.17
2 -6 -1 71.27 2.19
2 -6 -1 69 1.79
2 -6 -1 70.09 2.22
2 -6 -1 72.81 2.28
2 -6 -1 69.01 1.99
2 -6 -1 67.9 2.16
-2 6 1 67.92 1.99
-2 6 1 70.13 2.25
-2 6 1 70.24 1.47
-2 6 1 71.22 2.02
-2 6 1 68.33 2.18
-2 6 1 68.41 1.48
-2 6 1 71.88 2.29
-2 6 1 69.75 2.23
-2 6 1 74.16 2.05
-2 6 1 69.17 2.29
-2 6 1 67.67 1.46
-2 6 1 68.8 1.48
-2 6 1 69.48 1.49
-2 6 1 70.64 1.47
2 -5 -1 28.03 0.99
2 -5 -1 30.45 1.25
2 -5 -1 28.09 0.81
2 -5 -1 28.8 1.25
2 -5 -1 27.85 1.01
2 -5 -1 26.68 1.07
2 -5 -1 27.01 0.99
2 -5 -1 26.47 1.23
2 -5 -1 28.96 1.05
2 -5 -1 27.67 1.19
2 -5 -1 28.52 1.22
2 -5 -1 28.09 1.01
2 -5 -1 28.79 1.25
2 -5 -1 28.96 1.04
2 -5 -1 28.26 0.82
2 -5 -1 26.25 1.23
2 -5 -1 27.29 1.23
2 -5 -1 28.03 1.04
2 -5 -1 28.08 1.22
2 -5 -1 27.23 1.18
2 -5 -1 27.93 1.02
2 -5 -1 28.85 1.03
2 -5 -1 29.38 1.11
2 -5 -1 27.97 0.82
2 -5 -1 27.43 1.18
2 -5 -1 27.01 1.23
2 -5 -1 28.62 1.1
-2 5 1 28.06 1.11
-2 5 1 28.44 1.24
-2 5 1 28.53 1.31
-2 5 1 26.38 0.87
-2 5 1 29.64 1.33
-2 5 1 27.9 1.25
-2 5 1 26.96 1.09
-2 5 1 29.71 1.3
-2 5 1 27.43 0.88
-2 5 1 27.48 1.11
-2 5 1 27.83 1.25
-2 5 1 28.56 0.9
2 -4 -1 105.46 1.79
2 -4 -1 104.49 2.16
2 -4 -1 105.73 1.8
2 -4 -1 104.13 2.16
2 -4 -1 107.22 2.18
2 -4 -1 108.28 2.2
2 -4 -1 106.16 2.11
2 -4 -1 107.34 2.44
2 -4 -1 104.78 2.38
2 -4 -1 101.56 2.12
2 -4 -1 103.66 2.42
2 -4 -1 102.98 2.15
2 -4 -1 105.55 2.39
2 -4 -1 104.53 2.21
2 -4 -1 106.29 1.79
2 -4 -1 105.93 2.09
2 -4 -1 103.93 2.2
2 -4 -1 102.43 2.36
2 -4 -1 104.96 2.1
2 -4 -1 105.57 2.21
2 -4 -1 104.6 2.45
-2 4 1 102.82 2.3
-2 4 1 102.8 2.2
-2 4 1 101.57 2.01
-2 4 1 100.74 2.01
-2 4 1 102.13 2.02
-2 4 1 107.24 2.16
-2 4 1 102.86 2.24
-2 4 1 105.19 2.44
-2 4 1 103.93 2.44
-2 4 1 102.84 2.49
-2 4 1 105.57 2.51
-2 4 1 104.09 2.43
-2 4 1 102.7 2.19
-2 4 1 102.29 2.2
-2 4 1 103.25 2.38
2 -3 -1 56.69 1.01
2 -3 -1 56.54 1.01
2 -3 -1 57.23 1.39
2 -3 -1 55.5 1.19
2 -3 -1 56.51 1.37
2 -3 -1 56.86 1.5
2 -3 -1 55.76 1.36
2 -3 -1 55.12 1.36
2 -3 -1 54.93 1.45
2 -3 -1 55.29 1.46
2 -3 -1 56.88 1.21
2 -3 -1 55.55 1.36
2 -3 -1 53.29 1.47
2 -3 -1 55.43 1.36
2 -3 -1 55.4 1.01
2 -3 -1 56.84 1.21
2 -3 -1 51.63 1.45
2 -3 -1 51.8 1.41
-2 3 1 54.34 1.44
-2 3 1 54.55 1.3
-2 3 1 54.12 1
-2 3 1 53.86 1.52
-2 3 1 53.56 1.31
-2 3 1 54.68 1.48
-2 3 1 54.03 1.3
-2 3 1 53.26 1.46
-2 3 1 55.37 1.01
-2 3 1 55.82 1.33
-2 3 1 55.1 1.01
-2 3 1 54.99 1.31
-2 3 1 55.22 1.3
-2 3 1 55.22 1.31
-2 3 1 54.98 1.31
-2 3 1 55.02 1.49
-2 3 1 57.34 1.48
-2 3 1 55.43 1.46
-2 3 1 54.05 1.31
2 -2 -1 160.41 2.73
2 -2 -1 158.56 2.73
2 -2 -1 161.69 2.78
2 -2 -1 159.46 2.65
2 -2 -1 157.04 2.65
2 -2 -1 159.23 2.73
2 -2 -1 160.65 2.27
2 -2 -1 160.88 2.75
2 -2 -1 161.6 2.74
2 -2 -1 161.78 2.76
2 -2 -1 155.83 2.71
2 -2 -1 160.37 2.27
2 -2 -1 157.98 2.64
2 -2 -1 161.48 2.74
2 -2 -1 156.58 2.68
2 -2 -1 156.03 2.71
2 -2 -1 160.62 2.74
-2 2 1 159.52 2.26
-2 2 1 163.55 2.59
-2 2 1 158.18 2.76
-2 2 1 155.71 2.69
-2 2 1 156.73 2.7
-2 2 1 154.99 2.67
-2 2 1 160.1 2.26
-2 2 1 156.82 2.69
-2 2 1 160.94 2.26
-2 2 1 158.76 2.69
-2 2 1 159.49 2.82
-2 2 1 160.69 2.73
-2 2 1 155.05 2.71
-2 2 1 164.68 2.6
-2 2 1 157.98 2.73
-2 2 1 163.04 2.59
-2 2 1 153.14 2.67
-2 2 1 162.35 2.75
-2 2 1 156.74 2.72
2 -1 -1 36.51 0.84
2 -1 -1 35.02 0.86
2 -1 -1 36.7 0.6
2 -1 -1 35.85 0.85
2 -1 -1 36.61 0.94
2 -1 -1 36.71 0.81
2 -1 -1 36.79 0.6
2 -1 -1 36.85 0.95
2 -1 -1 35.25 0.86
2 -1 -1 35.07 0.94
2 -1 -1 35.83 0.85
2 -1 -1 36.04 0.95
2 -1 -1 36.57 0.79
2 -1 -1 36.36 0.6
2 -1 -1 36.58 0.89
2 -1 -1 36.61 0.81
2 -1 -1 36.73 0.95
2 -1 -1 36.24 0.94
-2 1 1 34.15 0.84
-2 1 1 36.14 0.86
-2 1 1 35.92 0.94
-2 1 1 36.65 0.94
-2 1 1 36.92 0.95
-2 1 1 36.06 0.8
-2 1 1 37.7 0.81
-2 1 1 35.37 0.81
-2 1 1 38.37 0.89
-2 1 1 36.98 0.94
-2 1 1 37.65 0.95
-2 1 1 36.42 0.95
2 0 -1 1.17 0.14
2 0 -1 1.41 0.27
2 0 -1 0.78 0.13
2 0 -1 0.79 0.12
2 0 -1 1.11 0.18
2 0 -1 0.8 0.11
2 0 -1 1.28 0.14
2 0 -1 0.86 0.13
2 0 -1 0.83 0.13
2 0 -1 1.14 0.13
2 0 -1 0.69 0.14
2 0 -1 0.78 0.15
2 0 -1 0.84 0.16
2 0 -1 1.22 0.26
2 0 -1 0.86 0.14
-2 0 1 1.24 0.24
-2 0 1 1.09 0.13
-2 0 1 0.82 0.15
-2 0 1 1.01 0.17
-2 0 1 0.86 0.13
-2 0 1 0.88 0.13
-2 0 1 1.2 0.19
-2 0 1 1.04 0.18
-2 0 1 0.7 0.14
-2 0 1 0.96 0.14
-2 0 1 0.98 0.12
-2 0 1 1.05 0.13
-2 0 1 1.78 0.28
2 1 -1 37.12 0.83
2 1 -1 36.01 0.81
2 1 -1 37 0.83
2 1 -1 36.9 0.8
2 1 -1 37.14 0.98
2 1 -1 37.72 0.8
2 1 -1 36.42 0.83
2 1 -1 36.76 0.8
2 1 -1 36.05 0.82
2 1 -1 37.97 0.98
2 1 -1 37.2 0.83
2 1 -1 36.53 0.99
-2 -1 1 36.12 0.79
-2 -1 1 36.33 0.84
-2 -1 1 36.1 0.8
-2 -1 1 35.81 0.83
-2 -1 1 35.84 0.69
-2 -1 1 37.27 0.8
-2 -1 1 36.29 0.68
-2 -1 1 38.29 0.72
-2 -1 1 36.26 0.96
-2 -1 1 37.71 0.7
-2 -1 1 37.81 0.84
-2 -1 1 37.58 0.71
-2 -1 1 38.46 0.87
-2 -1 1 37.09 0.72
-2 -1 1 36.46 0.95
-2 -1 1 36.77 0.86
-2 -1 1 36.16 0.96
-2 -1 1 37.57 0.84
-2 -1 1 36.56 0.85
-2 -1 1 35.52 0.83
-2 -1 1 37.26 0.84
2 2 -1 165.3 2.75
2 2 -1 163.74 2.6
2 2 -1 162.91 2.59
2 2 -1 160.34 2.81
2 2 -1 161.12 2.99
2 2 -1 168.87 2.76
2 2 -1 164.63 2.62
2 2 -1 159.15 2.82
2 2 -1 165.34 2.74
2 2 -1 163.72 2.36
2 2 -1 166.68 2.58
2 2 -1 165.54 2.57
2 2 -1 164.32 3.01
2 2 -1 160.44 2.58
2 2 -1 162.88 2.36
2 2 -1 167.02 2.57
2 2 -1 162.64 2.83
2 2 -1 160.46 2.61
2 2 -1 162.11 2.36
2 2 -1 163.31 3.02
2 2 -1 163.95 2.62
-2 -2 1 165.07 2.63
-2 -2 1 165.17 2.78
-2 -2 1 167.71 2.68
-2 -2 1 166.25 2.87
-2 -2 1 161.91 2.67
-2 -2 1 163.06 2.44
-2 -2 1 164.02 2.57
-2 -2 1 161.48 2.67
-2 -2 1 164.5 2.98
-2 -2 1 161.85 2.77
-2 -2 1 161.24 2.44
-2 -2 1 163.1 2.58
-2 -2 1 166.03 2.64
-2 -2 1 161.08 2.44
-2 -2 1 158.38 2.94
-2 -2 1 163.32 2.6
-2 -2 1 162.59 2.43
-2 -2 1 158.85 2.83
-2 -2 1 161.2 2.58
-2 -2 1 163.43 2.44
-2 -2 1 164.98 2.79
-2 -2 1 164.82 2.96
-2 -2 1 160.54 2.44
-2 -2 1 163.13 2.63
-2 -2 1 161.56 2.67
-2 -2 1 162.88 2.84
-2 -2 1 163.47 2.67
2 3 -1 56.15 1.46
2 3 -1 57 1.47
2 3 -1 54.92 1.37
2 3 -1 56.83 1.39
2 3 -1 56.7 1.4
2 3 -1 57.09 1.54
2 3 -1 56.52 1.39
2 3 -1 56.26 1.65
2 3 -1 56.91 1.35
2 3 -1 55.52 1.46
2 3 -1 54.71 1.35
2 3 -1 55.99 1.54
2 3 -1 56.12 1.53
2 3 -1 57.2 1.67
-2 -3 1 54.62 1.36
-2 -3 1 55.03 1.6
-2 -3 1 52.71 1.55
-2 -3 1 53.94 1.46
-2 -3 1 56.65 1.48
-2 -3 1 54.06 1.38
-2 -3 1 54.89 1.4
-2 -3 1 57.42 0.98
-2 -3 1 56.36 1.26
-2 -3 1 56.2 1.47
-2 -3 1 56.68 1.27
-2 -3 1 57.46 0.98
-2 -3 1 56.74 0.98
-2 -3 1 55.9 1.4
-2 -3 1 51.88 1.46
-2 -3 1 56.01 1.41
-2 -3 1 56.34 1.5
-2 -3 1 57.15 1.26
-2 -3 1 57.36 0.99
-2 -3 1 55.07 1.39
-2 -3 1 57.04 1.41
-2 -3 1 56.21 1.41
-2 -3 1 56.9 1.61
-2 -3 1 56.96 0.98
-2 -3 1 54.89 1.36
-2 -3 1 57.62 0.97
-2 -3 1 56.2 1.5
2 4 -1 104.95 2.27
2 4 -1 104.93 2.43
2 4 -1 107.65 2.65
2 4 -1 105.51 2.49
2 4 -1 107.81 2.53
2 4 -1 106.67 2.3
2 4 -1 106.01 2.35
2 4 -1 102.22 2.32
2 4 -1 109 2.46
2 4 -1 105.38 2.33
2 4 -1 105.77 2.5
2 4 -1 106.14 2.66
2 4 -1 109.47 2.68
2 4 -1 108.43 2.36
2 4 -1 106.51 2.43
-2 -4 1 105.07 2.08
-2 -4 1 107.88 2.42
-2 -4 1 105.28 2.31
-2 -4 1 106.07 2.34
-2 -4 1 102.46 2.34
-2 -4 1 109.48 2.12
-2 -4 1 105.95 2.42
-2 -4 1 102.96 2.41
-2 -4 1 102.61 2.31
-2 -4 1 104.66 2.53
-2 -4 1 106.2 2.56
-2 -4 1 102.97 2.28
-2 -4 1 104.27 2.34
-2 -4 1 103.45 2.51
-2 -4 1 104.78 2.4
-2 -4 1 101.13 2.33
-2 -4 1 107.83 2.08
-2 -4 1 106.88 2.33
-2 -4 1 105.11 2.43
-2 -4 1 103.84 2.32
-2 -4 1 102.5 2.42
2 5 -1 29.52 1.28
2 5 -1 26.77 1.17
2 5 -1 29.31 1.29
2 5 -1 27.77 1.19
2 5 -1 26.95 1.14
2 5 -1 28.38 1.19
2 5 -1 28.48 1.32
2 5 -1 30.08 1.35
2 5 -1 30.56 1.23
2 5 -1 28.25 1.3
2 5 -1 29.17 1.27
2 5 -1 26.82 1.13
-2 -5 1 26.54 1.2
-2 -5 1 28.15 1.23
-2 -5 1 28.11 1.16
-2 -5 1 29.31 1.02
-2 -5 1 27.38 1.32
-2 -5 1 28.74 1.26
-2 -5 1 28.21 1.18
-2 -5 1 26.26 1.2
-2 -5 1 29.89 1.21
-2 -5 1 28 1.16
-2 -5 1 28.38 1.39
-2 -5 1 28.11 1.01
-2 -5 1 27.97 1.17
-2 -5 1 29.69 1.02
-2 -5 1 29.38 1.31
-2 -5 1 28.12 1.21
-2 -5 1 29.02 1.19
-2 -5 1 30.48 1.35
-2 -5 1 28.96 1.32
-2 -5 1 27.91 1.23
-2 -5 1 28.82 1.22
-2 -5 1 29.8 1.4
-2 -5 1 28.17 1.23
2 6 -1 72.04 2.27
2 6 -1 74.39 2.19
2 6 -1 70.04 2.36
2 6 -1 70.71 2.15
2 6 -1 69.25 2.37
2 6 -1 69.7 2.14
2 6 -1 68.68 2.12
2 6 -1 71.88 2.11
2 6 -1 69.16 2.36
2 6 -1 70.92 2.24
2 6 -1 69.15 2.24
2 6 -1 75.07 2.14
-2 -6 1 66.58 2.12
-2 -6 1 69.23 2.26
-2 -6 1 70.21 2.05
-2 -6 1 71.45 1.82
-2 -6 1 72.4 2.22
-2 -6 1 68.12 2.14
-2 -6 1 71.44 2.08
-2 -6 1 68.5 2.16
-2 -6 1 66.58 2.23
-2 -6 1 75.93 2.11
-2 -6 1 69.59 2.1
-2 -6 1 71.55 2.22
-2 -6 1 71.3 1.81
-2 -6 1 70.33 2.19
-2 -6 1 67.39 2.08
-2 -6 1 68.61 2.09
-2 -6 1 66.88 2.16
-2 -6 1 66.7 2.13
-2 -6 1 71.91 2.31
-2 -6 1 69.11 2.18
-2 -6 1 70.88 2.19
-2 -6 1 71.63 2.14
-2 -6 1 69.02 2.11
-2 -6 1 72.46 1.85
2 7 -1 33.78 1.65
2 7 -1 32.69 1.5
2 7 -1 33.23 1.62
2 7 -1 34.13 1.57
2 7 -1 31.26 1.59
2 7 -1 36.22 1.6
2 7 -1 32.32 1.48
2 7 -1 35.31 1.59
2 7 -1 34.17 1.59
-2 -7 1 34.02 1.58
-2 -7 1 33.14 1.46
-2 -7 1 32.74 1.26
-2 -7 1 32.55 1.25
-2 -7 1 34.41 1.45
-2 -7 1 31.55 1.52
-2 -7 1 32.79 1.56
-2 -7 1 32.92 1.55
-2 -7 1 31.52 1.67
-2 -7 1 31.84 1.57
-2 -7 1 32.28 1.4
-2 -7 1 32.87 1.55
-2 -7 1 32.39 1.56
-2 -7 1 32.94 1.51
-2 -7 1 30.06 1.48
-2 -7 1 31.41 1.5
-2 -7 1 32.91 1.57
-2 -7 1 35.29 1.46
-2 -7 1 30.69 1.5
-2 -7 1 33.33 1.53
-2 -7 1 33.54 1.63
-2 -7 1 33.81 1.59
-2 -7 1 31.82 1.41
-2 -7 1 32.84 1.24
-2 -7 1 35.39 1.46
2 8 -1 2.82 0.6
2 8 -1 3.17 0.6
2 8 -1 2.1 0.5
2 8 -1 2.57 0.55
2 8 -1 3.15 0.56
2 8 -1 2.65 0.57
-2 -8 1 1.66 0.38
-2 -8 1 2.54 0.51
-2 -8 1 3.08 0.57
-2 -8 1 3.04 0.65
-2 -8 1 2.73 0.54
-2 -8 1 3.34 0.7
-2 -8 1 2.74 0.52
-2 -8 1 3.08 0.59
-2 -8 1 3.24 0.63
-2 -8 1 3.38 0.68
-2 -8 1 2.98 0.57
-2 -8 1 2.25 0.58
-2 -8 1 2.98 0.62
-2 -8 1 2.06 0.45
-2 -8 1 2.29 0.51
-2 -8 1 3.84 0.65
-2 -8 1 3.39 0.56
-2 -8 1 3.35 0.61
-2 -8 1 2.69 0.54
-2 -8 1 3.26 0.52
-2 -8 1 2.47 0.55
-2 -8 1 3.74 0.75
-2 -8 1 3.07 0.51
-2 -8 1 1.71 0.52
2 9 -1 1.82 0.54
2 9 -1 2.03 0.54
2 9 -1 1.52 0.48
2 9 -1 1.61 0.53
2 9 -1 1.21 0.42
2 9 -1 1.72 0.47
-2 -9 1 0.79 0.4
-2 -9 1 1.83 0.51
-2 -9 1 1.66 0.49
-2 -9 1 2.17 0.5
-2 -9 1 2.59 0.6
-2 -9 1 1.44 0.61
-2 -9 1 2.19 0.45
-2 -9 1 1.48 0.51
-2 -9 1 2.03 0.5
-2 -9 1 2.03 0.44
-2 -9 1 2.95 0.65
-2 -9 1 1.6 0.56
-2 -9 1 1.85 0.5
-2 -9 1 1.9 0.53
-2 -9 1 2.1 0.51
-2 -9 1 1.56 0.47
-2 -9 1 2.33 0.53
-2 -9 1 2.23 0.57
-2 -9 1 1.86 0.52
-2 -9 1 2.38 0.65
-2 -9 1 2.41 0.56
-2 -9 1 1.41 0.49
-2 -9 1 3.04 0.63
-2 -9 1 2.74 0.51
2 10 -1 3.85 0.77
2 10 -1 4.48 0.84
2 10 -1 3.07 0.66
-2 -10 1 3.77 0.7
-2 -10 1 4.39 0.76
-2 -10 1 4.11 0.82
-2 -10 1 4.1 0.7
-2 -10 1 4.17 0.62
-2 -10 1 3.95 0.62
-2 -10 1 3.35 0.69
-2 -10 1 4.06 0.63
-2 -10 1 3.17 0.71
-2 -10 1 2.28 0.67
-2 -10 1 4.11 0.75
-2 -10 1 4.38 0.69
-2 -10 1 3.34 0.64
-2 -10 1 4.29 0.71
-2 -10 1 3.37 0.74
-2 -11 1 3.34 0.61
-2 -11 1 1.49 0.52
-2 -11 1 1.79 0.56
-2 -11 1 2.46 0.56
-2 -11 1 2.37 0.62
-2 -11 1 3.3 0.63
-2 -11 1 2.84 0.54
-2 -11 1 2.49 0.56
-2 -11 1 2.06 0.48
-2 -12 1 3.12 0.56
-2 -12 1 2.82 0.71
-2 -12 1 1.91 0.58
-2 -12 1 2.56 0.5
-2 -12 1 3.37 0.64
-2 -12 1 3.47 0.63
-2 -12 1 4.87 0.69
-2 -12 1 1.85 0.62
-2 -12 1 1.88 0.47
1 -12 -1 1.89 0.45
1 -12 -1 1.03 0.59
1 -12 -1 1.43 0.41
1 -12 -1 2.63 0.74
1 -12 -1 1 0.46
1 -12 -1 0.95 0.41
1 -12 -1 0.97 0.35
1 -12 -1 1.17 0.56
1 -12 -1 2.09 0.52
1 -12 -1 1.52 0.38
1 -12 -1 1.38 0.47
-1 12 1 1.98 0.77
-1 12 1 2.41 0.74
-1 12 1 1.16 0.58
1 -11 -1 7.12 0.96
1 -11 -1 6.8 1.02
1 -11 -1 6.3 0.93
1 -11 -1 6.6 0.75
1 -11 -1 5.73 0.91
1 -11 -1 6.83 0.87
1 -11 -1 8.22 0.81
1 -11 -1 6.67 0.92
1 -11 -1 6.11 0.93
1 -11 -1 8.53 0.72
1 -11 -1 8.34 0.86
1 -11 -1 8.01 0.86
1 -11 -1 7.7 0.69
1 -11 -1 7.76 0.79
1 -11 -1 8.43 0.71
-1 11 1 7.33 1.11
-1 11 1 7.1 1.13
-1 11 1 7.8 1.1
-1 11 1 7.21 1.18
-1 11 1 7.36 1.18
-1 11 1 7.11 1.09
1 -10 -1 1.31 0.4
1 -10 -1 2.5 0.68
1 -10 -1 1.38 0.49
1 -10 -1 1.33 0.51
1 -10 -1 2.02 0.42
1 -10 -1 1.84 0.59
1 -10 -1 0.44 0.38
1 -10 -1 1.22 0.42
1 -10 -1 1.75 0.4
1 -10 -1 1.89 0.48
1 -10 -1 2.23 0.44
1 -10 -1 0.82 0.44
-1 10 1 1.98 0.6
-1 10 1 1.61 0.57
-1 10 1 1.2 0.49
-1 10 1 2.55 0.71
-1 10 1 2.02 0.64
-1 10 1 1.87 0.58
1 -9 -1 43.14 1.22
1 -9 -1 40.27 1.83
1 -9 -1 41.97 1.99
1 -9 -1 43.79 1.22
1 -9 -1 41.68 1.46
1 -9 -1 39.9 1.8
1 -9 -1 42.43 1.57
1 -9 -1 44.2 2.01
1 -9 -1 41.72 1.99
1 -9 -1 45.14 2.02
1 -9 -1 42.5 2.01
1 -9 -1 41.57 1.79
1 -9 -1 44.2 1.83
1 -9 -1 44.13 1.51
1 -9 -1 41.64 1.81
1 -9 -1 42.27 1.55
1 -9 -1 43.13 1.22
1 -9 -1 43.97 1.5
1 -9 -1 41.8 1.84
1 -9 -1 43.48 2.05
1 -9 -1 43.7 1.58
-1 9 1 45.48 1.91
-1 9 1 44.84 2.14
-1 9 1 45.73 2.15
-1 9 1 45.66 1.92
-1 9 1 42.97 2.04
-1 9 1 41.55 2.11
-1 9 1 43.47 2.08
-1 9 1 41.73 1.86
-1 9 1 43.28 2.17
1 -8 -1 13.05 0.67
1 -8 -1 12.51 1.04
1 -8 -1 12.76 0.69
1 -8 -1 11.4 0.75
1 -8 -1 12.06 0.67
1 -8 -1 10.75 0.89
1 -8 -1 10.98 0.99
1 -8 -1 10.72 1
1 -8 -1 12.34 0.68
1 -8 -1 12.32 1.06
1 -8 -1 12.84 0.93
1 -8 -1 12.68 1.07
1 -8 -1 12.62 0.78
1 -8 -1 13.13 0.97
1 -8 -1 11.45 0.64
1 -8 -1 11.66 1.07
1 -8 -1 12.01 0.78
1 -8 -1 13.73 0.67
1 -8 -1 11.53 0.92
1 -8 -1 12.9 1.06
1 -8 -1 13.12 1.08
1 -8 -1 12.53 0.94
1 -8 -1 11.85 1.02
1 -8 -1 9.04 0.98
1 -8 -1 11.99 1.04
1 -8 -1 13.84 1.07
1 -8 -1 11.94 0.91
-1 8 1 13.7 1.17
-1 8 1 11.25 1.02
-1 8 1 12.61 1.11
-1 8 1 11.89 1.06
-1 8 1 11.87 1.11
-1 8 1 13.17 1.12
1 -7 -1 15.28 1.2
1 -7 -1 18.19 1.24
1 -7 -1 15.47 1.07
1 -7 -1 15.91 0.81
1 -7 -1 15.34 0.97
1 -7 -1 14.66 1.03
1 -7 -1 15.77 0.8
1 -7 -1 15.93 0.73
1 -7 -1 17.12 1.22
1 -7 -1 16.29 0.71
1 -7 -1 15.28 0.7
1 -7 -1 16.58 0.74
1 -7 -1 15.72 1.08
1 -7 -1 15.67 0.72
1 -7 -1 15.46 1.14
1 -7 -1 16.25 1
1 -7 -1 16.54 1.08
1 -7 -1 13.65 1.19
1 -7 -1 15.82 1.19
1 -7 -1 14.99 1.13
1 -7 -1 13.82 1.18
1 -7 -1 14.65 1.27
1 -7 -1 15.92 0.71
1 -7 -1 15.28 0.97
1 -7 -1 14.65 1.04
1 -7 -1 15.6 0.8
1 -7 -1 14.75 1.05
-1 7 1 15.02 1.11
-1 7 1 16.35 1.11
-1 7 1 14.67 1.05
-1 7 1 16.36 1.14
-1 7 1 16.29 1.12
-1 7 1 15.27 0.98
-1 7 1 16.35 1
-1 7 1 15.39 1.11
-1 7 1 15.65 0.99
1 -6 -1 77.17 2.34
1 -6 -1 79.35 1.81
1 -6 -1 80.82 2.18
1 -6 -1 82.59 1.86
1 -6 -1 83.91 2.47
1 -6 -1 76 2.3
1 -6 -1 80.97 2.2
1 -6 -1 81.07 2.41
1 -6 -1 83 2.34
1 -6 -1 82.65 2.31
1 -6 -1 79.77 2.35
1 -6 -1 81.19 1.86
1 -6 -1 78.59 2.4
1 -6 -1 79.53 2.33
1 -6 -1 81.31 1.79
1 -6 -1 82.42 2.38
1 -6 -1 80.59 2.19
1 -6 -1 82.56 1.79
1 -6 -1 78.78 2.16
1 -6 -1 80.62 1.82
1 -6 -1 78.92 2.4
1 -6 -1 77.3 2.32
1 -6 -1 85.4 2.43
1 -6 -1 78.7 1.77
1 -6 -1 77.83 2.33
1 -6 -1 80.77 2.37
1 -6 -1 81.62 1.86
1 -6 -1 79.9 2.17
1 -6 -1 78.85 2.16
1 -6 -1 78.02 1.81
-1 6 1 79.52 2.16
-1 6 1 79.12 2.39
-1 6 1 82.82 2.19
-1 6 1 78.79 2.34
-1 6 1 80.52 2.18
-1 6 1 77.21 2.38
1 -5 -1 48.57 1.62
1 -5 -1 48.23 1.63
1 -5 -1 46.58 1.22
1 -5 -1 48.04 1.62
1 -5 -1 47.26 1.47
1 -5 -1 49.5 1.65
1 -5 -1 47.81 1.57
1 -5 -1 47.22 1.66
1 -5 -1 46.79 1.61
1 -5 -1 48.17 1.48
1 -5 -1 48.94 1.26
1 -5 -1 48.55 1.66
1 -5 -1 45.08 1.59
1 -5 -1 46.27 1.64
1 -5 -1 47.31 1.61
1 -5 -1 46.23 1.48
1 -5 -1 49.16 1.23
1 -5 -1 48.32 1.25
1 -5 -1 48.9 1.24
1 -5 -1 47.65 1.61
1 -5 -1 48.59 1.69
1 -5 -1 49.27 1.22
1 -5 -1 50 1.51
1 -5 -1 48.5 1.49
1 -5 -1 48.22 1.24
1 -5 -1 48.87 1.22
1 -5 -1 49.02 1.63
1 -5 -1 49.39 1.26
1 -5 -1 49.36 1.61
1 -5 -1 46.56 1.5
-1 5 1 46.87 0.98
-1 5 1 47.42 0.98
-1 5 1 50.79 1.67
-1 5 1 44.99 1.45
-1 5 1 49.26 1.68
-1 5 1 46.84 0.97
-1 5 1 47.4 0.97
-1 5 1 47.61 0.98
-1 5 1 49.62 1.71
-1 5 1 48.3 1.5
-1 5 1 44.61 1.62
-1 5 1 50.45 1.65
-1 5 1 47.09 0.98
-1 5 1 50.08 1.72
-1 5 1 49.46 1.5
1 -4 -1 120.97 2.18
1 -4 -1 119.7 2.58
1 -4 -1 123.2 2.68
1 -4 -1 117.7 2.13
1 -4 -1 118.47 2.62
1 -4 -1 115.04 2.55
1 -4 -1 120.51 2.44
1 -4 -1 122.82 2.42
1 -4 -1 122.78 2.43
1 -4 -1 114.72 2.57
1 -4 -1 119.29 2.14
1 -4 -1 114.62 2.56
1 -4 -1 121.89 2.57
1 -4 -1 118.7 2.59
1 -4 -1 117.16 2.4
1 -4 -1 120.14 2.43
1 -4 -1 121.33 2.59
1 -4 -1 124.04 2.57
1 -4 -1 118.51 2.16
1 -4 -1 120.38 2.17
1 -4 -1 122.75 2.67
1 -4 -1 117.5 2.64
1 -4 -1 119.02 2.16
1 -4 -1 118.2 2.14
1 -4 -1 119.37 2.17
1 -4 -1 117.09 2.57
1 -4 -1 118 2.58
1 -4 -1 120.75 2.19
1 -4 -1 115.5 2.57
1 -4 -1 124 2.48
-1 4 1 116.37 2.38
-1 4 1 119.83 2.64
-1 4 1 114.7 2.38
-1 4 1 115.43 1.98
-1 4 1 120.43 2.6
-1 4 1 120.51 1.97
-1 4 1 117.34 2.63
-1 4 1 119.08 1.97
-1 4 1 118.65 1.97
-1 4 1 121.41 2.67
-1 4 1 118.13 2.39
-1 4 1 118.09 1.99
-1 4 1 114.22 2.54
-1 4 1 115.62 2.6
-1 4 1 117.57 1.98
1 -3 -1 10.81 0.52
1 -3 -1 11.3 0.53
1 -3 -1 10.85 0.6
1 -3 -1 11.79 0.44
1 -3 -1 11.13 0.59
1 -3 -1 10.75 0.58
1 -3 -1 11.53 0.62
1 -3 -1 11.11 0.54
1 -3 -1 10.89 0.48
1 -3 -1 11.49 0.49
1 -3 -1 11.72 0.61
1 -3 -1 11.26 0.49
1 -3 -1 11.45 0.6
1 -3 -1 11.3 0.61
1 -3 -1 10.67 0.42
1 -3 -1 10.32 0.61
1 -3 -1 10.99 0.54
1 -3 -1 11.15 0.43
1 -3 -1 10.68 0.59
1 -3 -1 10.5 0.62
1 -3 -1 11.21 0.48
1 -3 -1 11.4 0.53
1 -3 -1 11.1 0.55
1 -3 -1 11.42 0.48
1 -3 -1 11.4 0.61
1 -3 -1 11.14 0.61
1 -3 -1 11.17 0.48
-1 3 1 11 0.62
-1 3 1 11.47 0.53
-1 3 1 10.98 0.44
-1 3 1 11.5 0.64
-1 3 1 10.49 0.59
-1 3 1 11.49 0.44
-1 3 1 10.99 0.6
-1 3 1 11.11 0.44
-1 3 1 11.2 0.53
-1 3 1 10.97 0.43
-1 3 1 11.21 0.45
-1 3 1 11.12 0.62
-1 3 1 11.61 0.64
-1 3 1 11.13 0.44
-1 3 1 11.89 0.54
1 -2 -1 45.23 0.99
1 -2 -1 45.04 1.09
1 -2 -1 45.93 0.86
1 -2 -1 46.09 0.86
1 -2 -1 46.72 1.13
1 -2 -1 46.38 1.11
1 -2 -1 47.18 1
1 -2 -1 44.95 0.99
1 -2 -1 46.73 1.11
1 -2 -1 44.7 0.99
1 -2 -1 46.52 1.14
1 -2 -1 45.9 1
1 -2 -1 47.71 1
1 -2 -1 45.31 0.86
1 -2 -1 44.33 1.11
1 -2 -1 45.88 0.99
1 -2 -1 46.51 1.01
1 -2 -1 45.68 1
-1 2 1 45.26 1.13
-1 2 1 46.9 0.86
-1 2 1 45.92 1.05
-1 2 1 45.73 0.99
-1 2 1 44.22 1.11
-1 2 1 45.54 0.85
-1 2 1 47.71 1.11
-1 2 1 44.82 1.11
-1 2 1 45.94 0.86
-1 2 1 45.76 0.97
-1 2 1 44.52 0.96
-1 2 1 46.04 0.99
-1 2 1 44.73 1.1
-1 2 1 47.52 1.02
-1 2 1 46.47 1.16
-1 2 1 45.31 0.99
-1 2 1 44.13 1.09
-1 2 1 45.09 0.97
-1 2 1 45.07 1.04
1 -1 -1 33.55 0.58
1 -1 -1 31.95 0.72
1 -1 -1 31.54 0.72
1 -1 -1 31.51 0.72
1 -1 -1 32.09 0.72
1 -1 -1 31.27 0.66
1 -1 -1 31.33 0.72
1 -1 -1 31.93 0.73
1 -1 -1 32.69 0.72
1 -1 -1 31.51 0.72
1 -1 -1 32.01 0.72
1 -1 -1 31.53 0.73
1 -1 -1 31.58 0.67
1 -1 -1 32.3 0.7
1 -1 -1 31.68 0.72
1 -1 -1 32.25 0.67
1 -1 -1 32.91 0.58
1 -1 -1 32.59 0.57
-1 1 1 31.02 0.72
-1 1 1 31.8 0.68
-1 1 1 32.38 0.72
-1 1 1 31.63 0.71
-1 1 1 31.05 0.71
-1 1 1 31.07 0.71
-1 1 1 32.16 0.72
-1 1 1 31.35 0.73
-1 1 1 31.75 0.67
-1 1 1 31.42 0.67
-1 1 1 31.4 0.71
-1 1 1 32.04 0.72
-1 1 1 31.79 0.72
-1 1 1 32.2 0.57
-1 1 1 31.55 0.7
-1 1 1 31.86 0.72
-1 1 1 32.76 0.57
-1 1 1 32.3 0.57
1 1 -1 33.12 0.57
1 1 -1 32.94 0.57
1 1 -1 32.53 0.8
1 1 -1 33.18 0.67
1 1 -1 32.63 0.65
1 1 -1 33.26 0.68
1 1 -1 32.25 0.66
1 1 -1 33 0.8
1 1 -1 32.82 0.69
1 1 -1 30.68 0.78
1 1 -1 32.94 0.69
1 1 -1 32.99 0.57
1 1 -1 32.43 0.69
1 1 -1 32.08 0.64
1 1 -1 33.19 0.67
1 1 -1 32.28 0.72
1 1 -1 32.27 0.73
1 1 -1 32.75 0.73
-1 -1 1 31.92 0.58
-1 -1 1 31.95 0.65
-1 -1 1 33.04 0.59
-1 -1 1 32.12 0.68
-1 -1 1 33 0.67
-1 -1 1 32.79 0.59
-1 -1 1 32.63 0.76
-1 -1 1 31.34 0.77
-1 -1 1 32.29 0.67
-1 -1 1 32.02 0.65
-1 -1 1 32.33 0.76
-1 -1 1 31.89 0.68
-1 -1 1 33.31 0.76
-1 -1 1 33.94 0.73
-1 -1 1 31.61 0.58
-1 -1 1 32.53 0.66
-1 -1 1 31.31 0.58
-1 -1 1 33.03 0.67
-1 -1 1 32.63 0.59
-1 -1 1 34.19 0.8
-1 -1 1 32.38 0.71
-1 -1 1 32.67 0.71
-1 -1 1 31.92 0.79
-1 -1 1 32.74 0.67
1 2 -1 47.05 1.06
1 2 -1 45.81 1.09
1 2 -1 45.89 1.09
1 2 -1 46.89 1.15
1 2 -1 45.43 1.04
1 2 -1 45.67 1.19
1 2 -1 44.92 1.09
1 2 -1 45.18 1.2
1 2 -1 45.68 1.13
1 2 -1 47.48 1.08
1 2 -1 44.82 1.06
1 2 -1 45.86 1.2
1 2 -1 45.1 1.07
1 2 -1 46.01 1.13
1 2 -1 45.2 1.13
1 2 -1 46.5 1.08
1 2 -1 46.65 1.14
1 2 -1 46.08 1.13
-1 -2 1 46.77 1.19
-1 -2 1 47.06 1.09
-1 -2 1 46.36 1.08
-1 -2 1 47.8 1.07
-1 -2 1 47.67 1.15
-1 -2 1 46.88 1.11
-1 -2 1 45.58 1.18
-1 -2 1 45.56 1.09
-1 -2 1 46.92 1.11
-1 -2 1 44.04 1.12
-1 -2 1 46.65 1.1
-1 -2 1 46.15 1.18
-1 -2 1 45.57 1.07
-1 -2 1 46.24 1.08
-1 -2 1 46.89 1.06
-1 -2 1 46.31 1.11
-1 -2 1 46.59 1.09
-1 -2 1 46.9 1.14
1 3 -1 12.22 0.63
1 3 -1 11.44 0.62
1 3 -1 11.61 0.58
1 3 -1 11.15 0.61
1 3 -1 11.66 0.68
1 3 -1 11.67 0.67
1 3 -1 11.59 0.67
1 3 -1 11.72 0.62
1 3 -1 11.99 0.65
1 3 -1 11.71 0.64
1 3 -1 11.27 0.62
1 3 -1 11.74 0.61
1 3 -1 11.57 0.6
1 3 -1 11.45 0.62
-1 -3 1 11.69 0.59
-1 -3 1 11.26 0.63
-1 -3 1 11.65 0.59
-1 -3 1 12.33 0.6
-1 -3 1 10.57 0.56
-1 -3 1 10.94 0.59
-1 -3 1 11.16 0.62
-1 -3 1 10.31 0.58
-1 -3 1 11.06 0.63
-1 -3 1 12.08 0.62
-1 -3 1 11.44 0.6
-1 -3 1 11.85 0.6
-1 -3 1 11.72 0.62
-1 -3 1 11.44 0.61
-1 -3 1 11.76 0.62
-1 -3 1 10.83 0.58
-1 -3 1 12.09 0.61
1 4 -1 118.07 2.6
1 4 -1 119.33 2.56
1 4 -1 124.36 2.69
1 4 -1 120.69 2.73
1 4 -1 119 2.75
1 4 -1 120.85 2.74
1 4 -1 117.01 2.57
1 4 -1 118.48 2.59
1 4 -1 119.33 2.61
1 4 -1 123.48 2.55
1 4 -1 120.56 2.52
1 4 -1 119.51 2.57
1 4 -1 119.18 2.57
1 4 -1 120.77 2.66
1 4 -1 121.57 2.59
1 4 -1 124.8 2.65
1 4 -1 126.56 2.71
1 4 -1 122.16 2.61
-1 -4 1 120.04 2.55
-1 -4 1 121.12 2.65
-1 -4 1 116.44 2.57
-1 -4 1 117.26 2.58
-1 -4 1 114.9 2.53
-1 -4 1 116.76 2.63
-1 -4 1 124 2.42
-1 -4 1 118.32 2.55
-1 -4 1 118.26 2.58
-1 -4 1 119.22 2.54
-1 -4 1 120.13 2.4
-1 -4 1 120.54 2.63
-1 -4 1 122.9 2.55
-1 -4 1 117.57 2.57
-1 -4 1 118.69 2.57
-1 -4 1 118.17 2.56
-1 -4 1 119.54 2.4
-1 -4 1 117.49 2.51
-1 -4 1 120.02 2.54
-1 -4 1 117.98 2.56
-1 -4 1 118.16 2.57
1 5 -1 48.6 1.62
1 5 -1 46.4 1.6
1 5 -1 47.46 1.65
1 5 -1 49.55 1.67
1 5 -1 49.5 1.62
1 5 -1 48.43 1.61
1 5 -1 49.35 1.58
1 5 -1 47.94 1.61
1 5 -1 46.89 1.63
1 5 -1 50.29 1.65
1 5 -1 50.79 1.61
1 5 -1 46.87 1.59
-1 -5 1 47.48 1.61
-1 -5 1 46.21 1.86
-1 -5 1 47.71 1.61
-1 -5 1 46.65 1.64
-1 -5 1 48.78 1.65
-1 -5 1 46.62 1.88
-1 -5 1 49.56 1.48
-1 -5 1 48.93 1.89
-1 -5 1 50.1 1.47
-1 -5 1 50.04 1.65
-1 -5 1 51.62 1.53
-1 -5 1 45.26 1.83
-1 -5 1 50.85 1.65
-1 -5 1 45.37 1.56
-1 -5 1 49.44 1.53
-1 -5 1 50.46 1.64
-1 -5 1 48.24 1.94
-1 -5 1 48.66 1.62
-1 -5 1 48.31 1.58
-1 -5 1 50.82 1.51
-1 -5 1 48.9 1.6
-1 -5 1 49.09 1.95
-1 -5 1 48.51 1.45
-1 -5 1 49.42 1.67
1 6 -1 84.9 2.72
1 6 -1 84.24 2.77
1 6 -1 82.8 2.32
1 6 -1 83.23 2.4
1 6 -1 81.97 2.36
1 6 -1 82.35 2.35
1 6 -1 83.24 2.36
1 6 -1 77.6 2.32
1 6 -1 82.39 2.77
-1 -6 1 80.17 2.22
-1 -6 1 77.31 2.28
-1 -6 1 76.77 2.29
-1 -6 1 81.24 2.33
-1 -6 1 80.31 2.39
-1 -6 1 81.42 2.09
-1 -6 1 79.41 2.31
-1 -6 1 80.71 2.34
-1 -6 1 78.44 2.3
-1 -6 1 78.54 2.37
-1 -6 1 81.75 2.1
-1 -6 1 80.05 2.31
-1 -6 1 80.67 2.35
-1 -6 1 79.8 2.18
-1 -6 1 81.89 2.1
-1 -6 1 80.35 2.31
-1 -6 1 79.08 2.35
-1 -6 1 81.88 2.38
-1 -6 1 74.36 2.24
-1 -6 1 78.17 2.28
-1 -6 1 84.4 2.43
-1 -6 1 78.85 2.16
-1 -6 1 81.06 2.32
-1 -6 1 78.68 2.36
1 7 -1 15.52 1.08
1 7 -1 15.94 1.06
1 7 -1 15.71 1.08
1 7 -1 15.08 1.08
1 7 -1 16.24 1.1
1 7 -1 15.54 1.07
1 7 -1 16.43 1.12
1 7 -1 15.15 1.06
1 7 -1 15.63 1.05
-1 -7 1 17.16 1.07
-1 -7 1 14.74 1.03
-1 -7 1 15.04 1.03
-1 -7 1 16.16 1.05
-1 -7 1 15.25 1.04
-1 -7 1 13.46 0.99
-1 -7 1 16.05 0.93
-1 -7 1 16.66 1.09
-1 -7 1 16.37 1.03
-1 -7 1 16.72 1.07
-1 -7 1 14.43 1.03
-1 -7 1 15.92 1.01
-1 -7 1 15.69 1.08
-1 -7 1 15.66 1.04
-1 -7 1 15.37 1.09
-1 -7 1 15.39 1.03
-1 -7 1 14.96 1.03
-1 -7 1 16.88 0.95
-1 -7 1 16.46 0.94
-1 -7 1 15.61 1.08
-1 -7 1 15.71 1.1
1 8 -1 13.15 1.05
1 8 -1 12.41 1.05
1 8 -1 10.76 1.03
1 8 -1 12.44 1.05
1 8 -1 12.81 1.11
1 8 -1 12.66 1.07
-1 -8 1 12.59 0.89
-1 -8 1 12.93 1.02
-1 -8 1 12.01 1.04
-1 -8 1 11.4 0.86
-1 -8 1 12.41 0.97
-1 -8 1 9.51 0.99
-1 -8 1 12.96 0.97
-1 -8 1 12.41 0.94
-1 -8 1 13.35 1.06
-1 -8 1 13.22 1.09
-1 -8 1 13.61 1.09
-1 -8 1 9.8 0.94
-1 -8 1 12.15 1.27
-1 -8 1 13.49 1.09
-1 -8 1 10.26 1.2
-1 -8 1 10.53 1.18
-1 -8 1 12.13 1
-1 -8 1 12.27 1.01
-1 -8 1 11.13 0.98
-1 -8 1 11.62 1.07
-1 -8 1 11.79 0.86
-1 -8 1 10.78 1.01
-1 -8 1 11.89 1
-1 -8 1 12.65 1.03
1 9 -1 44.11 2.11
1 9 -1 41.46 2.04
1 9 -1 45.73 2.1
1 9 -1 46.27 2.06
1 9 -1 44.06 2.09
1 9 -1 40.41 1.96
-1 -9 1 38.54 1.92
-1 -9 1 42.29 1.86
-1 -9 1 40.26 1.88
-1 -9 1 40.07 1.91
-1 -9 1 46.24 1.98
-1 -9 1 41.3 1.66
-1 -9 1 37.24 1.85
-1 -9 1 42.1 1.96
-1 -9 1 42.58 1.88
-1 -9 1 40.72 1.92
-1 -9 1 38.19 1.97
-1 -9 1 40.12 1.92
-1 -9 1 42.12 1.67
-1 -9 1 40.62 1.93
-1 -9 1 42.45 1.67
-1 -9 1 41.56 1.96
-1 -9 1 40.67 2.04
-1 -9 1 39.94 1.93
1 10 -1 2.65 0.7
1 10 -1 3.17 0.75
1 10 -1 1.71 0.57
-1 -10 1 1.31 0.51
-1 -10 1 2.21 0.6
-1 -10 1 1.92 0.55
-1 -10 1 1.85 0.46
-1 -10 1 1.83 0.52
-1 -10 1 1.33 0.52
-1 -10 1 1.85 0.53
-1 -10 1 1.64 0.44
-1 -10 1 1.49 0.52
-1 -10 1 2.06 0.61
-1 -10 1 1.78 0.44
-1 -10 1 1.58 0.5
1 11 -1 6.54 1.12
1 11 -1 7.68 1.22
1 11 -1 5.12 0.91
-1 -11 1 8.44 0.85
-1 -11 1 7.24 0.87
-1 -11 1 8.92 1
-1 -11 1 7.55 0.78
-1 -11 1 6.65 0.77
-1 -11 1 8.64 0.84
-1 -11 1 6.93 0.75
-1 -11 1 5.19 0.83
-1 -11 1 7.21 0.99
-1 -12 1 2.24 0.55
-1 -12 1 1.9 0.53
-1 -12 1 1.55 0.47
-1 -12 1 1.17 0.49
-1 -12 1 1.22 0.41
-1 -12 1 1.37 0.54
-1 -12 1 1.56 0.57
-1 -12 1 1.86 0.62
-1 -12 1 0.89 0.44
0 -12 -1 0.84 0.42
0 -12 -1 0.06 0.42
0 -12 -1 0.7 0.48
0 -12 -1 1.52 0.52
0 -12 -1 0.3 0.44
0 -12 -1 1.74 0.47
0 -12 -1 1.31 0.54
0 -12 -1 1.11 0.42
0 -12 -1 1.02 0.55
0 12 1 1.28 0.56
0 12 1 1.89 0.6
0 12 1 1.63 0.58
0 -11 -1 2.99 0.56
0 -11 -1 1.89 0.6
0 -11 -1 2.93 0.53
0 -11 -1 2.88 0.68
0 -11 -1 2.3 0.59
0 -11 -1 2.45 0.65
0 -11 -1 3.5 0.72
0 -11 -1 2.46 0.53
0 -11 -1 2.22 0.5
0 -11 -1 2.74 0.54
0 -11 -1 3.25 0.72
0 -11 -1 2.84 0.56
0 -11 -1 2.64 0.68
0 -11 -1 2.8 0.7
0 -11 -1 2.64 0.65
0 11 1 2.77 0.83
0 11 1 3.78 0.79
0 11 1 2.29 0.68
0 11 1 3.2 0.83
0 11 1 2.41 0.65
0 11 1 3.47 0.83
0 -10 -1 14.44 1.15
0 -10 -1 11.79 0.9
0 -10 -1 11.05 1.09
0 -10 -1 11.75 1.06
0 -10 -1 11.77 0.89
0 -10 -1 9.91 1.02
0 -10 -1 10.57 1.1
0 -10 -1 11.78 1.09
0 -10 -1 10.46 1.03
0 -10 -1 11.22 0.85
0 -10 -1 11.81 0.87
0 -10 -1 11.55 0.88
0 -10 -1 13.13 1.18
0 -10 -1 10.79 0.84
0 -10 -1 8.83 0.98
0 10 1 11.79 1.17
0 10 1 12.77 1.24
0 10 1 12.59 1.16
0 10 1 12.74 1.23
0 10 1 11.12 1.12
0 10 1 11.1 1.13
0 -9 -1 5.84 0.89
0 -9 -1 4.15 0.82
0 -9 -1 5.65 1
0 -9 -1 4.33 0.86
0 -9 -1 4 0.75
0 -9 -1 3.82 0.75
0 -9 -1 4.15 0.61
0 -9 -1 3.44 0.67
0 -9 -1 4.52 0.62
0 -9 -1 3.96 0.75
0 -9 -1 3.77 0.71
0 -9 -1 3.65 0.64
0 -9 -1 5.69 0.89
0 -9 -1 4.04 0.6
0 -9 -1 3.55 0.68
0 9 1 5.18 0.94
0 9 1 4.68 0.85
0 9 1 4.36 0.83
0 9 1 4.1 0.85
0 9 1 4.64 0.85
0 9 1 4.88 0.84
0 -8 -1 82.5 1.63
0 -8 -1 80.46 2.78
0 -8 -1 81.8 2.63
0 -8 -1 75.29 3.2
0 -8 -1 83.68 2.75
0 -8 -1 84.67 2.27
0 -8 -1 82.18 2.79
0 -8 -1 81.85 2.74
0 -8 -1 82.85 2.24
0 -8 -1 81.03 2.57
0 -8 -1 81.86 2.61
0 -8 -1 78.77 2.67
0 -8 -1 80.15 2.72
0 -8 -1 81.78 2.7
0 -8 -1 88.36 2.7
0 -8 -1 81.96 2.54
0 -8 -1 83.17 2.56
0 -8 -1 85.19 1.67
0 -8 -1 79.44 3.32
0 -8 -1 81.47 2.24
0 -8 -1 83.57 2.67
0 -8 -1 80.01 2.7
0 -8 -1 81.1 2.54
0 -8 -1 78.77 3.18
0 -8 -1 76.06 2.64
0 -8 -1 86.41 1.68
0 -8 -1 82.76 1.67
0 -8 -1 83.65 2.7
0 8 1 85.01 2.75
0 8 1 84.04 2.84
0 8 1 86.31 2.86
0 8 1 86 2.83
0 8 1 85.97 2.85
0 8 1 81.91 2.72
0 -7 -1 20.85 1.01
0 -7 -1 19.79 1.23
0 -7 -1 20.97 0.72
0 -7 -1 19.41 0.7
0 -7 -1 21.71 1.54
0 -7 -1 19.73 1.09
0 -7 -1 18.69 1.19
0 -7 -1 19.75 1.47
0 -7 -1 20.27 1.15
0 -7 -1 21.06 1.6
0 -7 -1 20.34 0.69
0 -7 -1 20.38 1.25
0 -7 -1 20.09 1.23
0 -7 -1 20.92 1.21
0 -7 -1 21.32 1.66
0 -7 -1 21.28 1.14
0 -7 -1 22.68 1.05
0 -7 -1 23.77 1.7
0 -7 -1 20.76 1.01
0 -7 -1 19.22 1.19
0 -7 -1 19.04 1.55
0 -7 -1 19.09 1.07
0 -7 -1 19.19 1.14
0 -7 -1 20.45 0.69
0 -7 -1 20.15 0.71
0 -7 -1 19.72 1.15
0 -7 -1 20.04 0.69
0 7 1 19.98 1.24
0 7 1 22.15 1.17
0 7 1 20.62 1.22
0 7 1 19.92 1.11
0 7 1 19.75 1.24
0 7 1 19.32 1.1
0 7 1 20.38 1.21
0 7 1 19.76 1.24
0 7 1 20.86 1.27
0 -6 -1 18.1 1.03
0 -6 -1 18.04 1.05
0 -6 -1 18.39 1.05
0 -6 -1 18.61 0.99
0 -6 -1 17.67 0.96
0 -6 -1 18.95 0.66
0 -6 -1 18.14 0.63
0 -6 -1 17.33 1.02
0 -6 -1 17.35 1.05
0 -6 -1 17.94 1.08
0 -6 -1 18.11 0.65
0 -6 -1 19.76 1.07
0 -6 -1 17.94 1.04
0 -6 -1 19.27 1.07
0 -6 -1 19.38 0.66
0 -6 -1 17.87 1.06
0 -6 -1 16.46 1.01
0 -6 -1 18.18 0.99
0 -6 -1 20.07 0.91
0 -6 -1 18.89 1.04
0 -6 -1 17.68 0.87
0 -6 -1 17.77 0.63
0 -6 -1 18.34 1.09
0 -6 -1 18.38 1.08
0 -6 -1 19.39 0.65
0 -6 -1 19.75 1.1
0 -6 -1 18.16 1.01
0 -6 -1 18.89 0.89
0 -6 -1 18.39 1.08
0 -6 -1 18.31 1.04
0 6 1 18.47 1.34
0 6 1 17.83 0.98
0 6 1 19.49 1.13
0 6 1 18.71 1
0 6 1 17.81 0.98
0 6 1 18.42 1.06
0 6 1 19.05 1.11
0 -5 -1 12.64 0.8
0 -5 -1 13.79 0.86
0 -5 -1 14.05 0.52
0 -5 -1 12.6 0.83
0 -5 -1 13.48 0.7
0 -5 -1 13.85 0.52
0 -5 -1 12.47 0.8
0 -5 -1 14.14 0.82
0 -5 -1 12.39 0.82
0 -5 -1 13.6 0.7
0 -5 -1 13.29 0.85
0 -5 -1 13.47 0.82
0 -5 -1 13.59 0.53
0 -5 -1 13.18 0.51
0 -5 -1 13.81 0.84
0 -5 -1 13.96 1
0 -5 -1 13.45 1.03
0 -5 -1 13.9 0.81
0 -5 -1 13.81 0.78
0 -5 -1 13.47 0.53
0 -5 -1 12.97 0.8
0 -5 -1 13.28 0.7
0 -5 -1 13.12 1.01
0 -5 -1 13.38 0.53
0 -5 -1 12.92 0.76
0 -5 -1 13.1 0.83
0 -5 -1 12.9 0.75
0 -5 -1 12.93 0.83
0 -5 -1 14.21 0.85
0 -5 -1 14.73 0.85
0 5 1 11.45 0.73
0 5 1 13.9 0.84
0 5 1 13.48 0.86
0 5 1 13.55 0.87
0 5 1 13.16 0.77
0 5 1 13.17 0.83
0 5 1 14.32 0.8
0 5 1 14.01 0.88
0 -4 -1 69.37 1.86
0 -4 -1 72.53 1.91
0 -4 -1 71.69 1.87
0 -4 -1 73.01 1.9
0 -4 -1 75.39 1.37
0 -4 -1 72.27 1.62
0 -4 -1 75.11 1.38
0 -4 -1 73.55 1.38
0 -4 -1 71.75 1.89
0 -4 -1 72.54 1.37
0 -4 -1 75.39 1.78
0 -4 -1 71.46 1.84
0 -4 -1 73.43 1.88
0 -4 -1 74.3 1.37
0 -4 -1 74.16 1.83
0 -4 -1 71.27 1.74
0 -4 -1 70.72 1.88
0 -4 -1 72.85 1.91
0 -4 -1 75.09 1.37
0 -4 -1 74.48 1.83
0 -4 -1 73 1.63
0 -4 -1 73.51 1.88
0 -4 -1 72.1 1.74
0 -4 -1 74.12 1.87
0 -4 -1 71.01 1.87
0 -4 -1 72.19 1.85
0 -4 -1 74.18 1.86
0 -4 -1 74.29 1.64
0 -4 -1 71.47 1.87
0 -4 -1 71.18 1.88
0 4 1 75.11 1.9
0 4 1 76.11 1.89
0 4 1 74.21 1.93
0 4 1 74.46 1.77
0 4 1 71.18 1.75
0 4 1 75.95 1.96
0 4 1 75.99 1.94
0 4 1 73.86 1.93
0 4 1 74.38 1.77
0 -3 -1 93.68 1.77
0 -3 -1 92.37 1.99
0 -3 -1 90.07 1.98
0 -3 -1 89.95 1.95
0 -3 -1 92.47 1.85
0 -3 -1 93.1 1.99
0 -3 -1 91.08 2
0 -3 -1 93.32 1.69
0 -3 -1 93.63 1.55
0 -3 -1 94.75 1.87
0 -3 -1 90.15 1.66
0 -3 -1 92.89 1.94
0 -3 -1 96.59 2.01
0 -3 -1 96.68 1.99
0 -3 -1 92.92 1.55
0 -3 -1 92.55 2
0 -3 -1 89.34 1.96
0 -3 -1 89.47 1.98
0 -3 -1 92.2 1.67
0 -3 -1 92.76 1.77
0 -3 -1 93.94 1.56
0 -3 -1 94.48 1.87
0 -3 -1 89.4 1.95
0 -3 -1 93.24 1.77
0 -3 -1 92.35 1.99
0 -3 -1 89.16 1.93
0 -3 -1 90.75 1.97
0 3 1 91.35 1.99
0 3 1 91.81 1.97
0 3 1 91.31 1.39
0 3 1 88.72 1.93
0 3 1 92.78 1.99
0 3 1 90.55 1.83
0 3 1 90.11 1.97
0 3 1 91.51 1.98
0 3 1 92.23 1.98
0 3 1 93.71 2
0 3 1 90.04 1.92
0 3 1 91.84 1.39
0 3 1 89.03 1.81
0 3 1 90.06 1.82
0 -2 -1 127.39 2.25
0 -2 -1 129.03 2.09
0 -2 -1 131.95 2.27
0 -2 -1 130.19 2.28
0 -2 -1 128.14 2.23
0 -2 -1 130.57 2.13
0 -2 -1 129.58 2.1
0 -2 -1 132.81 2.3
0 -2 -1 130.09 1.94
0 -2 -1 132.6 2.27
0 -2 -1 132.93 2.29
0 -2 -1 130.43 1.95
0 -2 -1 130.29 2.26
0 -2 -1 130.88 1.94
0 -2 -1 130.12 2.13
0 -2 -1 132.59 2.23
0 -2 -1 125.51 2.24
0 -2 -1 128.46 2.26
0 -2 -1 129.29 1.94
0 -2 -1 128.37 2.27
0 -2 -1 132.73 2.3
0 -2 -1 131.04 2.14
0 -2 -1 129.41 2.1
0 -2 -1 128.25 2.24
0 -2 -1 127.77 1.94
0 -2 -1 131.13 2.27
0 -2 -1 128.41 1.93
0 2 1 128.38 2.27
0 2 1 125.96 2.25
0 2 1 129.58 2.26
0 2 1 130.41 2.29
0 2 1 131.5 1.9
0 2 1 131.58 2.1
0 2 1 132.78 2.1
0 2 1 128.02 2.22
0 2 1 127.11 2.26
0 2 1 132.37 2.14
0 2 1 130.29 2.13
0 2 1 127.72 1.89
0 2 1 131.46 1.9
0 2 1 128.38 2.26
0 2 1 131.72 2.14
0 2 1 127.62 2.24
0 2 1 134.25 2.12
0 2 1 129.3 2.26
0 -1 -1 2.33 0.13
0 -1 -1 2.48 0.2
0 -1 -1 2.54 0.21
0 -1 -1 2.53 0.15
0 -1 -1 2.46 0.2
0 -1 -1 2.34 0.19
0 -1 -1 2.17 0.18
0 -1 -1 2.36 0.18
0 -1 -1 2.4 0.13
0 -1 -1 2.58 0.16
0 -1 -1 2.43 0.14
0 -1 -1 2.49 0.14
0 -1 -1 2.51 0.13
0 -1 -1 2.46 0.14
0 -1 -1 2.3 0.13
0 -1 -1 2.21 0.13
0 -1 -1 2.47 0.13
0 -1 -1 2.55 0.16
0 1 1 2.27 0.17
0 1 1 2.13 0.16
0 1 1 2.37 0.17
0 1 1 2.32 0.19
0 1 1 2.34 0.2
0 1 1 2.24 0.19
0 1 1 2.41 0.17
0 1 1 2.65 0.18
0 1 1 2.04 0.16
0 1 -1 2.39 0.2
0 1 -1 2.24 0.21
0 1 -1 2.27 0.17
0 1 -1 2.32 0.19
0 1 -1 2.34 0.17
0 1 -1 2.6 0.2
0 1 -1 2.38 0.16
0 1 -1 2.19 0.15
0 1 -1 2.37 0.16
0 1 -1 2.29 0.21
0 1 -1 2.53 0.2
0 1 -1 2.61 0.17
0 1 -1 2.34 0.17
0 1 -1 1.99 0.2
0 1 -1 2.45 0.2
0 -1 1 2.39 0.2
0 -1 1 2.49 0.2
0 -1 1 3.67 0.3
0 -1 1 2.44 0.16
0 -1 1 2.23 0.21
0 -1 1 2.72 0.17
0 -1 1 2.57 0.17
0 -1 1 2.57 0.17
0 -1 1 2.23 0.1
0 -1 1 2.86 0.21
0 -1 1 2.64 0.2
0 -1 1 2.37 0.16
0 -1 1 2.33 0.1
0 -1 1 2.33 0.14
0 -1 1 2.27 0.1
0 -1 1 2.33 0.1
0 -1 1 2.36 0.14
0 -1 1 2.31 0.1
0 -1 1 1.96 0.13
0 -1 1 2.64 0.17
0 -1 1 2.3 0.19
0 -1 1 2.12 0.1
0 2 -1 124.75 2.21
0 2 -1 130.33 2.23
0 2 -1 126.43 2.24
0 2 -1 129.89 2.25
0 2 -1 127.48 2.22
0 2 -1 131.45 2.25
0 2 -1 129.96 2.24
0 2 -1 131.27 2.24
0 2 -1 126.97 2.21
0 2 -1 130.35 2.22
0 2 -1 126.42 2.23
0 2 -1 129.58 2.24
0 2 -1 133.74 2.24
0 2 -1 128.44 2.23
0 2 -1 133.21 2.26
0 2 -1 128.75 2.27
0 2 -1 124.47 2.25
0 2 -1 131.5 2.26
0 -2 1 129.34 2.27
0 -2 1 132.56 2.23
0 -2 1 131.71 2.27
0 -2 1 131.24 2.24
0 -2 1 130.5 2.3
0 -2 1 129.88 2.16
0 -2 1 128.45 2.25
0 -2 1 130.17 2.24
0 -2 1 129.81 2.28
0 -2 1 130.34 1.85
0 -2 1 131.19 2.25
0 -2 1 130.95 2.22
0 -2 1 132.52 2.23
0 -2 1 131.19 2.3
0 -2 1 130.95 2.15
0 -2 1 132.02 2.24
0 -2 1 130.36 2.14
0 -2 1 129.37 1.85
0 -2 1 132.55 2.24
0 -2 1 130.54 1.85
0 -2 1 131.83 2.25
0 -2 1 131.02 2.24
0 -2 1 133.63 2.28
0 -2 1 126.57 2.24
0 3 -1 87.35 1.9
0 3 -1 89.12 1.9
0 3 -1 94.36 1.96
0 3 -1 88.31 1.95
0 3 -1 88.52 1.91
0 3 -1 88.05 1.91
0 3 -1 91.78 1.95
0 3 -1 90.9 1.93
0 3 -1 92.08 1.94
0 3 -1 92.43 1.97
0 3 -1 88.51 1.96
0 3 -1 86.39 1.92
0 3 -1 92.64 1.96
0 3 -1 90.35 1.94
0 3 -1 89.87 1.94
0 -3 1 91.29 1.44
0 -3 1 94.22 1.97
0 -3 1 92.39 1.44
0 -3 1 93.05 1.45
0 -3 1 90.35 1.98
0 -3 1 90.13 1.43
0 -3 1 91.12 1.92
0 -3 1 92.01 1.94
0 -3 1 91.96 1.93
0 -3 1 91.87 1.93
0 -3 1 89.33 1.99
0 -3 1 93.83 1.85
0 -3 1 92.81 1.87
0 -3 1 90.3 1.94
0 -3 1 89.52 1.94
0 -3 1 90.89 1.92
0 -3 1 88.64 1.92
0 -3 1 92.44 1.44
0 -3 1 92.04 1.44
0 -3 1 94.84 1.96
0 -3 1 88.64 1.98
0 -3 1 94.35 1.85
0 -3 1 90.65 1.97
0 -3 1 93.45 1.92
0 -3 1 90.57 1.93
0 -3 1 91.98 1.94
0 -3 1 93.41 1.95
0 4 -1 72.19 1.85
0 4 -1 72.45 1.84
0 4 -1 74.32 1.91
0 4 -1 76.14 1.92
0 4 -1 72.1 1.88
0 4 -1 73.33 1.86
0 4 -1 71.95 1.88
0 4 -1 71.24 1.83
0 4 -1 75.01 1.94
0 4 -1 75.15 1.87
0 4 -1 72.69 1.91
0 4 -1 74.02 1.93
0 -4 1 72.39 1.77
0 -4 1 70.56 1.83
0 -4 1 72.73 1.74
0 -4 1 70.39 1.82
0 -4 1 73.65 1.91
0 -4 1 71.3 1.27
0 -4 1 74.31 1.86
0 -4 1 73.35 1.76
0 -4 1 73.71 1.85
0 -4 1 70.55 1.84
0 -4 1 72.03 1.8
0 -4 1 72.47 1.59
0 -4 1 71.03 1.27
0 -4 1 75.05 1.94
0 -4 1 72.56 1.27
0 -4 1 71.46 1.27
0 -4 1 70.84 1.27
0 -4 1 72.42 1.85
0 -4 1 71.84 1.59
0 -4 1 73.08 1.87
0 -4 1 74.92 1.85
0 -4 1 72.46 1.85
0 -4 1 74.5 1.61
0 -4 1 75.39 1.86
0 -4 1 71.84 1.84
0 -4 1 70.8 1.84
0 -4 1 72.89 1.92
0 -4 1 72.9 1.9
0 -4 1 70.52 1.82
0 -4 1 70.74 1.26
0 5 -1 14.33 0.85
0 5 -1 11.92 0.81
0 5 -1 12.36 0.79
0 5 -1 13.89 0.82
0 5 -1 13.9 0.87
0 5 -1 13.46 0.86
0 5 -1 11.53 0.8
0 5 -1 13.45 0.83
0 5 -1 13.26 0.81
0 -5 1 12.93 0.81
0 -5 1 13.43 0.68
0 -5 1 15.2 0.84
0 -5 1 12.79 0.8
0 -5 1 12.58 0.47
0 -5 1 12.27 0.77
0 -5 1 13.1 0.47
0 -5 1 13.6 0.47
0 -5 1 14.37 0.83
0 -5 1 12.2 0.78
0 -5 1 12.21 0.85
0 -5 1 13.48 0.81
0 -5 1 13.57 0.83
0 -5 1 12.43 0.66
0 -5 1 14.63 1.07
0 -5 1 13.46 0.92
0 -5 1 13.78 0.82
0 -5 1 14.17 0.8
0 -5 1 13.19 0.47
0 -5 1 13.48 0.82
0 -5 1 12.98 0.79
0 -5 1 12.88 0.8
0 -5 1 13.44 0.82
0 -5 1 12.38 0.81
0 -5 1 12.46 0.46
0 -5 1 13.27 0.68
0 -5 1 12.47 0.78
0 -5 1 13.55 0.85
0 -5 1 12.76 0.75
0 -5 1 13.24 0.46
0 6 -1 16.25 1.18
0 6 -1 16.79 1.25
0 6 -1 17.68 1.3
0 6 -1 16.42 1.23
0 6 -1 17.33 1.29
0 6 -1 17.23 1.01
0 6 -1 19.47 1.06
0 6 -1 19.85 1.32
0 6 -1 18.74 1.04
0 -6 1 18.38 1.06
0 -6 1 18.25 1.08
0 -6 1 18.61 0.59
0 -6 1 18.41 1.06
0 -6 1 18.41 1.02
0 -6 1 17.49 1.02
0 -6 1 17.56 0.57
0 -6 1 17.29 0.83
0 -6 1 19.05 1.07
0 -6 1 17.45 1.02
0 -6 1 17.71 1.04
0 -6 1 16.39 1
0 -6 1 19.61 1.03
0 -6 1 17.39 1.06
0 -6 1 16.45 1.04
0 -6 1 17.87 0.59
0 -6 1 18.48 0.85
0 -6 1 18.52 0.58
0 -6 1 17.46 0.56
0 -6 1 17.59 1.03
0 -6 1 18.58 1.1
0 -6 1 19.61 0.88
0 -6 1 17.97 0.97
0 -6 1 19.02 1.03
0 -6 1 17.69 0.58
0 -6 1 15.91 0.96
0 -6 1 19 1.01
0 7 -1 20.6 1.21
0 7 -1 20.42 1.27
0 7 -1 21.3 1.21
0 7 -1 19.38 1.2
0 7 -1 21.4 1.3
0 7 -1 21.03 1.21
0 7 -1 20.07 1.23
0 7 -1 21.57 1.23
0 7 -1 21.34 1.26
0 -7 1 19.15 1.13
0 -7 1 19.11 1.12
0 -7 1 20.84 0.97
0 -7 1 20.91 1.15
0 -7 1 19.14 0.94
0 -7 1 21.71 1.91
0 -7 1 18.03 1.14
0 -7 1 19.81 1.15
0 -7 1 19.61 1.23
0 -7 1 19.68 1.19
0 -7 1 19.89 0.96
0 -7 1 20.35 1.17
0 -7 1 18.99 1.17
0 -7 1 19.85 1.25
0 -7 1 18.72 1.1
0 -7 1 19.09 1.66
0 -7 1 20.55 1.15
0 -7 1 19.96 1.71
0 -7 1 21.05 1.9
0 -7 1 20.03 1.18
0 -7 1 20.46 1.15
0 -7 1 21.53 1.15
0 -7 1 18.39 1.68
0 8 -1 83.51 2.84
0 8 -1 82.82 2.7
0 8 -1 85.36 2.82
0 8 -1 84.42 2.69
0 8 -1 79.64 2.61
0 8 -1 86.89 2.71
0 8 -1 89.44 2.85
0 8 -1 88.72 2.81
0 8 -1 88.03 2.89
0 -8 1 83.47 2.57
0 -8 1 78.41 2.6
0 -8 1 80.85 2.76
0 -8 1 82.46 2.68
0 -8 1 83.86 2.64
0 -8 1 80.22 3.16
0 -8 1 85.98 2.23
0 -8 1 76.6 2.82
0 -8 1 82.32 2.67
0 -8 1 85.43 2.59
0 -8 1 75.61 3.15
0 -8 1 86.59 2.65
0 -8 1 86.89 2.59
0 -8 1 80.56 2.83
0 -8 1 80.98 2.56
0 -8 1 83.73 2.65
0 -8 1 86.79 2.24
0 -8 1 79.57 2.5
0 -8 1 77.43 3.29
0 -8 1 83.12 2.21
0 -8 1 81.16 2.85
0 -8 1 79.78 2.9
0 -8 1 74.83 3.21
0 -8 1 80.78 2.62
0 9 -1 3.76 0.75
0 9 -1 4.81 0.83
0 9 -1 3.8 0.72
0 9 -1 3.52 0.71
0 9 -1 4.01 0.7
0 9 -1 4.22 0.77
0 9 -1 4.13 0.72
0 9 -1 4 0.71
0 -9 1 4.58 0.63
0 -9 1 3.66 0.65
0 -9 1 2.57 0.62
0 -9 1 4.01 0.7
0 -9 1 4.81 0.78
0 -9 1 4.11 0.74
0 -9 1 5.02 0.83
0 -9 1 3.65 0.72
0 -9 1 4.53 0.63
0 -9 1 4.07 0.72
0 -9 1 4.32 0.78
0 -9 1 4.18 0.76
0 -9 1 3.88 0.73
0 -9 1 3.97 0.59
0 -9 1 4.18 0.85
0 -9 1 3.46 0.63
0 -9 1 3.94 0.66
0 -9 1 5.02 0.8
0 10 -1 11.51 1.13
0 10 -1 12.6 1.22
0 10 -1 13.42 1.23
0 10 -1 11.11 1.09
0 10 -1 12.45 1.17
0 10 -1 13.03 1.22
0 -10 1 10.54 1.01
0 -10 1 10.45 1.01
0 -10 1 9.62 1.04
0 -10 1 11.63 1.09
0 -10 1 9.96 1.03
0 -10 1 10.31 0.81
0 -10 1 11.39 0.86
0 -10 1 8.88 1
0 -10 1 10.92 1.08
0 -10 1 12.85 1.08
0 -10 1 9.86 1.03
0 -10 1 12.74 0.89
0 11 -1 2.56 0.61
0 11 -1 2.89 0.62
0 11 -1 2.51 0.59
0 -11 1 2.26 0.58
0 -11 1 3.47 0.66
0 -11 1 2.79 0.63
0 -11 1 2.92 0.6
0 -11 1 1.84 0.5
0 -11 1 2.65 0.62
0 -11 1 3.38 0.69
0 -11 1 2.85 0.62
0 -11 1 3.44 0.57
0 -11 1 3.52 0.57
0 -11 1 2.83 0.5
0 -11 1 3.31 0.64
0 12 -1 1.38 0.49
0 12 -1 1.13 0.49
0 12 -1 0.43 0.38
0 -12 1 1.43 0.55
0 -12 1 1.87 0.53
0 -12 1 1.77 0.37
0 -12 1 0.51 0.43
0 -12 1 0.77 0.41
0 -12 1 0.89 0.49
0 -12 1 1.05 0.33
0 -12 1 1.55 0.39
0 -12 1 1.34 0.51
-1 -12 -1 1.4 0.43
-1 -12 -1 0.85 0.36
-1 -12 -1 0.75 0.47
-1 -12 -1 0.63 0.42
-1 -12 -1 0.23 0.42
-1 -12 -1 1.69 0.5
-1 -12 -1 0.59 0.43
-1 -12 -1 0.14 0.39
-1 -12 -1 1.24 0.4
-1 -12 -1 0.11 0.42
-1 -12 -1 0.04 0.35
-1 -12 -1 0.58 0.42
1 12 1 0.41 0.31
1 12 1 0.34 0.29
1 12 1 0.15 0.28
-1 -11 -1 4.69 0.82
-1 -11 -1 5.36 0.79
-1 -11 -1 3.74 0.61
-1 -11 -1 3.21 0.57
-1 -11 -1 3.69 0.81
-1 -11 -1 2.58 0.56
-1 -11 -1 3.42 0.82
-1 -11 -1 3.68 0.87
-1 -11 -1 3.19 0.62
-1 -11 -1 3.38 0.7
-1 -11 -1 3.94 0.62
-1 -11 -1 3.79 0.76
1 11 1 6.53 1.09
1 11 1 5.23 1.02
1 11 1 4.67 1
-1 -10 -1 13.69 1.02
-1 -10 -1 12.52 0.97
-1 -10 -1 14.81 1.17
-1 -10 -1 16.26 1.28
-1 -10 -1 14.59 1.14
-1 -10 -1 12.67 1.15
-1 -10 -1 13.2 1.17
-1 -10 -1 13.33 1.1
-1 -10 -1 14.52 1.2
-1 -10 -1 13.91 1.15
-1 -10 -1 14.03 1.01
-1 -10 -1 15.42 1.25
1 10 1 17.48 1.41
1 10 1 15.29 1.35
1 10 1 14.89 1.3
1 10 1 14.92 1.35
1 10 1 13.69 1.28
1 10 1 13.72 1.23
-1 -9 -1 12.71 1.81
-1 -9 -1 13.35 1.29
-1 -9 -1 15.57 0.93
-1 -9 -1 14.41 0.91
-1 -9 -1 14.48 1.32
-1 -9 -1 15.26 1.19
-1 -9 -1 16.54 1.22
-1 -9 -1 16.66 1.06
-1 -9 -1 16.64 0.98
-1 -9 -1 15.47 1.23
-1 -9 -1 15.26 1.18
-1 -9 -1 15.74 1.04
-1 -9 -1 17.33 1.27
-1 -9 -1 15.18 1.22
-1 -9 -1 16.59 1.06
-1 -9 -1 15.17 1.35
-1 -9 -1 15.36 1.23
-1 -9 -1 18 1.26
-1 -9 -1 13.77 1.15
1 9 1 18.36 1.34
1 9 1 14.26 1.21
1 9 1 16.94 1.35
1 9 1 16.93 1.32
1 9 1 15.78 1.26
1 9 1 16.94 1.24
-1 -8 -1 43.45 1.51
-1 -8 -1 45.97 1.71
-1 -8 -1 43.03 1.95
-1 -8 -1 42.1 1.9
-1 -8 -1 42.55 1.64
-1 -8 -1 41.53 1.86
-1 -8 -1 42.8 1.84
-1 -8 -1 42.08 2.34
-1 -8 -1 43.36 1.86
-1 -8 -1 42.03 1.86
-1 -8 -1 39.62 1.85
-1 -8 -1 43.58 2.33
-1 -8 -1 43.48 1.89
-1 -8 -1 43.18 1.93
-1 -8 -1 43.62 1.9
-1 -8 -1 42.78 1.91
-1 -8 -1 42.89 1.83
-1 -8 -1 43.44 1.66
-1 -8 -1 45.35 1.52
-1 -8 -1 44.22 1.97
-1 -8 -1 41.95 1.8
-1 -8 -1 42.97 2.38
-1 -8 -1 42.55 1.88
-1 -8 -1 43.19 1.92
-1 -8 -1 44.06 1.51
-1 -8 -1 43.79 1.83
-1 -8 -1 43.08 1.87
1 8 1 42.04 1.87
1 8 1 43.72 1.94
1 8 1 45.04 1.98
1 8 1 46.19 1.99
1 8 1 42.28 1.86
1 8 1 43.65 1.96
-1 -7 -1 18.87 1.38
-1 -7 -1 20.46 1.08
-1 -7 -1 22.09 1.11
-1 -7 -1 21.11 1.25
-1 -7 -1 22.02 1.24
-1 -7 -1 20.16 1.12
-1 -7 -1 21.3 1.27
[truncated: 8,787,573 more chars]
